# Supplementary material for: A genomic appraisal of invasive Salmonella Typhimurium and associated antibiotic resistance in sub-Saharan Africa
Source: Nat Commun. 2023 Oct 23;14:6392. doi: 10.1038/s41467-023-41152-6 (PMC10593746; doi:10.1038/s41467-023-41152-6)
Supplement: Supplementary file 4 — Supplementary Data 1 [file 41467_2023_41152_MOESM4_ESM.xlsx]

## Sheet: Overview-metadata
SampleName	Strain	Reference	Continent	Region	Country	City/region	Year	Source	Tissue	Accession	clade	ST313-L2 subclade
10055_3_R1_P_trim	10055_3	PUB-VanPuyvelde2019-NatComms	Africa	Central	DRC	Kisantu	2014	Human	Blood	ERS3501146	ST313-L2	3
10100_3_R1_P_trim	10100_3	PUB-VanPuyvelde2019-NatComms	Africa	Central	DRC	Kisantu	2014	Human	Blood	ERS3501147	ST313-L2	3
10102_3_R1_P_trim	10102_3	PUB-VanPuyvelde2019-NatComms	Africa	Central	DRC	Kisantu	2014	Human	Blood	ERS3501148	ST313-L2	7
10155_3_R1_P_trim	10155_3	PUB-VanPuyvelde2019-NatComms	Africa	Central	DRC	Kisantu	2014	Human	Blood	ERS3501150	ST313-L2	3
10293_3_R1_P_trim	10293_3	PUB-VanPuyvelde2019-NatComms	Africa	Central	DRC	Kisantu	2014	Human	Blood	ERS3501151	ST313-L2	3
10393_3_R1_P_trim	10393_3	PUB-VanPuyvelde2019-NatComms	Africa	Central	DRC	Kisantu	2014	Human	Blood	ERS3501153	ST313-L2	3
10587_3_R1_P_trim	10587_3	PUB-VanPuyvelde2019-NatComms	Africa	Central	DRC	Kisantu	2014	Human	Blood	ERS3501134	ST313-L2	3
10799_3_R1_P_trim	10799_3	PUB-VanPuyvelde2019-NatComms	Africa	Central	DRC	Kisantu	2014	Human	Blood	ERS3501135	ST313-L2	3
10868_5#3	8947	PUB-Kariuki2015	Africa	East	Kenya	Nairobi	2010	Human	Stool	ERR387652	ST313-L2	5
10868_5#6	8944	PUB-Kariuki2015	Africa	East	Kenya	Nairobi	2011	Human	Blood	ERR387655	ST313-L2	5
10868_5#7	8942	PUB-Kariuki2015	Africa	East	Kenya	Nairobi	2009	Human	Blood	ERR387656	ST313-L2	5
10868_5#8	8948	PUB-Kariuki2015	Africa	East	Kenya	Nairobi	2011	Human	Stool	ERR387657	ST313-L2	5
10900_4#62	8943	PUB-Kariuki2015	Africa	East	Kenya	Nairobi	2012	Human	Stool	ERR387720	ST313-L2	5
10900_4#63	8945	PUB-Kariuki2015	Africa	East	Kenya	Nairobi	2009	Human	Stool	ERR387721	ST313-L2	5
10900_4#64	8946	PUB-Kariuki2015	Africa	East	Kenya	Nairobi	2011	Human	Stool	ERR387722	ST313-L2	5
10952_3_R1_P_trim	10952_3	PUB-VanPuyvelde2019-NatComms	Africa	Central	DRC	Kisantu	2014	Human	Blood	ERS3501136	ST313-L2	3
11185_3_R1_P_trim	11185_3	PUB-VanPuyvelde2019-NatComms	Africa	Central	DRC	Kisantu	2014	Human	Blood	ERS3501138	ST313-L2	3
11214_3_R1_P_trim	11214_3	PUB-VanPuyvelde2019-NatComms	Africa	Central	DRC	Kisantu	2014	Human	Blood	ERS3501140	ST313-L2	3
11279_3_R1_P_trim	11279_3	PUB-VanPuyvelde2019-NatComms	Africa	Central	DRC	Kisantu	2014	Human	Blood	ERS3501141	ST313-L2	3
11522_3_R1_P_trim	11522_3	PUB-VanPuyvelde2019-NatComms	Africa	Central	DRC	Kisantu	2015	Human	Blood	ERS3501143	ST313-L2	3
11658_3_R1_P_trim	11658_3	PUB-VanPuyvelde2019-NatComms	Africa	Central	DRC	Kisantu	2015	Human	Blood	ERS3501144	ST313-L2	3
11711_3_R1_P_trim	11711_3	PUB-VanPuyvelde2019-NatComms	Africa	Central	DRC	Kisantu	2015	Human	Blood	ERS3501155	ST313-L2	7
11949_3_R1_P_trim	11949_3	PUB-VanPuyvelde2019-NatComms	Africa	Central	DRC	Kisantu	2015	Human	Blood	ERS3501156	ST313-L2	3
11988_3_R1_P_trim	11988_3	PUB-VanPuyvelde2019-NatComms	Africa	Central	DRC	Kisantu	2015	Human	Blood	ERS3501157	ST313-L2	3
12146_3_R1_P_trim	12146_3	PUB-VanPuyvelde2019-NatComms	Africa	Central	DRC	Kisantu	2015	Human	Blood	ERS3501158	ST313-L2	7
12228_3_R1_P_trim	12228_3	PUB-VanPuyvelde2019-NatComms	Africa	Central	DRC	Kisantu	2015	Human	Blood	ERS3501160	ST313-L2	3
13071_1#94	PO609	This Study	Africa	West	Nigeria	FCT	2009	Human	Blood	ERR573935	ST313-L2	0
13103_1#3	PO772	This Study	Africa	West	Nigeria	FCT	2009	Human	Blood	ERR573951	ST313-L2	0
13134_1#15	PO1124	This Study	Africa	West	Nigeria	FCT	2010	Human	Blood	ERR573963	ST313-L2	0
13134_1#17	PO1140	This Study	Africa	West	Nigeria	FCT	2010	Human	Blood	ERR573965	ST313-L2	0
13566_1#12	BH519	This Study	Africa	West	Nigeria	FCT	2013	Human	Blood	ERR657380	ST313-L2	0
13566_1#19	BH539	This Study	Africa	West	Nigeria	FCT	2013	Human	Blood	ERR657387	ST313-L2	0
13566_1#24	BH094	This Study	Africa	West	Nigeria	FCT	2013	Human	Blood	ERR657392	ST313-L2	0
13566_1#30	K218	This Study	Africa	West	Nigeria	Kano	2012	Human	Blood	ERR657398	ST313-L2	0
13566_1#31	BH111	This Study	Africa	West	Nigeria	FCT	2013	Human	Blood	ERR657399	ST313-L2	0
13566_1#32	BH384	This Study	Africa	West	Nigeria	FCT	2013	Human	Blood	ERR657400	ST313-L2	0
13566_1#34	BH823	This Study	Africa	West	Nigeria	Nassarawa	2013	Human	Blood	ERR657402	ST313-L2	0
13566_1#41	BH831	This Study	Africa	West	Nigeria	FCT	2013	Human	Blood	ERR657409	ST313-L2	0
13566_1#43	K171	This Study	Africa	West	Nigeria	Kano	2012	Human	Blood	ERR657411	ST313-L2	0
13566_1#48	BH834	This Study	Africa	West	Nigeria	Nassarawa	2013	Human	Blood	ERR657416	ST313-L2	0
13566_1#50	K172	This Study	Africa	West	Nigeria	Kano	2012	Human	Blood	ERR657418	ST313-L2	0
13566_1#68	BH663	This Study	Africa	West	Nigeria	FCT	2013	Human	Blood	ERR657436	ST313-L2	0
13566_1#73	BH262	This Study	Africa	West	Nigeria	FCT	2013	Human	Blood	ERR657441	ST313-L2	0
13566_1#75	BH693	This Study	Africa	West	Nigeria	FCT	2013	Human	Blood	ERR657443	ST313-L2	0
13566_1#77	K80	This Study	Africa	West	Nigeria	Kano	2012	Human	Blood	ERR657445	ST313-L2	0
14555_2#1	PO1276	This Study	Africa	West	Nigeria	FCT	2010	Human	Blood	ERR731344	ST313-L2	0
14555_2#10	PO1383	This Study	Africa	West	Nigeria	FCT	2010	Human	Blood	ERR731353	ST313-L2	0
14555_2#19	PO1676	This Study	Africa	West	Nigeria	FCT	2010	Human	Blood	ERR731362	ST313-L2	0
14555_2#33	PO1323	This Study	Africa	West	Nigeria	FCT	2010	Human	Blood	ERR731376	ST313-L2	0
14555_2#38	G260	This Study	Africa	West	Nigeria	FCT	2012	Human	Blood	ERR731381	ST313-L2	0
14555_2#40	G1312	This Study	Africa	West	Nigeria	FCT	2013	Human	Blood	ERR731383	ST313-L2	0
14555_2#74	PO1584	This Study	Africa	West	Nigeria	FCT	2010	Human	Blood	ERR731417	ST313-L2	0
14555_2#85	G004	This Study	Africa	West	Nigeria	FCT	2012	Human	Blood	ERR731428	ST19-L1	-
14555_2#88	G1756	This Study	Africa	West	Nigeria	FCT	2013	Human	Blood	ERR731431	ST313-L2	0
14555_2#94	G613	This Study	Africa	West	Nigeria	FCT	2013	Human	Blood	ERR731437	ST313-L2	0
16399_3#19	gha52718	PUB-Park2021	Africa	West	Ghana	NA	2007	Human	Blood	ERR998487	ST313-L2	0
16399_3#25	gha65850	PUB-Park2021	Africa	West	Ghana	NA	2008	Human	Blood	ERR998493	ST313-L2	0
16399_3#42	gha63245	PUB-Park2021	Africa	West	Ghana	NA	2008	Human	Blood	ERR998510	ST313-L2	0
16399_3#46	gha601467	PUB-Park2021	Africa	West	Ghana	NA	2012	Human	Blood	ERR998514	ST313-L2	0
16399_3#58	gha56233	PUB-Park2021	Africa	West	Ghana	NA	2007	Human	Blood	ERR998526	ST313-L2	0
16399_3#59	gha65681	PUB-Park2021	Africa	West	Ghana	NA	2008	Human	Blood	ERR998527	ST313-L2	0
16399_3#62	gha65452	PUB-Park2021	Africa	West	Ghana	NA	2008	Human	Blood	ERR998530	ST313-L2	0
16399_3#65	gha58774	PUB-Park2021	Africa	West	Ghana	NA	2007	Human	Blood	ERR998533	ST313-L2	0
16399_3#70	gha61075	PUB-Park2021	Africa	West	Ghana	NA	2007	Human	Blood	ERR998538	ST313-L2	0
16399_3#72	gha68741	PUB-Park2021	Africa	West	Ghana	NA	2008	Human	Blood	ERR998539	ST313-L2	0
16399_3#87	tzn05677	PUB-Park2021	Africa	East	Tanzania	Moshi-Other	2011	Human	Blood	ERR998554	ST19-L1	-
16399_3#89	gha55515	PUB-Park2021	Africa	West	Ghana	NA	2007	Human	Blood	ERR998556	ST313-L2	0
16399_4#12	tzn06094	PUB-Park2021	Africa	East	Tanzania	Moshi-Rural	2012	Human	Blood	ERR998570	ST19-L3	-
16399_4#18	gha61549	PUB-Park2021	Africa	West	Ghana	NA	2008	Human	Blood	ERR998576	ST313-L2	0
16399_4#19	gha61378	PUB-Park2021	Africa	West	Ghana	NA	2008	Human	Blood	ERR998577	ST313-L2	0
16399_4#20	gha57488	PUB-Park2021	Africa	West	Ghana	NA	2007	Human	Blood	ERR998578	ST313-L2	0
16399_4#30	gha54243	PUB-Park2021	Africa	West	Ghana	NA	2007	Human	Blood	ERR998588	ST313-L2	0
16399_4#38	gha68931	PUB-Park2021	Africa	West	Ghana	NA	2008	Human	Blood	ERR998596	ST313-L2	0
16399_4#5	tzn05371	PUB-Park2021	Africa	East	Tanzania	Moshi-Urban	2013	Human	Blood	ERR998563	ST19-L3	-
16399_4#57	gha52308	PUB-Park2021	Africa	West	Ghana	NA	2007	Human	Blood	ERR998615	ST313-L2	0
16399_4#63	gha54136	PUB-Park2021	Africa	West	Ghana	NA	2007	Human	Blood	ERR998621	ST313-L2	0
16399_4#7	gha68182	PUB-Park2021	Africa	West	Ghana	NA	2008	Human	Blood	ERR998565	ST313-L2	0
16399_4#87	gha103426	PUB-Park2021	Africa	West	Ghana	NA	2007	Human	Blood	ERR998645	ST313-L2	0
16399_4#88	gha108153	PUB-Park2021	Africa	West	Ghana	NA	2008	Human	Blood	ERR998646	ST313-L2	0
16399_4#89	gha109248	PUB-Park2021	Africa	West	Ghana	NA	2008	Human	Blood	ERR998647	ST313-L2	0
16399_4#90	gha109501	PUB-Park2021	Africa	West	Ghana	NA	2008	Human	Blood	ERR998648	ST313-L2	0
16399_4#91	gha111979	PUB-Park2021	Africa	West	Ghana	NA	2009	Human	Blood	ERR998649	ST313-L2	0
16404_4#27	gha112057	PUB-Park2021	Africa	West	Ghana	NA	2009	Human	Blood	ERR984729	ST313-L2	0
16404_4#29	gha112108	PUB-Park2021	Africa	West	Ghana	NA	2009	Human	Blood	ERR984731	ST313-L2	0
16404_4#34	gha112006	PUB-Park2021	Africa	West	Ghana	NA	2009	Human	Blood	ERR984736	ST313-L2	0
16404_4#43	gnb00588	PUB-Park2021	Africa	West	Guinea-Bissau	BANDIM	2012	Human	Blood	ERR984745	ST19-L1	-
16404_4#45	bkf01713	PUB-Park2021	Africa	West	BurkinaFaso	NIOKO II	2013	Human	Blood	ERR984747	ST313-L2	0
16404_4#49	bkf00940	PUB-Park2021	Africa	West	BurkinaFaso	POLESGO	2013	Human	Blood	ERR984751	ST313-L2	0
16404_4#50	gnb01487	PUB-Park2021	Africa	West	Guinea-Bissau	BELEM	2013	Human	Blood	ERR984752	ST19-L1	-
16404_4#54	gha113378	PUB-Park2021	Africa	West	Ghana	NA	2010	Human	Blood	ERR984756	ST313-L2	0
16404_4#60	gha116167	PUB-Park2021	Africa	West	Ghana	NA	2012	Human	Blood	ERR984762	ST313-L2	0
16404_4#67	gha116152	PUB-Park2021	Africa	West	Ghana	NA	2012	Human	Blood	ERR984769	ST313-L2	0
16404_4#72	gnb00428	PUB-Park2021	Africa	West	Guinea-Bissau	SIMAO MENDES	2012	Human	Blood	ERR984773	ST313-L2	0
16404_4#76	bkf00707	PUB-Park2021	Africa	West	BurkinaFaso	NIOKO II	2013	Human	Blood	ERR984777	ST313-L2	0
16404_4#79	gnb00628	PUB-Park2021	Africa	West	Guinea-Bissau	SIMAO MENDES	2012	Human	Blood	ERR984780	ST313-L2	0
16404_4#85	mgr04250	PUB-Park2021	Africa	East	Madagascar	Imerinsiatosika	2013	Human	Blood	ERR984786	ST19-L3	-
16404_5#1	gha113271	PUB-Park2021	Africa	West	Ghana	NA	2010	Human	Blood	ERR984792	ST313-L2	0
16404_5#15	gha300963	PUB-Park2021	Africa	West	Ghana	NA	2010	Human	Blood	ERR984806	ST313-L2	0
16404_5#17	gha115902	PUB-Park2021	Africa	West	Ghana	NA	2012	Human	Blood	ERR984808	ST313-L2	0
16404_5#25	gha113289	PUB-Park2021	Africa	West	Ghana	NA	2010	Human	Blood	ERR984816	ST313-L2	0
16404_5#26	gha200597	PUB-Park2021	Africa	West	Ghana	NA	2011	Human	Blood	ERR984817	ST313-L2	0
16404_5#32	gha500069	PUB-Park2021	Africa	West	Ghana	NA	2010	Human	Blood	ERR984823	ST313-L2	0
16404_5#39	gha113988	PUB-Park2021	Africa	West	Ghana	NA	2011	Human	Blood	ERR984830	ST313-L2	0
16404_5#49	gha113920	PUB-Park2021	Africa	West	Ghana	NA	2011	Human	Blood	ERR984840	ST313-L2	0
16404_5#56	bkf00392	PUB-Park2021	Africa	West	BurkinaFaso	NIOKO II	2012	Human	Blood	ERR984847	ST313-L2	0
16404_5#62	gha114271	PUB-Park2021	Africa	West	Ghana	NA	2011	Human	Blood	ERR984853	ST313-L2	0
16404_5#63	gha400922	PUB-Park2021	Africa	West	Ghana	NA	2011	Human	Blood	ERR984854	ST313-L2	0
16404_5#70	gha114348	PUB-Park2021	Africa	West	Ghana	NA	2011	Human	Blood	ERR984861	ST313-L2	0
16404_5#72	gha113821	PUB-Park2021	Africa	West	Ghana	NA	2011	Human	Blood	ERR984863	ST313-L2	0
16404_5#73	gha300470	PUB-Park2021	Africa	West	Ghana	NA	2010	Human	Blood	ERR984864	ST313-L2	0
16404_5#74	gha113734	PUB-Park2021	Africa	West	Ghana	NA	2011	Human	Blood	ERR984865	ST313-L2	0
16404_5#8	gha113161	PUB-Park2021	Africa	West	Ghana	NA	2010	Human	Blood	ERR984799	ST313-L2	0
16404_5#87	gha116185	PUB-Park2021	Africa	West	Ghana	NA	2012	Human	Blood	ERR984878	ST313-L2	0
16404_6#10	gha113848	PUB-Park2021	Africa	West	Ghana	NA	2011	Human	Blood	ERR984892	ST313-L2	0
16404_6#14	gha61397	PUB-Park2021	Africa	West	Ghana	NA	2008	Human	Blood	ERR984896	ST313-L2	0
16404_6#17	gha65358	PUB-Park2021	Africa	West	Ghana	NA	2008	Human	Blood	ERR984899	ST313-L2	0
16404_6#19	gha59341	PUB-Park2021	Africa	West	Ghana	NA	2007	Human	Blood	ERR984901	ST313-L2	0
16404_6#23	gha61809	PUB-Park2021	Africa	West	Ghana	NA	2008	Human	Blood	ERR984905	ST313-L2	0
16404_6#32	gha63275	PUB-Park2021	Africa	West	Ghana	NA	2008	Human	Blood	ERR984914	ST313-L2	0
16404_6#51	gha113145	PUB-Park2021	Africa	West	Ghana	NA	2010	Human	Blood	ERR984931	ST313-L2	0
16404_6#61	gha601234	PUB-Park2021	Africa	West	Ghana	NA	2012	Human	Blood	ERR984940	ST313-L2	0
16404_6#62	gha116180	PUB-Park2021	Africa	West	Ghana	NA	2012	Human	Blood	ERR984941	ST313-L2	0
16404_6#75	gha112885	PUB-Park2021	Africa	West	Ghana	NA	2010	Human	Blood	ERR984954	ST313-L2	0
16404_6#86	gha116208	PUB-Park2021	Africa	West	Ghana	NA	2012	Human	Blood	ERR984965	ST313-L2	0
16404_6#91	gha59442	PUB-Park2021	Africa	West	Ghana	NA	2007	Human	Blood	ERR984970	ST313-L2	0
16549_7#13	gha500903	PUB-Park2021	Africa	West	Ghana	NA	2011	Human	Blood	ERR1010012	ST313-L2	0
16549_7#27	gha300707	PUB-Park2021	Africa	West	Ghana	NA	2010	Human	Blood	ERR1010025	ST313-L2	0
16549_7#28	gha113018	PUB-Park2021	Africa	West	Ghana	NA	2010	Human	Blood	ERR1010026	ST313-L2	0
16549_7#37	gha113396	PUB-Park2021	Africa	West	Ghana	NA	2010	Human	Blood	ERR1010035	ST313-L2	0
16549_7#41	gha115287	PUB-Park2021	Africa	West	Ghana	NA	2011	Human	Blood	ERR1010039	ST313-L2	0
16549_7#44	gha113216	PUB-Park2021	Africa	West	Ghana	NA	2010	Human	Blood	ERR1010042	ST313-L2	0
16549_7#48	gha500616	PUB-Park2021	Africa	West	Ghana	NA	2011	Human	Blood	ERR1010046	ST313-L2	0
16549_7#50	gha115796	PUB-Park2021	Africa	West	Ghana	NA	2012	Human	Blood	ERR1010048	ST313-L2	0
16549_7#53	gha113552	PUB-Park2021	Africa	West	Ghana	NA	2010	Human	Blood	ERR1010051	ST313-L2	0
16549_7#54	gha400970	PUB-Park2021	Africa	West	Ghana	NA	2011	Human	Blood	ERR1010052	ST313-L2	0
16549_7#59	gha113082	PUB-Park2021	Africa	West	Ghana	NA	2010	Human	Blood	ERR1010057	ST313-L2	0
16549_7#70	gha116245	PUB-Park2021	Africa	West	Ghana	NA	2012	Human	Blood	ERR1010067	ST313-L2	0
16549_7#72	gha114575	PUB-Park2021	Africa	West	Ghana	NA	2011	Human	Blood	ERR1010069	ST19-L1	-
16549_7#75	gha112642	PUB-Park2021	Africa	West	Ghana	NA	2010	Human	Blood	ERR1010072	ST313-L2	0
16549_7#77	gha113590	PUB-Park2021	Africa	West	Ghana	NA	2010	Human	Blood	ERR1010074	ST313-L2	0
16549_7#82	gha113112	PUB-Park2021	Africa	West	Ghana	NA	2010	Human	Blood	ERR1010079	ST313-L2	0
16549_7#90	gha113035	PUB-Park2021	Africa	West	Ghana	NA	2010	Human	Blood	ERR1010087	ST313-L2	0
16549_8#11	gha115599	PUB-Park2021	Africa	West	Ghana	NA	2011	Human	Blood	ERR1010099	ST313-L2	0
16549_8#19	gha116001	PUB-Park2021	Africa	West	Ghana	NA	2012	Human	Blood	ERR1010107	ST313-L2	0
16549_8#29	gha115573	PUB-Park2021	Africa	West	Ghana	NA	2011	Human	Blood	ERR1010117	ST313-L2	0
16549_8#32	gha116233	PUB-Park2021	Africa	West	Ghana	NA	2012	Human	Blood	ERR1010120	ST313-L2	0
16549_8#64	gha60767	PUB-Park2021	Africa	West	Ghana	NA	2008	Human	Blood	ERR1010149	ST313-L2	0
16549_8#66	gha60435	PUB-Park2021	Africa	West	Ghana	NA	2007	Human	Blood	ERR1010151	ST313-L2	0
16549_8#68	gha62721	PUB-Park2021	Africa	West	Ghana	NA	2008	Human	Blood	ERR1010153	ST313-L2	0
16549_8#72	gha200808	PUB-Park2021	Africa	West	Ghana	NA	2011	Human	Blood	ERR1010157	ST313-L2	0
16549_8#73	gha62172	PUB-Park2021	Africa	West	Ghana	NA	2008	Human	Blood	ERR1010158	ST313-L2	0
16549_8#75	gha59920	PUB-Park2021	Africa	West	Ghana	NA	2007	Human	Blood	ERR1010160	ST313-L2	0
16549_8#76	gha54042	PUB-Park2021	Africa	West	Ghana	NA	2007	Human	Blood	ERR1010161	ST313-L2	0
16549_8#81	gha63979	PUB-Park2021	Africa	West	Ghana	NA	2008	Human	Blood	ERR1010166	ST313-L2	0
168CHE_F_S175	168CHE	This Study	Africa	West	BurkinaFaso	Nanoro	2014	NA	NA	ERS12353719	ST313-L2	0
17225_2#18	BS_04290	This Study	Africa	West	The Gambia	Basse	2010	Human	Blood	ERR1082772	ST313-L2	0
17225_2#19	BS_02854	This Study	Africa	West	The Gambia	Basse	2009	Human	Blood	ERR1082773	ST19-L1	-
17225_2#42	BS_06303	This Study	Africa	West	The Gambia	Basse	2010	Human	Blood	ERR1082796	ST313-L2	0
17225_2#64	BS_13699	This Study	Africa	West	The Gambia	Basse	2012	Human	Blood	ERR1082818	ST19-L1	-
17225_2#80	BS_9188	This Study	Africa	West	The Gambia	Basse	2011	Human	Blood	ERR1082834	ST19-L1	-
17225_4#11	BS_16843	This Study	Africa	West	The Gambia	Basse	2013	Human	Blood	ERR1082852	ST19-L1	-
17225_4#16	BN_06502	This Study	Africa	West	The Gambia	Bansang	2013	Human	Blood	ERR1082857	ST19-L1	-
17225_4#2	BS_21606	This Study	Africa	West	The Gambia	Basse	2014	Human	Blood	ERR1082843	ST19-L1	-
17225_4#3	BS_22102	This Study	Africa	West	The Gambia	Basse	2014	Human	Blood	ERR1082844	ST313-L2	0
17225_4#38	BN_01543	This Study	Africa	West	The Gambia	Bansang	2012	Human	Blood	ERR1082879	ST19-L1	-
17225_4#48	BN_00559	This Study	Africa	West	The Gambia	Bansang	2011	Human	Blood	ERR1082889	ST19-L1	-
17225_4#5	BS_12077	This Study	Africa	West	The Gambia	Basse	2012	Human	Blood	ERR1082846	ST19-L1	-
17261_1#74	bkf00912	PUB-Park2021	Africa	West	BurkinaFaso	POLESGO	2013	Human	Blood	ERR1082366	ST313-L2	0
19787_3#31	KEN_K8815	PREP-RTSS	Africa	East	Kenya	Kombewa	2011	Human	Blood	ERR1556084	0	-
19787_3#32	KEN_K7299.1	PREP-RTSS	Africa	East	Kenya	Kombewa	2010	Human	Blood	ERR1556085	ST313-L2	0
19787_3#33	KEN_K7299.2	PREP-RTSS	Africa	East	Kenya	Kombewa	2010	Human	Blood	ERR1556086	ST313-L2	0
19787_3#34	KEN_K9090.1	PREP-RTSS	Africa	East	Kenya	Kombewa	2011	Human	Blood	ERR1556087	ST313-L2	5
19787_3#36	KEN_K8595	PREP-RTSS	Africa	East	Kenya	Kombewa	2013	Human	Blood	ERR1556089	ST313-L2	0
19787_3#37	KEN_K7361	PREP-RTSS	Africa	East	Kenya	Kombewa	2011	Human	Blood	ERR1556090	ST313-L2	0
19787_3#39	KEN_K9157	PREP-RTSS	Africa	East	Kenya	Kombewa	2013	Human	Blood	ERR1556092	ST313-L2	0
19787_3#42	KEN_K8774	PREP-RTSS	Africa	East	Kenya	Kombewa	2010	Human	Blood	ERR1556095	ST313-L2	0
19787_3#44	KEN_K8565	PREP-RTSS	Africa	East	Kenya	Kombewa	2012	Human	Blood	ERR1556097	ST313-L2	5
19787_3#45	KEN_K7802	PREP-RTSS	Africa	East	Kenya	Kombewa	2012	Human	Blood	ERR1556098	ST313-L2	0
19787_3#47	KEN_K7822	PREP-RTSS	Africa	East	Kenya	Kombewa	2012	Human	Blood	ERR1556100	ST313-L2	5
19787_3#53	KEN_K8550	PREP-RTSS	Africa	East	Kenya	Kombewa	2010	Human	Blood	ERR1556106	ST313-L2	0
19787_3#56	KEN_K8881	PREP-RTSS	Africa	East	Kenya	Kombewa	2011	Human	Blood	ERR1556109	ST313-L2	0
19787_3#58	KEN_K9167	PREP-RTSS	Africa	East	Kenya	Kombewa	2012	Human	Blood	ERR1556111	ST313-L2	0
19787_3#63	KEN_K7421	PREP-RTSS	Africa	East	Kenya	Kombewa	2010	Human	Blood	ERR1556116	ST313-L2	0
19787_3#67	MW14507	PREP-RTSS	Africa	East	Malawi	Lilongwe	2012	Human	Blood	ERR1556120	ST313-L2	0
19787_3#68	BF4364	PREP-RTSS	Africa	West	BurkinaFaso	Nanoro	2009	Human	Blood	ERR1556121	ST313-L2	0
19787_3#77	GHA_K17982	PREP-RTSS	Africa	West	Ghana	Kintampo	2011	Human	Blood	ERR1556130	ST313-L2	0
19787_3#80	GHA_K17215	PREP-RTSS	Africa	West	Ghana	Kintampo	2010	Human	Blood	ERR1556133	ST313-L2	0
19787_3#82	GHA_K16972	PREP-RTSS	Africa	West	Ghana	Kintampo	2011	Human	Blood	ERR1556135	ST313-L2	0
19787_3#86	GHA_K18004	PREP-RTSS	Africa	West	Ghana	Kintampo	2011	Human	Blood	ERR1556139	ST313-L2	0
19787_3#87	GHA_K17601	PREP-RTSS	Africa	West	Ghana	Kintampo	2010	Human	Blood	ERR1556140	ST313-L2	0
19787_3#88	GHA_K17431	PREP-RTSS	Africa	West	Ghana	Kintampo	2010	Human	Blood	ERR1556141	ST313-L2	0
19787_4#12	GHA_K17742	PREP-RTSS	Africa	West	Ghana	Kintampo	2010	Human	Blood	ERR1556154	ST313-L2	0
19787_4#13	GHA_K18259	PREP-RTSS	Africa	West	Ghana	Kintampo	2012	Human	Blood	ERR1556155	ST313-L2	0
19787_4#16	GHA_K17065	PREP-RTSS	Africa	West	Ghana	Kintampo	2010	Human	Blood	ERR1556158	ST313-L2	0
19787_4#17	GHA_K18256	PREP-RTSS	Africa	West	Ghana	Kintampo	2011	Human	Blood	ERR1556159	ST19-L1	-
19787_4#19	GHA_K17930	PREP-RTSS	Africa	West	Ghana	Kintampo	2010	Human	Blood	ERR1556161	ST313-L2	0
19787_4#20	GHA_K18313	PREP-RTSS	Africa	West	Ghana	Kintampo	2011	Human	Blood	ERR1556162	ST19-L1	-
19787_4#22	GHA_K18152	PREP-RTSS	Africa	West	Ghana	Kintampo	2012	Human	Blood	ERR1556164	ST313-L2	0
19787_4#25	GHA_K18092.2	PREP-RTSS	Africa	West	Ghana	Kintampo	2012	Human	Blood	ERR1556167	ST313-L2	0
19787_4#29	GHA_K17657	PREP-RTSS	Africa	West	Ghana	Kintampo	2012	Human	Blood	ERR1556171	ST19-L1	-
19787_4#3	GHA_K18092.1	PREP-RTSS	Africa	West	Ghana	Kintampo	2012	Human	Blood	ERR1556145	ST19-L1	-
19787_4#42	GHA_K18291	PREP-RTSS	Africa	West	Ghana	Kintampo	2012	Human	Blood	ERR1556184	ST19-L1	-
19787_4#46	KEN_S9789	PREP-RTSS	Africa	East	Kenya	Siaya	2010	Human	Blood	ERR1556188	ST313-L2	0
19787_4#47	KEN_S9759	PREP-RTSS	Africa	East	Kenya	Siaya	2010	Human	Blood	ERR1556189	ST313-L2	0
19787_4#48	KEN_S9459	PREP-RTSS	Africa	East	Kenya	Siaya	2010	Human	Blood	ERR1556190	ST313-L2	0
19787_4#50	KEN_S10864	PREP-RTSS	Africa	East	Kenya	Siaya	2012	Human	Blood	ERR1556192	ST313-L2	5
19787_4#51	KEN_S10107	PREP-RTSS	Africa	East	Kenya	Siaya	2012	Human	Blood	ERR1556193	ST313-L2	0
19787_4#52	KEN_S10423	PREP-RTSS	Africa	East	Kenya	Siaya	2010	Human	Blood	ERR1556194	ST313-L2	0
19787_4#53	KEN_S10550	PREP-RTSS	Africa	East	Kenya	Siaya	2010	Human	Blood	ERR1556195	ST313-L2	0
19787_4#54	KEN_S9817	PREP-RTSS	Africa	East	Kenya	Siaya	2009	Human	Blood	ERR1556196	ST313-L2	0
19787_4#55	KEN_S10972	PREP-RTSS	Africa	East	Kenya	Siaya	2012	Human	Blood	ERR1556197	ST313-L2	0
19787_4#56	KEN_S9534	PREP-RTSS	Africa	East	Kenya	Siaya	2009	Human	Blood	ERR1556198	ST313-L2	0
19787_4#59	KEN_S10402	PREP-RTSS	Africa	East	Kenya	Siaya	2010	Human	Blood	ERR1556201	ST313-L2	5
19787_4#61	KEN_S10425	PREP-RTSS	Africa	East	Kenya	Siaya	2011	Human	Blood	ERR1556203	ST313-L2	0
19787_4#62	KEN_S10403	PREP-RTSS	Africa	East	Kenya	Siaya	2010	Human	Blood	ERR1556204	ST313-L2	0
19787_4#63	KEN_S10494	PREP-RTSS	Africa	East	Kenya	Siaya	2010	Human	Blood	ERR1556205	ST313-L2	0
19787_4#64	KEN_S10926	PREP-RTSS	Africa	East	Kenya	Siaya	2012	Human	Blood	ERR1556206	ST313-L2	0
19787_4#65	KEN_S10942	PREP-RTSS	Africa	East	Kenya	Siaya	2013	Human	Blood	ERR1556207	ST313-L2	5
19787_4#66	KEN_S11039	PREP-RTSS	Africa	East	Kenya	Siaya	2013	Human	Blood	ERR1556208	ST313-L2	5
19787_4#67	KEN_S10980	PREP-RTSS	Africa	East	Kenya	Siaya	2012	Human	Blood	ERR1556209	ST313-L2	5
19787_4#68	KEN_S10973	PREP-RTSS	Africa	East	Kenya	Siaya	2012	Human	Blood	ERR1556210	ST313-L2	5
19787_4#70	KEN_S9625	PREP-RTSS	Africa	East	Kenya	Siaya	2009	Human	Blood	ERR1556212	ST313-L2	5
19787_4#71	KEN_S10460	PREP-RTSS	Africa	East	Kenya	Siaya	2013	Human	Blood	ERR1556213	ST313-L2	5
19787_4#72	KEN_S11087	PREP-RTSS	Africa	East	Kenya	Siaya	2012	Human	Blood	ERR1556214	ST313-L2	0
19787_4#73	KEN_S9408	PREP-RTSS	Africa	East	Kenya	Siaya	2009	Human	Blood	ERR1556215	ST313-L2	5
19787_4#74	KEN_S10529	PREP-RTSS	Africa	East	Kenya	Siaya	2013	Human	Blood	ERR1556216	ST313-L2	5
19787_4#76	KEN_S10572	PREP-RTSS	Africa	East	Kenya	Siaya	2011	Human	Blood	ERR1556218	ST313-L2	0
19787_4#77	KEN_S9471	PREP-RTSS	Africa	East	Kenya	Siaya	2009	Human	Blood	ERR1556219	ST313-L2	0
19787_4#81	KEN_S9640	PREP-RTSS	Africa	East	Kenya	Siaya	2011	Human	Blood	ERR1556223	ST313-L2	0
19787_4#87	KEN_S11050	PREP-RTSS	Africa	East	Kenya	Siaya	2013	Human	Blood	ERR1556229	ST313-L2	0
19787_4#89	KEN_S9661	PREP-RTSS	Africa	East	Kenya	Siaya	2010	Human	Blood	ERR1556231	ST313-L2	0
19787_4#9	GHA_K17737	PREP-RTSS	Africa	West	Ghana	Kintampo	2011	Human	Blood	ERR1556151	ST19-L1	-
19787_5#11	KEN_S10482	PREP-RTSS	Africa	East	Kenya	Siaya	2010	Human	Blood	ERR1556242	ST313-L2	0
19787_5#12	KEN_S11271	PREP-RTSS	Africa	East	Kenya	Siaya	2011	Human	Blood	ERR1556243	ST313-L2	0
19787_5#13	KEN_S10726	PREP-RTSS	Africa	East	Kenya	Siaya	2012	Human	Blood	ERR1556244	ST313-L2	5
19787_5#14	KEN_S10441	PREP-RTSS	Africa	East	Kenya	Siaya	2013	Human	Blood	ERR1556245	ST313-L2	5
19787_5#15	KEN_S10119	PREP-RTSS	Africa	East	Kenya	Siaya	2013	Human	Blood	ERR1556246	ST313-L2	0
19787_5#3	KEN_S9869	PREP-RTSS	Africa	East	Kenya	Siaya	2010	Human	Blood	ERR1556234	ST313-L2	5
19787_5#4	KEN_S10616	PREP-RTSS	Africa	East	Kenya	Siaya	2012	Human	Blood	ERR1556235	ST313-L2	0
19787_5#5	KEN_S9984	PREP-RTSS	Africa	East	Kenya	Siaya	2010	Human	Blood	ERR1556236	ST313-L2	5
2101_R1_P_trim	2101	PUB-VanPuyvelde2019-NatComms	Africa	Central	DRC	Kinshasa	2008	Human	Blood	ERS3501145	ST313-L2	4
21631_4#116	115609-3	PUB-Park2021	Africa	West	Ghana	NA	2012	Human	Blood	ERR1891253	ST313-L2	0
21631_4#153	300059-2	PUB-Park2021	Africa	West	Ghana	NA	2010	Human	Blood	ERR1891290	ST313-L2	0
21631_4#23	113336-2	PUB-Park2021	Africa	West	Ghana	NA	2010	Human	Blood	ERR1891161	ST313-L2	0
21631_4#3	112574	PUB-Park2021	Africa	West	Ghana	NA	2010	Human	Blood	ERR1891141	ST313-L2	0
21631_4#30	113481	PUB-Park2021	Africa	West	Ghana	NA	2010	Human	Blood	ERR1891168	ST313-L2	0
21631_4#69	114226-2	PUB-Park2021	Africa	West	Ghana	NA	2011	Human	Blood	ERR1891206	ST313-L2	0
21631_4#81	114567	PUB-Park2021	Africa	West	Ghana	NA	2011	Human	Blood	ERR1891218	ST313-L2	0
21631_5#105	115589-2	PUB-Park2021	Africa	West	Ghana	NA	2011	Human	Blood	ERR1891405	ST313-L2	0
21631_5#114	115932-2	PUB-Park2021	Africa	West	Ghana	NA	2012	Human	Blood	ERR1891414	ST313-L2	0
21631_5#129	300067	PUB-Park2021	Africa	West	Ghana	NA	2010	Human	Blood	ERR1891429	ST313-L2	0
21631_5#141	300454	PUB-Park2021	Africa	West	Ghana	NA	2010	Human	Blood	ERR1891441	ST313-L2	0
21631_5#150	300853-2	PUB-Park2021	Africa	West	Ghana	NA	2010	Human	Blood	ERR1891450	ST313-L2	0
21631_5#156	400698	PUB-Park2021	Africa	West	Ghana	NA	2011	Human	Blood	ERR1891456	ST313-L2	0
21631_5#157	400791	PUB-Park2021	Africa	West	Ghana	NA	2011	Human	Blood	ERR1891457	ST313-L2	0
21631_5#35	500455	PUB-Park2021	Africa	West	Ghana	NA	2011	Human	Blood	ERR1891340	ST313-L2	0
21631_5#62	112759	PUB-Park2021	Africa	West	Ghana	NA	2010	Human	Blood	ERR1891364	ST313-L2	0
21631_5#63	112855	PUB-Park2021	Africa	West	Ghana	NA	2010	Human	Blood	ERR1891365	ST313-L2	0
21631_5#82	114217	PUB-Park2021	Africa	West	Ghana	NA	2011	Human	Blood	ERR1891383	ST313-L2	0
21631_5#89	114359-W	PUB-Park2021	Africa	West	Ghana	NA	2011	Human	Blood	ERR1891389	ST313-L2	0
21631_6#137	57	PUB-Park2021	Africa	West	BurkinaFaso	NIOKO II	2012	Human	Blood	ERR1891603	ST19-L3	-
21631_6#145	673	PUB-Park2021	Africa	West	BurkinaFaso	NIOKO II	2013	Human	Blood	ERR1891611	ST313-L2	0
21631_6#158	635	PUB-Park2021	Africa	West	BurkinaFaso	NIOKO II	2012	Human	Blood	ERR1891624	ST313-L2	0
21631_6#163	2011731296	PUB-Park2021	Africa	East	Kenya	0	2012	Human	Blood	ERR1891629	ST313-L2	5
21631_6#58	142	PUB-Park2021	Africa	West	Senegal	Dominique	2012	Human	Blood	ERR1891524	ST19-L3	-
21631_6#86	86	PUB-Park2021	Africa	West	Guinea-Bissau	SIMAO MENDES	2011	Human	Blood	ERR1891552	ST19-L3	-
22036_8#153	KEN_S11017	PREP-RTSS	Africa	East	Kenya	Siaya	2011	Human	Blood	ERR2396539	ST313-L2	0
22036_8#156	KEN_S9488	PREP-RTSS	Africa	East	Kenya	Siaya	2012	Human	Blood	ERR2396542	ST313-L2	0
22036_8#157	KEN_S9503	PREP-RTSS	Africa	East	Kenya	Siaya	2009	Human	Blood	ERR2396543	ST313-L2	0
22036_8#167	KEN_S11323.1	PREP-RTSS	Africa	East	Kenya	Siaya	2011	Human	Blood	ERR2396553	ST313-L2	0
22036_8#169	KEN_S11323.2	PREP-RTSS	Africa	East	Kenya	Siaya	2012	Human	Blood	ERR2396555	ST313-L2	0
22036_8#170	KEN_S9719	PREP-RTSS	Africa	East	Kenya	Siaya	2012	Human	Blood	ERR2396556	ST313-L2	5
22036_8#175	KEN_S9584	PREP-RTSS	Africa	East	Kenya	Siaya	2009	Human	Blood	ERR2396561	ST313-L2	0
22036_8#176	BF4826	PREP-RTSS	Africa	West	BurkinaFaso	Nanoro	2013	Human	Blood	ERR2396562	ST313-L2	0
22036_8#177	BF3966	PREP-RTSS	Africa	West	BurkinaFaso	Nanoro	2010	Human	Blood	ERR2396563	ST313-L2	0
22036_8#180	BF4615	PREP-RTSS	Africa	West	BurkinaFaso	Nanoro	2012	Human	Blood	ERR2396566	ST313-L2	0
22036_8#181	BF4637	PREP-RTSS	Africa	West	BurkinaFaso	Nanoro	2010	Human	Blood	ERR2396567	ST313-L2	0
22036_8#184	BF4313	PREP-RTSS	Africa	West	BurkinaFaso	Nanoro	2010	Human	Blood	ERR2396570	ST313-L2	0
22036_8#189	MW14052	PREP-RTSS	Africa	East	Malawi	Lilongwe	2011	Human	Blood	ERR2396575	ST313-L2	0
22036_8#190	MW13646	PREP-RTSS	Africa	East	Malawi	Lilongwe	2011	Human	Blood	ERR2396576	ST313-L2	0
22036_8#191	MW14169	PREP-RTSS	Africa	East	Malawi	Lilongwe	2010	Human	Blood	ERR2396577	ST313-L2	0
22036_8#194	MW14962	PREP-RTSS	Africa	East	Malawi	Lilongwe	2012	Human	Blood	ERR2396580	ST313-L2	0
22036_8#227	TZA1497	PREP-RTSS	Africa	East	Tanzania	Korogwe	2012	Human	Blood	ERR2396613	0	-
22036_8#249	GHA_A15399	PREP-RTSS	Africa	West	Ghana	Agogo	2013	Human	Blood	ERR2396635	ST313-L2	0
22036_8#254	GHA_A15787	PREP-RTSS	Africa	West	Ghana	Agogo	2009	Human	Blood	ERR2396640	ST313-L2	0
22036_8#258	GHA_A15926	PREP-RTSS	Africa	West	Ghana	Agogo	2010	Human	Blood	ERR2396644	ST313-L2	0
22036_8#260	GHA_A16105	PREP-RTSS	Africa	West	Ghana	Agogo	2012	Human	Blood	ERR2396646	ST313-L2	0
22036_8#261	GHA_A16270	PREP-RTSS	Africa	West	Ghana	Agogo	2011	Human	Blood	ERR2396647	ST313-L2	0
22036_8#263	GHA_A16615	PREP-RTSS	Africa	West	Ghana	Agogo	2012	Human	Blood	ERR2396649	ST19-L1	-
22036_8#264	GHA_K17023	PREP-RTSS	Africa	West	Ghana	Kintampo	NA	Human	Blood	ERR2396650	ST313-L2	0
22036_8#276	GHA_K17645	PREP-RTSS	Africa	West	Ghana	Kintampo	2012	Human	Blood	ERR2396662	ST313-L2	0
22036_8#278	GHA_K17825	PREP-RTSS	Africa	West	Ghana	Kintampo	2010	Human	Blood	ERR2396664	ST313-L2	0
22036_8#286	GHA_K18000	PREP-RTSS	Africa	West	Ghana	Kintampo	2010	Human	Blood	ERR2396672	ST313-L2	0
22036_8#290	GHA_K17733	PREP-RTSS	Africa	West	Ghana	Kintampo	2012	Human	Blood	ERR2396676	ST313-L2	0
22036_8#292	GHA_K17709	PREP-RTSS	Africa	West	Ghana	Kintampo	2012	Human	Blood	ERR2396678	ST19-L1	-
22036_8#305	KEN_K7653	PREP-RTSS	Africa	East	Kenya	Kombewa	2009	Human	Blood	ERR2396691	0	-
22036_8#313	KEN_K8673	PREP-RTSS	Africa	East	Kenya	Kombewa	2011	Human	Blood	ERR2396699	ST313-L2	0
22036_8#315	KEN_K8057	PREP-RTSS	Africa	East	Kenya	Kombewa	2013	Human	Blood	ERR2396701	ST313-L2	0
22036_8#317	KEN_K8223	PREP-RTSS	Africa	East	Kenya	Kombewa	2010	Human	Blood	ERR2396703	ST313-L2	0
22036_8#319	KEN_K7490	PREP-RTSS	Africa	East	Kenya	Kombewa	2010	Human	Blood	ERR2396705	ST313-L2	0
22036_8#320	KEN_K7242	PREP-RTSS	Africa	East	Kenya	Kombewa	2010	Human	Blood	ERR2396706	ST313-L2	5
22036_8#326	KEN_S9396	PREP-RTSS	Africa	East	Kenya	Siaya	2010	Human	Blood	ERR2396712	ST313-L2	0
22204_7#101	MB 1936	PUB-Kariuki2020	Africa	East	Kenya	Nairobi	2016	Human	Stool	ERR3332540	ST313-L1	-
22204_7#102	MCC 1856	PUB-Kariuki2020	Africa	East	Kenya	Nairobi	2015	Human	Stool	ERS4397788	ST313-L1	-
22204_7#103	MCC 1872	PUB-Kariuki2020	Africa	East	Kenya	Nairobi	2015	Human	Blood	ERS4397789	ST313-L2	0
22204_7#106	MMM 4210	PUB-Kariuki2020	Africa	East	Kenya	Nairobi	2015	Human	Blood	ERS4397790	ST313-L2	5
22204_7#118	MMM 2809	PUB-Kariuki2020	Africa	East	Kenya	Nairobi	2015	Human	Blood	ERS4397794	ST313-L1	-
22204_7#124	MR 3934	PUB-Kariuki2020	Africa	East	Kenya	Nairobi	2016	Human	Blood	ERS4397799	ST313-L1	-
22204_7#125	MR 3899	PUB-Kariuki2020	Africa	East	Kenya	Nairobi	2016	Human	Blood	ERS4397798	ST313-L2	0
22204_7#128	MR 3922	PUB-Kariuki2020	Africa	East	Kenya	Nairobi	2016	Human	Blood	ERS4397800	ST313-L1	-
22204_7#132	MB 1703	PUB-Kariuki2020	Africa	East	Kenya	Nairobi	2015	Human	Blood	ERS4397802	ST313-L2	0
22204_7#134	MCC 1996	PUB-Kariuki2020	Africa	East	Kenya	Nairobi	2016	Human	Blood	ERS4397803	ST313-L2	5
22204_7#137	MMM 4326	PUB-Kariuki2020	Africa	East	Kenya	Nairobi	2016	Human	Blood	ERR3332554	ST19-L3	-
22204_7#138	MCC 2128	PUB-Kariuki2020	Africa	East	Kenya	Nairobi	2016	Human	Blood	ERS4397805	ST313-L2	0
22204_7#144	MCC 2222	PUB-Kariuki2020	Africa	East	Kenya	Nairobi	2016	Human	Stool	ERS4397807	ST19-L3	-
22204_7#148	MR 347	PUB-Kariuki2020	Africa	East	Kenya	Nairobi	2013	Human	Blood	ERS4397809	ST313-L1	-
22204_7#153	MR 3309	PUB-Kariuki2020	Africa	East	Kenya	Nairobi	2015	Human	Blood	ERS4397814	ST313-L2	0
22204_7#163	MMM 537	PUB-Kariuki2020	Africa	East	Kenya	Nairobi	2013	Human	Blood	ERR3332564	ST19-L3	-
22204_7#168	MCC 2001	PUB-Kariuki2020	Africa	East	Kenya	Nairobi	2016	Human	Blood	ERR3332567	ST19-L3	-
22204_7#177	MR 3429	PUB-Kariuki2020	Africa	East	Kenya	Nairobi	2015	Human	Blood	ERR3332571	ST19-L3	-
22204_7#179	MR 215	PUB-Kariuki2020	Africa	East	Kenya	Nairobi	2013	Human	Blood	ERR3332572	ST313-L2	0
22204_7#197	MR 4610	PUB-Kariuki2020	Africa	East	Kenya	Nairobi	2016	Human	Blood	ERS4397762	ST19-L3	-
22204_7#199	MMM 5559	PUB-Kariuki2020	Africa	East	Kenya	Nairobi	2016	Human	Blood	ERS4397764	0	-
22204_7#200	MR 4602	PUB-Kariuki2020	Africa	East	Kenya	Nairobi	2016	Human	Blood	ERS4397765	ST19-L3	-
22204_7#201	MCC 3177	PUB-Kariuki2020	Africa	East	Kenya	Nairobi	2016	Human	Blood	ERS4397766	ST313-L1	-
22204_7#203	MB 2805	PUB-Kariuki2020	Africa	East	Kenya	Nairobi	2016	Human	Blood	ERS4397770	ST19-L4	-
22204_7#205	MMM 5616	PUB-Kariuki2020	Africa	East	Kenya	Nairobi	2016	Human	Blood	ERS4397773	0	-
22204_7#211	MMM 4129	PUB-Kariuki2020	Africa	East	Kenya	Nairobi	2015	Human	Blood	ERR2525485	ST313-L2	0
22204_7#221	MMM 3042	PUB-Kariuki2020	Africa	East	Kenya	Nairobi	2015	Human	Blood	ERS4397776	ST313-L2	5
22204_7#222	MR 2984	PUB-Kariuki2020	Africa	East	Kenya	Nairobi	2015	Human	Blood	ERR3332583	ST313-L2	0
22204_7#224	MB 411	PUB-Kariuki2020	Africa	East	Kenya	Nairobi	2015	Human	Blood	ERR2525494	ST313-L2	0
22204_7#225	MMM 2812	PUB-Kariuki2020	Africa	East	Kenya	Nairobi	2015	Human	Blood	ERS4397778	ST313-L2	0
22204_7#228	MCC 1235	PUB-Kariuki2020	Africa	East	Kenya	Nairobi	2015	Human	Blood	ERS4397777	ST313-L2	5
22204_7#229	MMM 3240	PUB-Kariuki2020	Africa	East	Kenya	Nairobi	2015	Human	Blood	ERS4397779	ST313-L2	0
22204_7#235	MMM 3264	PUB-Kariuki2020	Africa	East	Kenya	Nairobi	2015	Human	Blood	ERS4397781	ST19-L4	-
22204_7#244	MR 2805	PUB-Kariuki2020	Africa	East	Kenya	Nairobi	2015	Human	Stool	ERS4397784	ST313-L2	5
22204_7#246	MMM 2767	PUB-Kariuki2020	Africa	East	Kenya	Nairobi	2015	Human	Stool	ERR2525505	ST313-L2	5
22204_7#255	MB 656	PUB-Kariuki2020	Africa	East	Kenya	Nairobi	2015	Human	Stool	ERR2525512	ST313-L2	0
22204_7#265	MR 3821	PUB-Kariuki2020	Africa	East	Kenya	Nairobi	2015	Human	Blood	ERR3332592	ST19-L3	-
22204_7#268	MMM 5285	PUB-Kariuki2020	Africa	East	Kenya	Nairobi	2016	Human	Stool	ERR3332593	ST19-L1	-
22204_7#279	MB 2294	PUB-Kariuki2020	Africa	East	Kenya	Nairobi	2016	Human	Blood	ERR3332599	ST19-L3	-
22204_7#99	MB 1927	PUB-Kariuki2020	Africa	East	Kenya	Nairobi	2016	Human	Stool	ERS4397785	ST313-L1	-
22204_8#10	MMM 4044	PUB-Kariuki2020	Africa	East	Kenya	Nairobi	2015	Human	Blood	ERS3403452	ST19-L3	-
22204_8#101	MR 3365	PUB-Kariuki2020	Africa	East	Kenya	Nairobi	2015	Human	Blood	ERS4397839	ST313-L1	-
22204_8#102	MR 3372	PUB-Kariuki2020	Africa	East	Kenya	Nairobi	2015	Human	Stool	ERS3403399	ST19-L3	-
22204_8#103	MR 1584	PUB-Kariuki2020	Africa	East	Kenya	Nairobi	2014	Human	Blood	ERS3403400	ST313-L2	0
22204_8#104	MR 223	PUB-Kariuki2020	Africa	East	Kenya	Nairobi	2013	Human	Blood	ERS4397840	ST313-L1	-
22204_8#105	MR 3948	PUB-Kariuki2020	Africa	East	Kenya	Nairobi	2016	Human	Blood	ERS3403401	ST19-L3	-
22204_8#109	MMM 3560	PUB-Kariuki2020	Africa	East	Kenya	Nairobi	2015	Human	Blood	ERS3403403	ST313-L1	-
22204_8#111	MB 1054	PUB-Kariuki2020	Africa	East	Kenya	Nairobi	2015	Human	Blood	ERS3403405	ST19-L4	-
22204_8#112	MB 1053	PUB-Kariuki2020	Africa	East	Kenya	Nairobi	2015	Human	Blood	ERS3403406	ST19-L4	-
22204_8#118	MB 1102	PUB-Kariuki2020	Africa	East	Kenya	Nairobi	2015	Human	Blood	ERS3403411	ST313-L2	5
22204_8#120	MMM 3634	PUB-Kariuki2020	Africa	East	Kenya	Nairobi	2015	Human	Blood	ERS3403413	ST313-L2	0
22204_8#121	MR 4275	PUB-Kariuki2020	Africa	East	Kenya	Nairobi	2016	Human	Stool	ERS3403414	0	-
22204_8#124	MR 4157	PUB-Kariuki2020	Africa	East	Kenya	Nairobi	2016	Human	Stool	ERS3403415	ST313-L2	0
22204_8#128	MMM 5096	PUB-Kariuki2020	Africa	East	Kenya	Nairobi	2016	Human	Stool	ERS4397845	ST313-L1	-
22204_8#13	MMM 3915	PUB-Kariuki2020	Africa	East	Kenya	Nairobi	2015	Human	Blood	ERS4397860	ST19-L3	-
22204_8#132	MMM 3954	PUB-Kariuki2020	Africa	East	Kenya	Nairobi	2015	Human	Blood	ERS3403420	ST313-L2	0
22204_8#133	MR 3699	PUB-Kariuki2020	Africa	East	Kenya	Nairobi	2015	Human	Blood	ERS3403421	ST313-L2	0
22204_8#14	MMM 3909	PUB-Kariuki2020	Africa	East	Kenya	Nairobi	2015	Human	Blood	ERS3403454	ST313-L1	-
22204_8#148	MMM 4964	PUB-Kariuki2020	Africa	East	Kenya	Nairobi	2016	Human	Stool	ERS3403429	ST19-L1	-
22204_8#149	MCC1629	PUB-Kariuki2020	Africa	East	Kenya	Nairobi	2015	Human	Blood	ERS3403430	ST313-L2	0
22204_8#15	MMM 4057	PUB-Kariuki2020	Africa	East	Kenya	Nairobi	2015	Human	Blood	ERS3403455	ST313-L2	0
22204_8#150	MR 3760	PUB-Kariuki2020	Africa	East	Kenya	Nairobi	2015	Human	Blood	ERS3403431	ST313-L2	0
22204_8#152	MR 4244	PUB-Kariuki2020	Africa	East	Kenya	Nairobi	2016	Human	Stool	ERS3403433	ST313-L1	-
22204_8#154	MCC 2690	PUB-Kariuki2020	Africa	East	Kenya	Nairobi	2016	Human	Blood	ERS3403434	ST313-L1	-
22204_8#156	MB 1090	PUB-Kariuki2020	Africa	East	Kenya	Nairobi	2015	Human	Stool	ERS3403436	ST313-L2	0
22204_8#159	MMM 3674	PUB-Kariuki2020	Africa	East	Kenya	Nairobi	2015	Human	Stool	ERS3403439	ST313-L2	0
22204_8#169	MCC 2681	PUB-Kariuki2020	Africa	East	Kenya	Nairobi	2016	Human	Blood	ERS3403447	ST19-L3	-
22204_8#17	MR 3765	PUB-Kariuki2020	Africa	East	Kenya	Nairobi	2015	Human	Stool	ERS3403457	ST313-L2	5
22204_8#179	MMM 929	PUB-Kariuki2020	Africa	East	Kenya	Nairobi	2014	Human	Stool	ERS3403507	ST19-L1	-
22204_8#18	MR 3796	PUB-Kariuki2020	Africa	East	Kenya	Nairobi	2015	Human	Stool	ERS3403458	ST313-L2	5
22204_8#181	MCC 799	PUB-Kariuki2020	Africa	East	Kenya	Nairobi	2014	Human	Stool	ERS3403509	ST313-L2	0
22204_8#182	MR 1466	PUB-Kariuki2020	Africa	East	Kenya	Nairobi	2014	Human	Blood	ERS3403510	ST313-L1	-
22204_8#183	MCC 600	PUB-Kariuki2020	Africa	East	Kenya	Nairobi	2014	Human	Stool	ERS3403511	ST313-L2	0
22204_8#189	MR 1805	PUB-Kariuki2020	Africa	East	Kenya	Nairobi	2014	Human	Stool	ERS4397887	ST19-L3	-
22204_8#190	MCC 542	PUB-Kariuki2020	Africa	East	Kenya	Nairobi	2014	Human	Blood	ERS3403516	ST19-L3	-
22204_8#194	MR 1748	PUB-Kariuki2020	Africa	East	Kenya	Nairobi	2014	Human	Stool	ERS3403526	ST313-L1	-
22204_8#196	MR 250	PUB-Kariuki2020	Africa	East	Kenya	Nairobi	2013	Human	Blood	ERS3403528	ST19-L1	-
22204_8#199	MMM 931	PUB-Kariuki2020	Africa	East	Kenya	Nairobi	2014	Human	Stool	ERS3403531	ST313-L1	-
22204_8#2	MCC 2434	PUB-Kariuki2020	Africa	East	Kenya	Nairobi	2016	Human	Stool	ERS4397857	ST313-L2	0
22204_8#20	MB 1277	PUB-Kariuki2020	Africa	East	Kenya	Nairobi	2015	Human	Blood	ERS3403460	ST313-L1	-
22204_8#208	MMM 1809	PUB-Kariuki2020	Africa	East	Kenya	Nairobi	2014	Human	Stool	ERS3403523	ST313-L2	0
22204_8#216	MMM 3876	PUB-Kariuki2020	Africa	East	Kenya	Nairobi	2015	Human	Blood	ERS3403536	ST313-L1	-
22204_8#219	MR 3400	PUB-Kariuki2020	Africa	East	Kenya	Nairobi	2015	Human	Stool	ERS3403538	ST313-L1	-
22204_8#222	MR 1641	PUB-Kariuki2020	Africa	East	Kenya	Nairobi	2014	Human	Stool	ERS3403541	ST19-L3	-
22204_8#226	MCC 2127	PUB-Kariuki2020	Africa	East	Kenya	Nairobi	2016	Human	Stool	ERS3403543	ST313-L1	-
22204_8#227	MMM 2075	PUB-Kariuki2020	Africa	East	Kenya	Nairobi	2014	Human	Stool	ERS3403544	ST19-L3	-
22204_8#23	MMM 4835	PUB-Kariuki2020	Africa	East	Kenya	Nairobi	2016	Human	Blood	ERS3403462	ST313-L2	0
22204_8#239	MMM 3028	PUB-Kariuki2020	Africa	East	Kenya	Nairobi	2015	Human	Blood	ERS3403550	ST19-L3	-
22204_8#240	MMM 3103	PUB-Kariuki2020	Africa	East	Kenya	Nairobi	2015	Human	Blood	ERS3403551	ST313-L2	0
22204_8#249	MMM 1994	PUB-Kariuki2020	Africa	East	Kenya	Nairobi	2014	Human	Stool	ERS3403558	ST19-L3	-
22204_8#254	MMM 5326	PUB-Kariuki2020	Africa	East	Kenya	Nairobi	2016	Human	Stool	ERS3403561	ST19-L1	-
22204_8#26	MCC 2593	PUB-Kariuki2020	Africa	East	Kenya	Nairobi	2016	Human	Stool	ERS3403464	ST313-L1	-
22204_8#31	MB 2304	PUB-Kariuki2020	Africa	East	Kenya	Nairobi	2016	Human	Stool	ERS3403467	ST313-L2	0
22204_8#35	MMM 3751	PUB-Kariuki2020	Africa	East	Kenya	Nairobi	2015	Human	Blood	ERS4397864	ST313-L1	-
22204_8#36	MMM 299	PUB-Kariuki2020	Africa	East	Kenya	Nairobi	2013	Human	Stool	ERS3403469	ST313-L1	-
22204_8#37	MR 1163	PUB-Kariuki2020	Africa	East	Kenya	Nairobi	2014	Human	Blood	ERS3403470	ST19-L3	-
22204_8#40	MCC 607	PUB-Kariuki2020	Africa	East	Kenya	Nairobi	2014	Human	Stool	ERS3403472	ST19-L4	-
22204_8#42	MMM 930	PUB-Kariuki2020	Africa	East	Kenya	Nairobi	2014	Human	Stool	ERS3403473	ST313-L2	0
22204_8#43	MMM 1680	PUB-Kariuki2020	Africa	East	Kenya	Nairobi	2014	Human	Stool	ERS3403474	ST313-L1	-
22204_8#44	MMM 288	PUB-Kariuki2020	Africa	East	Kenya	Nairobi	2013	Human	Blood	ERS3403475	ST19-L3	-
22204_8#49	MR 1493	PUB-Kariuki2020	Africa	East	Kenya	Nairobi	2014	Human	Stool	ERS3403477	ST313-L2	0
22204_8#51	MMM 264	PUB-Kariuki2020	Africa	East	Kenya	Nairobi	2013	Human	Stool	ERS3403478	ST313-L1	-
22204_8#54	MCC 819	PUB-Kariuki2020	Africa	East	Kenya	Nairobi	2014	Human	Stool	ERS3403480	ST19-L3	-
22204_8#63	MMM 1787	PUB-Kariuki2020	Africa	East	Kenya	Nairobi	2014	Human	Blood	ERS4397875	ST313-L2	0
22204_8#64	MMM 921	PUB-Kariuki2020	Africa	East	Kenya	Nairobi	2014	Human	Stool	ERS3403487	ST19-L4	-
22204_8#69	MMM 435	PUB-Kariuki2020	Africa	East	Kenya	Nairobi	2013	Human	Blood	ERS3403492	ST19-L1	-
22204_8#70	MMM 330	PUB-Kariuki2020	Africa	East	Kenya	Nairobi	2013	Human	Stool	ERS3403493	ST313-L1	-
22204_8#71	MMM 215	PUB-Kariuki2020	Africa	East	Kenya	Nairobi	2013	Human	Stool	ERS3403494	ST19-L3	-
22204_8#72	MMM 301	PUB-Kariuki2020	Africa	East	Kenya	Nairobi	2013	Human	Stool	ERS4397876	ST313-L1	-
22204_8#76	MR 33	PUB-Kariuki2020	Africa	East	Kenya	Nairobi	2013	Human	Stool	ERS4397878	ST313-L1	-
22204_8#79	MR 180	PUB-Kariuki2020	Africa	East	Kenya	Nairobi	2013	Human	Blood	ERS3403497	ST313-L1	-
22204_8#80	MR 179	PUB-Kariuki2020	Africa	East	Kenya	Nairobi	2013	Human	Blood	ERS3403498	ST313-L1	-
22204_8#84	MB 122	PUB-Kariuki2020	Africa	East	Kenya	Nairobi	2014	Human	Blood	ERS3403499	ST313-L1	-
22204_8#94	MR 242	PUB-Kariuki2020	Africa	East	Kenya	Nairobi	2013	Human	Blood	ERS3403394	0	-
22204_8#95	MR 2809	PUB-Kariuki2020	Africa	East	Kenya	Nairobi	2015	Human	Stool	ERS4397838	ST313-L1	-
22204_8#97	MMM 2792	PUB-Kariuki2020	Africa	East	Kenya	Nairobi	2015	Human	Stool	ERS3403396	0	-
22306_3#157	MB 2256	PUB-Kariuki2020	Africa	East	Kenya	Nairobi	2016	Human	Blood	ERR3332703	ST313-L2	0
22306_3#162	MB 1219	PUB-Kariuki2020	Africa	East	Kenya	Nairobi	2015	Human	Blood	ERR3332708	ST313-L1	-
22709_8#1	9	PUB-VanPuyvelde2019-NatComms	Africa	Central	DRC	Kisantu	2007	Human	Blood	ERR2650459	ST313-L2	0
22709_8#10	C1370	This Study	Africa	East	Rwanda	Butare	NA	NA	NA	ERR2650468	ST19-L2	-
22709_8#100	10808_3	PUB-VanPuyvelde2022-mBio	Africa	Central	DRC	Kisantu	2014	Human	Blood	ERR2650558	ST313-L2	7
22709_8#102	11465_3	This Study	Africa	Central	DRC	Kisantu	2015	Human	Blood	ERR2650560	ST313-L2	7
22709_8#103	11573_3	PUB-VanPuyvelde2022-mBio	Africa	Central	DRC	Kisantu	2015	Human	Blood	ERR2650561	ST313-L2	7
22709_8#105	11857_3	PUB-VanPuyvelde2022-mBio	Africa	Central	DRC	Kisantu	2015	Human	Blood	ERR2650563	ST313-L2	7
22709_8#106	11882_3	PUB-VanPuyvelde2022-mBio	Africa	Central	DRC	Kisantu	2015	Human	Blood	ERR2650564	ST313-L2	7
22709_8#107	11892_3	PUB-VanPuyvelde2019-NatComms	Africa	Central	DRC	Kisantu	2015	Human	Blood	ERR2650565	ST313-L2	3
22709_8#108	11979_3	PUB-VanPuyvelde2019-NatComms	Africa	Central	DRC	Kisantu	2015	Human	Blood	ERR2650566	ST313-L2	3
22709_8#109	11999_3	PUB-VanPuyvelde2022-mBio	Africa	Central	DRC	Kisantu	2015	Human	Blood	ERR2650567	ST313-L2	7
22709_8#11	AT20	This Study	Africa	Central	DRC	Lwiro	1996	Human	Stool	ERR2650469	ST313-L1	-
22709_8#111	12222_3	PUB-VanPuyvelde2022-mBio	Africa	Central	DRC	Kisantu	2015	Human	Blood	ERR2650569	ST313-L2	0
22709_8#112	12274_3	This Study	Africa	Central	DRC	Kisantu	2015	Human	Blood	ERR2650570	ST313-L2	7
22709_8#113	12813_3	PUB-VanPuyvelde2022-mBio	Africa	Central	DRC	Kisantu	2015	Human	Blood	ERR2650571	ST313-L2	0
22709_8#114	13933_3	PUB-VanPuyvelde2022-mBio	Africa	Central	DRC	Kisantu	2015	Human	Blood	ERR2650572	ST313-L2	7
22709_8#115	140_08	PUB-VanPuyvelde2022-mBio	Africa	Central	DRC	GEMENA	2008	Human	Blood	ERR2650573	ST313-L2	4
22709_8#116	150_08	PUB-VanPuyvelde2022-mBio	Africa	Central	DRC	INONGO	2008	Human	Blood	ERR2650574	ST313-L2	0
22709_8#117	15552_3	PUB-VanPuyvelde2019-NatComms	Africa	Central	DRC	Kisantu	2015	Human	Blood	ERR2650575	ST313-L2	3
22709_8#118	16532_3	PUB-VanPuyvelde2022-mBio	Africa	Central	DRC	Kisantu	2016	Human	Blood	ERR2650576	ST313-L2	7
22709_8#119	16661_3	This Study	Africa	Central	DRC	Kisantu	2016	Human	Blood	ERR2650577	ST313-L2	7
22709_8#12	AT10	This Study	Africa	Central	DRC	Lwiro	1996	Human	Stool	ERR2650470	ST19-L1	-
22709_8#120	1671_09	PUB-VanPuyvelde2022-mBio	Africa	Central	DRC	GEMENA	2009	Human	Blood	ERR2650578	ST313-L2	0
22709_8#121	16755_3	PUB-VanPuyvelde2019-NatComms	Africa	Central	DRC	Kisantu	2016	Human	Blood	ERR2650579	ST313-L2	7
22709_8#122	16927_3	PUB-VanPuyvelde2019-NatComms	Africa	Central	DRC	Kisantu	2016	Human	Blood	ERR2650580	ST313-L2	7
22709_8#123	16940_3	PUB-VanPuyvelde2022-mBio	Africa	Central	DRC	Kisantu	2016	Human	Blood	ERR2650581	ST313-L2	7
22709_8#125	17056_3	PUB-VanPuyvelde2022-mBio	Africa	Central	DRC	Kisantu	2016	Human	Blood	ERR2650583	ST313-L2	0
22709_8#126	17072_3	PUB-VanPuyvelde2019-NatComms	Africa	Central	DRC	Kisantu	2016	Human	Blood	ERR2650584	ST313-L2	3
22709_8#127	17399_3	PUB-VanPuyvelde2019-NatComms	Africa	Central	DRC	Kisantu	2016	Human	Blood	ERR2650585	ST313-L2	3
22709_8#128	17418_3	PUB-VanPuyvelde2022-mBio	Africa	Central	DRC	Kisantu	2016	Human	Blood	ERR2650586	ST313-L2	0
22709_8#129	175_08	PUB-VanPuyvelde2022-mBio	Africa	Central	DRC	GEMENA	2008	Human	Blood	ERR2650587	ST313-L2	4
22709_8#13	AS99	This Study	Africa	Central	DRC	Lwiro	1996	Human	Blood	ERR2650471	ST19-L1	-
22709_8#130	17568_3	PUB-VanPuyvelde2019-NatComms	Africa	Central	DRC	Kisantu	2016	Human	Blood	ERR2650588	ST313-L2	3
22709_8#131	176_08	PUB-VanPuyvelde2022-mBio	Africa	Central	DRC	GEMENA	2008	Human	Blood	ERR2650589	ST313-L2	4
22709_8#133	17895_3	PUB-VanPuyvelde2022-mBio	Africa	Central	DRC	Kisantu	2016	Human	Blood	ERR2650591	ST313-L2	0
22709_8#134	18034_3	PUB-VanPuyvelde2022-mBio	Africa	Central	DRC	Kisantu	2016	Human	Blood	ERR2650592	ST313-L2	7
22709_8#135	18221_3	This Study	Africa	Central	DRC	Kisantu	2016	Human	Blood	ERR2650593	ST313-L2	3
22709_8#136	18228_3	This Study	Africa	Central	DRC	Kisantu	2016	Human	Blood	ERR2650594	ST313-L2	3
22709_8#137	18453_3	This Study	Africa	Central	DRC	Kisantu	2016	NA	NA	ERR2650595	ST313-L2	7
22709_8#138	18474_3	This Study	Africa	Central	DRC	Kinshasa	2016	NA	NA	ERR2650596	ST313-L2	7
22709_8#139	2410_13	PUB-VanPuyvelde2022-mBio	Africa	Central	DRC	MAKISO	2013	Human	Blood	ERR2650597	ST313-L2	2
22709_8#14	AS95	This Study	Africa	Central	DRC	Lwiro	1996	Human	Blood	ERR2650472	ST19-L1	-
22709_8#140	2897_13	PUB-VanPuyvelde2022-mBio	Africa	Central	DRC	MANGOBO	2013	Human	Blood	ERR2650598	ST313-L2	2
22709_8#141	2987_4	PUB-VanPuyvelde2022-mBio	Africa	Central	DRC	MAKISO	2013	Human	Blood	ERR2650599	ST313-L2	0
22709_8#142	2999_4	PUB-VanPuyvelde2022-mBio	Africa	Central	DRC	MANGOBO	2013	Human	Blood	ERR2650600	ST313-L2	0
22709_8#143	3031_3	PUB-VanPuyvelde2022-mBio	Africa	Central	DRC	Kisantu	2010	Human	Blood	ERR2650601	ST313-L2	0
22709_8#144	3047_3	PUB-VanPuyvelde2022-mBio	Africa	Central	DRC	Kisantu	2010	Human	Blood	ERR2650602	ST313-L2	7
22709_8#145	309_08	PUB-VanPuyvelde2022-mBio	Africa	Central	DRC	ND	2008	Human	Blood	ERR2650603	ST313-L2	0
22709_8#146	3152_4	PUB-VanPuyvelde2022-mBio	Africa	Central	DRC	KABONDO	2014	Human	Blood	ERR2650604	ST313-L2	0
22709_8#147	3198_3	PUB-VanPuyvelde2019-NatComms	Africa	Central	DRC	Kisantu	2010	Human	Blood	ERR2650605	ST313-L2	0
22709_8#149	3245_3	PUB-VanPuyvelde2022-mBio	Africa	Central	DRC	Kisantu	2010	Human	Blood	ERR2650607	ST313-L2	0
22709_8#15	AS93	This Study	Africa	Central	DRC	Lwiro	1996	Human	Blood	ERR2650473	ST19-L1	-
22709_8#150	3318_3	PUB-VanPuyvelde2022-mBio	Africa	Central	DRC	Kisantu	2011	Human	Blood	ERR2650608	ST313-L2	7
22709_8#151	3337_4	PUB-VanPuyvelde2022-mBio	Africa	Central	DRC	KABONDO	2014	Human	Blood	ERR2650609	ST313-L2	2
22709_8#152	3382_3	PUB-VanPuyvelde2022-mBio	Africa	Central	DRC	Kisantu	2011	Human	Blood	ERR2650610	ST313-L2	7
22709_8#153	3451_4	PUB-VanPuyvelde2022-mBio	Africa	Central	DRC	MAKISO	2014	Human	Blood	ERR2650611	ST313-L2	4
22709_8#154	3491_4	PUB-VanPuyvelde2022-mBio	Africa	Central	DRC	LUBUNGA	2014	Human	Blood	ERR2650612	ST313-L2	2
22709_8#155	3498_3	PUB-VanPuyvelde2022-mBio	Africa	Central	DRC	Kisantu	2011	Human	Blood	ERR2650613	ST313-L2	0
22709_8#157	3670_3	PUB-VanPuyvelde2022-mBio	Africa	Central	DRC	Kisantu	2011	Human	Blood	ERR2650615	ST313-L2	7
22709_8#158	3723_4	PUB-VanPuyvelde2022-mBio	Africa	Central	DRC	KABONDO	2014	Human	Blood	ERR2650616	ST313-L2	2
22709_8#159	374_08	PUB-VanPuyvelde2022-mBio	Africa	Central	DRC	GEMENA	2008	Human	Blood	ERR2650617	ST313-L2	4
22709_8#160	3845_4	This Study	Africa	Central	DRC	MAKISO	2014	Human	Blood	ERR2650618	ST313-L2	2
22709_8#161	3974_3	PUB-VanPuyvelde2019-NatComms	Africa	Central	DRC	Kisantu	2011	Human	Blood	ERR2650619	ST313-L2	0
22709_8#162	4004_4	PUB-VanPuyvelde2022-mBio	Africa	Central	DRC	KABONDO	2014	Human	Blood	ERR2650620	ST313-L2	2
22709_8#163	401_08	PUB-VanPuyvelde2022-mBio	Africa	Central	DRC	GEMENA	2008	Human	Blood	ERR2650621	ST313-L2	4
22709_8#165	4174_4	PUB-VanPuyvelde2019-NatComms	Africa	Central	DRC	TSHOPO	2014	Human	Blood	ERR2650623	ST313-L2	3
22709_8#166	4177_3	PUB-VanPuyvelde2022-mBio	Africa	Central	DRC	Kisantu	2011	Human	Blood	ERR2650624	ST313-L2	7
22709_8#167	4225_3	PUB-VanPuyvelde2019-NatComms	Africa	Central	DRC	Kisantu	2011	Human	Blood	ERR2650625	ST313-L2	7
22709_8#168	4230_3	PUB-VanPuyvelde2022-mBio	Africa	Central	DRC	Kisantu	2011	Human	Blood	ERR2650626	ST313-L2	7
22709_8#169	429_08	PUB-VanPuyvelde2022-mBio	Africa	Central	DRC	Kisangani	2008	Human	Blood	ERR2650627	ST313-L2	2
22709_8#17	AA00573	This Study	Africa	Central	DRC	Lubumbashi	1985	NA	NA	ERR2650475	0	-
22709_8#170	4320_4	PUB-VanPuyvelde2022-mBio	Africa	Central	DRC	MAKISO	2014	Human	Blood	ERR2650628	ST313-L2	2
22709_8#171	448_08	PUB-VanPuyvelde2022-mBio	Africa	Central	DRC	GEMENA	2008	Human	Blood	ERR2650629	ST313-L2	4
22709_8#173	453_08	PUB-VanPuyvelde2022-mBio	Africa	Central	DRC	KISANGANI	2008	Human	Blood	ERR2650631	ST313-L2	2
22709_8#174	4701_4	PUB-VanPuyvelde2022-mBio	Africa	Central	DRC	Orientale province	2015	Human	Blood	ERR2650632	ST313-L2	2
22709_8#175	4916_4	PUB-VanPuyvelde2022-mBio	Africa	Central	DRC	MAKISO	2015	Human	Blood	ERR2650633	ST313-L2	0
22709_8#176	4930_4	PUB-VanPuyvelde2022-mBio	Africa	Central	DRC	KABONDO	2015	Human	Blood	ERR2650634	ST313-L2	0
22709_8#177	5232_4	PUB-VanPuyvelde2019-NatComms	Africa	Central	DRC	KABONDO	2016	Human	Blood	ERR2650635	ST313-L2	2
22709_8#178	5312_3	PUB-VanPuyvelde2022-mBio	Africa	Central	DRC	Kisantu	2012	Human	Blood	ERR2650636	ST313-L2	0
22709_8#179	5326_3	PUB-VanPuyvelde2022-mBio	Africa	Central	DRC	Kisantu	2012	Human	Blood	ERR2650637	ST313-L2	0
22709_8#18	AA00555	This Study	Africa	Central	DRC	Kinshasa	1985	NA	NA	ERR2650476	ST19-L4	-
22709_8#180	5376_4	PUB-VanPuyvelde2022-mBio	Africa	Central	DRC	KISANGANI	2016	Human	Blood	ERR2650638	ST313-L2	2
22709_8#181	5390_4	PUB-VanPuyvelde2019-NatComms	Africa	Central	DRC	KISANGANI	2016	Human	Blood	ERR2650639	ST313-L2	7
22709_8#182	5424_11	PUB-VanPuyvelde2022-mBio	Africa	Central	DRC	GEMENA	2011	Human	Blood	ERR2650640	ST313-L2	7
22709_8#183	5529_3	PUB-VanPuyvelde2019-NatComms	Africa	Central	DRC	Kisantu	2012	Human	Blood	ERR2650641	ST313-L2	4
22709_8#184	5708_3	PUB-VanPuyvelde2019-NatComms	Africa	Central	DRC	Kisantu	2012	Human	Blood	ERR2650642	ST313-L2	0
22709_8#185	6009_3	PUB-VanPuyvelde2022-mBio	Africa	Central	DRC	Kisantu	2012	Human	Blood	ERR2650643	ST313-L2	0
22709_8#186	6049_11	PUB-VanPuyvelde2022-mBio	Africa	Central	DRC	TSHOPO	2011	Human	Blood	ERR2650644	ST313-L2	2
22709_8#187	6088_3	PUB-VanPuyvelde2022-mBio	Africa	Central	DRC	Kisantu	2012	Human	Blood	ERR2650645	ST313-L2	4
22709_8#188	6306_3	PUB-VanPuyvelde2022-mBio	Africa	Central	DRC	Kisantu	2013	Human	Blood	ERR2650646	ST313-L2	4
22709_8#189	6452_11	PUB-VanPuyvelde2022-mBio	Africa	Central	DRC	KABONDO	2011	Human	Blood	ERR2650647	ST313-L2	2
22709_8#19	AA00553	This Study	Africa	Central	DRC	Kinshasa	1985	NA	NA	ERR2650477	ST19-L4	-
22709_8#190	6549_3	PUB-VanPuyvelde2022-mBio	Africa	Central	DRC	Kisantu	2013	Human	Blood	ERR2650648	ST313-L2	4
22709_8#191	6634_3	PUB-VanPuyvelde2019-NatComms	Africa	Central	DRC	Kisantu	2013	Human	Blood	ERR2650649	ST313-L2	0
22709_8#193	7017_3	PUB-VanPuyvelde2019-NatComms	Africa	Central	DRC	Kisantu	2013	Human	Blood	ERR2650651	ST313-L2	7
22709_8#194	7106_11	PUB-VanPuyvelde2022-mBio	Africa	Central	DRC	GEMENA	2011	Human	Blood	ERR2650652	ST313-L2	7
22709_8#195	7123_11	PUB-VanPuyvelde2022-mBio	Africa	Central	DRC	GEMENA	2011	Human	Blood	ERR2650653	ST313-L2	4
22709_8#196	7135_3	PUB-VanPuyvelde2022-mBio	Africa	Central	DRC	Kisantu	2013	Human	Blood	ERR2650654	ST313-L2	0
22709_8#197	7230_11	PUB-VanPuyvelde2022-mBio	Africa	Central	DRC	GEMENA	2011	Human	Blood	ERR2650655	ST313-L2	7
22709_8#198	7239_11	PUB-VanPuyvelde2022-mBio	Africa	Central	DRC	GEMENA	2011	Human	Blood	ERR2650656	ST313-L2	7
22709_8#199	7322_12	PUB-VanPuyvelde2022-mBio	Africa	Central	DRC	Kinshasa	2012	Human	Blood	ERR2650657	ST313-L2	7
22709_8#20	AA00551	This Study	Africa	Central	DRC	Kinshasa	1985	NA	NA	ERR2650478	ST19-L4	-
22709_8#200	7348_12	PUB-VanPuyvelde2022-mBio	Africa	Central	DRC	GEMENA	2011	Human	Blood	ERR2650658	ST313-L2	7
22709_8#201	7507_12	PUB-VanPuyvelde2022-mBio	Africa	Central	DRC	BWAMANDA	2012	Human	Blood	ERR2650659	ST313-L2	4
22709_8#203	7704_12	PUB-VanPuyvelde2022-mBio	Africa	Central	DRC	BWAMANDA	2012	Human	Blood	ERR2650661	ST313-L2	7
22709_8#204	7743_12	PUB-VanPuyvelde2022-mBio	Africa	Central	DRC	BOLUMBA	2012	Human	Blood	ERR2650662	ST313-L2	4
22709_8#205	7772_3	PUB-VanPuyvelde2019-NatComms	Africa	Central	DRC	Kisantu	2013	Human	Blood	ERR2650663	ST313-L2	3
22709_8#206	7777_12	PUB-VanPuyvelde2022-mBio	Africa	Central	DRC	TANDALA	2012	Human	Blood	ERR2650664	ST313-L2	4
22709_8#207	7783_12	PUB-VanPuyvelde2022-mBio	Africa	Central	DRC	BOTUZU	2012	Human	Blood	ERR2650665	ST313-L2	7
22709_8#208	7792_3	PUB-VanPuyvelde2022-mBio	Africa	Central	DRC	Kisantu	2013	Human	Blood	ERR2650666	ST313-L2	4
22709_8#209	7839_12	PUB-VanPuyvelde2022-mBio	Africa	Central	DRC	MAKISO	2012	Human	Blood	ERR2650667	ST313-L2	0
22709_8#21	AA00549	This Study	Africa	Central	DRC	Kinshasa	1985	NA	NA	ERR2650479	ST19-L4	-
22709_8#210	7905_3	PUB-VanPuyvelde2019-NatComms	Africa	Central	DRC	Kisantu	2013	Human	Blood	ERR2650668	ST313-L2	3
22709_8#211	7924_12	PUB-VanPuyvelde2022-mBio	Africa	Central	DRC	BODEME	2012	Human	Blood	ERR2650669	ST313-L2	4
22709_8#212	8023_12	PUB-VanPuyvelde2022-mBio	Africa	Central	DRC	BAVAMAYA	2012	Human	Blood	ERR2650670	ST313-L2	4
22709_8#213	8058_12	PUB-VanPuyvelde2022-mBio	Africa	Central	DRC	GBADOLITE	2012	Human	Blood	ERR2650671	ST313-L2	4
22709_8#214	8106_3	PUB-VanPuyvelde2019-NatComms	Africa	Central	DRC	Kisantu	2013	Human	Blood	ERR2650672	ST313-L2	3
22709_8#215	8114_12	PUB-VanPuyvelde2022-mBio	Africa	Central	DRC	WAMBA	2012	Human	Blood	ERR2650673	ST313-L2	4
22709_8#216	8128_12	PUB-VanPuyvelde2022-mBio	Africa	Central	DRC	PAWA	2012	Human	Blood	ERR2650674	ST313-L2	4
22709_8#217	8138_12	PUB-VanPuyvelde2022-mBio	Africa	Central	DRC	PAWA	2012	Human	Blood	ERR2650675	ST313-L2	4
22709_8#219	8306_3	PUB-VanPuyvelde2022-mBio	Africa	Central	DRC	Kisantu	2013	Human	Blood	ERR2650677	ST313-L2	7
22709_8#22	AA00543	This Study	Africa	Central	DRC	Kinshasa	1985	NA	NA	ERR2650480	ST19-L4	-
22709_8#220	8314_12	PUB-VanPuyvelde2022-mBio	Africa	Central	DRC	BONGBADA	2012	Human	Blood	ERR2650678	ST313-L2	4
22709_8#221	8326_12	This Study	Africa	Central	DRC	PAWA	2012	Human	Blood	ERR2650679	ST19-L1	-
22709_8#222	8429_3	PUB-VanPuyvelde2022-mBio	Africa	Central	DRC	Kisantu	2014	Human	Blood	ERR2650680	ST313-L2	0
22709_8#223	8482_12	PUB-VanPuyvelde2022-mBio	Africa	Central	DRC	NEBOBONGO	2012	Human	Blood	ERR2650681	ST313-L2	4
22709_8#224	8498_3	This Study	Africa	Central	DRC	Kisantu	2014	Human	Blood	ERR2650682	ST313-L2	7
22709_8#225	8581_3	PUB-VanPuyvelde2022-mBio	Africa	Central	DRC	Kisantu	2014	Human	Blood	ERR2650683	ST313-L2	0
22709_8#227	8599_13	PUB-VanPuyvelde2022-mBio	Africa	Central	DRC	BOBALINGANA	2013	Human	Blood	ERR2650685	ST313-L2	0
22709_8#228	8616_3	PUB-VanPuyvelde2019-NatComms	Africa	Central	DRC	Kisantu	2014	Human	Blood	ERR2650686	ST313-L2	3
22709_8#229	8630_13	PUB-VanPuyvelde2022-mBio	Africa	Central	DRC	Kinshasa	2013	Human	Blood	ERR2650687	ST313-L2	0
22709_8#23	AA00541	This Study	Africa	Central	DRC	Kinshasa	1985	NA	NA	ERR2650481	ST19-L4	-
22709_8#230	8692_3	PUB-VanPuyvelde2022-mBio	Africa	Central	DRC	Kisantu	2014	Human	Blood	ERR2650688	ST313-L2	7
22709_8#231	08_009	PUB-VanPuyvelde2022-mBio	Africa	Central	DRC	Lwiro	2008	NA	NA	ERR2650689	ST313-L2	0
22709_8#232	08_003	This Study	Africa	Central	DRC	Lwiro	2008	NA	NA	ERR2650690	ST313-L2	0
22709_8#233	07_027	This Study	Africa	Central	DRC	Lwiro	2007	NA	NA	ERR2650691	ST313-L2	0
22709_8#235	07_022	This Study	Africa	Central	DRC	Lwiro	2007	NA	NA	ERR2650693	ST313-L2	0
22709_8#236	07_013	This Study	Africa	Central	DRC	Lwiro	2007	NA	NA	ERR2650694	ST313-L2	0
22709_8#237	07_002	This Study	Africa	Central	DRC	Lwiro	2007	NA	NA	ERR2650695	ST313-L2	0
22709_8#238	06_013	This Study	Africa	Central	DRC	Lwiro	2006	NA	NA	ERR2650696	ST313-L2	0
22709_8#239	06_004	This Study	Africa	Central	DRC	Lwiro	2006	NA	NA	ERR2650697	ST313-L2	0
22709_8#240	06_002	This Study	Africa	Central	DRC	Lwiro	2006	NA	NA	ERR2650698	ST313-L2	0
22709_8#241	05_166	This Study	Africa	Central	DRC	Lwiro	2005	NA	NA	ERR2650699	ST19-L1	-
22709_8#243	05_157	This Study	Africa	Central	DRC	Lwiro	2005	NA	NA	ERR2650701	ST313-L2	0
22709_8#244	05_150	This Study	Africa	Central	DRC	Lwiro	2005	NA	NA	ERR2650702	ST313-L2	0
22709_8#245	05_146	This Study	Africa	Central	DRC	Lwiro	2005	NA	NA	ERR2650703	ST313-L2	0
22709_8#246	05_138	This Study	Africa	Central	DRC	Lwiro	2005	NA	NA	ERR2650704	ST313-L2	0
22709_8#247	05_127	This Study	Africa	Central	DRC	Lwiro	2005	NA	NA	ERR2650705	ST313-L2	0
22709_8#248	05_122	This Study	Africa	Central	DRC	Lwiro	2005	NA	NA	ERR2650706	ST313-L2	0
22709_8#249	05_111	This Study	Africa	Central	DRC	Lwiro	2005	NA	NA	ERR2650707	ST313-L2	0
22709_8#25	AA00537	This Study	Africa	Central	DRC	Kinshasa	1985	NA	NA	ERR2650483	ST19-L4	-
22709_8#251	02_03_026	This Study	Africa	Central	DRC	Lwiro	2002	NA	NA	ERR2650709	ST313-L2	0
22709_8#252	02_03_023	This Study	Africa	Central	DRC	Lwiro	2002	NA	NA	ERR2650710	ST313-L2	0
22709_8#253	02_03_017	This Study	Africa	Central	DRC	Lwiro	2002	NA	NA	ERR2650711	ST313-L2	0
22709_8#254	02_03_014	This Study	Africa	Central	DRC	Lwiro	2002	NA	NA	ERR2650712	ST313-L2	0
22709_8#255	02_03_003	This Study	Africa	Central	DRC	Lwiro	2002	NA	NA	ERR2650713	ST313-L2	0
22709_8#256	8762_3	PUB-VanPuyvelde2022-mBio	Africa	Central	DRC	Kisantu	2014	Human	Blood	ERR2650714	ST313-L2	0
22709_8#257	8785_3	PUB-VanPuyvelde2022-mBio	Africa	Central	DRC	Kisantu	2014	Human	Blood	ERR2650715	ST313-L2	7
22709_8#259	9085_3	PUB-VanPuyvelde2019-NatComms	Africa	Central	DRC	Kisantu	2014	Human	Blood	ERR2650717	ST313-L2	3
22709_8#26	AA00533	This Study	Africa	Central	DRC	Kinshasa	1985	NA	NA	ERR2650484	ST19-L4	-
22709_8#260	9121_3	PUB-VanPuyvelde2022-mBio	Africa	Central	DRC	Kisantu	2014	Human	Blood	ERR2650718	ST313-L2	7
22709_8#261	9138_3	PUB-VanPuyvelde2022-mBio	Africa	Central	DRC	Kisantu	2014	Human	Blood	ERR2650719	ST313-L2	7
22709_8#262	9139_14	PUB-VanPuyvelde2022-mBio	Africa	Central	DRC	Kinshasa	2014	Human	Blood	ERR2650720	ST313-L2	7
22709_8#263	1611	This Study	Africa	East	Rwanda	Butare	NA	NA	NA	ERR2650721	ST19-L2	-
22709_8#264	9338_14	This Study	Africa	Central	DRC	BOSUMAKA VILLAGE	2014	Human	Blood	ERR2650722	ST19-L1	-
22709_8#265	9380_14	PUB-VanPuyvelde2022-mBio	Africa	Central	DRC	AV.MBOKO/MOPELA	2014	Human	Blood	ERR2650723	ST313-L2	4
22709_8#267	9478_14	PUB-VanPuyvelde2022-mBio	Africa	Central	DRC	Kinshasa	2014	Human	Blood	ERR2650725	ST313-L2	4
22709_8#268	9488_14	PUB-VanPuyvelde2022-mBio	Africa	Central	DRC	KUNGI	2014	Human	Blood	ERR2650726	ST313-L2	4
22709_8#269	9499_14	PUB-VanPuyvelde2022-mBio	Africa	Central	DRC	BOKONGA II	2014	Human	Blood	ERR2650727	ST313-L2	7
22709_8#27	AA00525	This Study	Africa	Central	DRC	Kinshasa	1985	NA	NA	ERR2650485	ST19-L3	-
22709_8#270	9553_15	PUB-VanPuyvelde2022-mBio	Africa	Central	DRC	BOTUZU VILLAGE	2014	Human	Blood	ERR2650728	ST313-L2	7
22709_8#271	9554_3	PUB-VanPuyvelde2022-mBio	Africa	Central	DRC	Kisantu	2014	Human	Blood	ERR2650729	ST313-L2	7
22709_8#272	9556_3	PUB-VanPuyvelde2022-mBio	Africa	Central	DRC	Kisantu	2014	Human	Blood	ERR2650730	ST313-L2	7
22709_8#273	9563_15	This Study	Africa	Central	DRC	BOBISI	2014	Human	Blood	ERR2650731	ST313-L2	4
22709_8#276	HRG039V_D28	This Study	Africa	West	The Gambia	NA	2013	Human	Stool	ERR2650734	0	-
22709_8#277	HRG040T_D28	This Study	Africa	West	The Gambia	NA	2013	Human	Stool	ERR2650735	0	-
22709_8#278	HRG041G_D28	This Study	Africa	West	The Gambia	NA	2013	Human	Stool	ERR2650736	0	-
22709_8#279	S15BD09161	This Study	Africa	Central	Gabon	NA	2015	Human	Stool	ERR2650737	0	-
22709_8#28	AA00523	This Study	Africa	Central	DRC	Kinshasa	1985	NA	NA	ERR2650486	ST19-L4	-
22709_8#280	S16BD05827	This Study	Africa	West	Guinea		2016	Human	Urine	ERR2650738	ST19-L1	-
22709_8#29	AA00517	This Study	Africa	Central	DRC	Kinshasa	1985	NA	NA	ERR2650487	ST19-L4	-
22709_8#3	96	This Study	Africa	Central	DRC	Kinshasa	2007	Human	Blood	ERR2650461	ST313-L1	-
22709_8#30	AA00512	This Study	Africa	Central	DRC	Kinshasa	1984	NA	NA	ERR2650488	ST19-L4	-
22709_8#31	AA00508	This Study	Africa	Central	DRC	Kinshasa	1984	NA	NA	ERR2650489	ST19-L4	-
22709_8#32	AA00504	This Study	Africa	Central	DRC	Kinshasa	1984	NA	NA	ERR2650490	ST19-L4	-
22709_8#33	AA00502	This Study	Africa	Central	DRC	Kinshasa	1984	NA	NA	ERR2650491	ST19-L4	-
22709_8#34	AA00498	This Study	Africa	Central	DRC	Kinshasa	1984	NA	NA	ERR2650492	ST19-L4	-
22709_8#35	AA00491	This Study	Africa	Central	DRC	Kinshasa	1984	NA	NA	ERR2650493	ST19-L4	-
22709_8#36	AA00489	This Study	Africa	Central	DRC	Kinshasa	1984	NA	NA	ERR2650494	ST19-L4	-
22709_8#37	AA00487	This Study	Africa	Central	DRC	Kinshasa	1984	NA	NA	ERR2650495	ST19-L1	-
22709_8#38	AA00485	This Study	Africa	Central	DRC	Kinshasa	1984	NA	NA	ERR2650496	ST19-L4	-
22709_8#39	AA00483	This Study	Africa	Central	DRC	Kinshasa	1984	NA	NA	ERR2650497	ST19-L4	-
22709_8#4	97	PUB-VanPuyvelde2019-NatComms	Africa	Central	DRC	Kinshasa	2007	Human	Blood	ERR2650462	ST313-L2	7
22709_8#41	AA00434	This Study	Africa	East	Rwanda	Butare	1985	NA	NA	ERR2650499	ST19-L2	-
22709_8#42	AA00400	This Study	Africa	Central	DRC	Kinshasa	1985	NA	NA	ERR2650500	ST19-L4	-
22709_8#43	AA00356	This Study	Africa	East	Rwanda	Butare	NA	NA	NA	ERR2650501	ST19-L2	-
22709_8#44	AA00324	This Study	Africa	East	Rwanda	Kigali	1984	NA	NA	ERR2650502	ST19-L2	-
22709_8#45	AA00287	This Study	Africa	East	Rwanda	Kigali	1984	NA	NA	ERR2650503	ST19-L2	-
22709_8#46	AA00279	This Study	Africa	East	Rwanda	Kigali	1984	NA	NA	ERR2650504	ST19-L2	-
22709_8#47	AA00271	This Study	Africa	East	Rwanda	Kigali	1984	NA	NA	ERR2650505	ST19-L2	-
22709_8#49	AA00263	This Study	Africa	East	Rwanda	Kigali	1984	NA	NA	ERR2650507	ST19-L2	-
22709_8#5	276	PUB-VanPuyvelde2022-mBio	Africa	Central	DRC	Kisantu	2008	Human	Blood	ERR2650463	ST313-L2	7
22709_8#50	AA00255	This Study	Africa	East	Rwanda	Kigali	1984	NA	NA	ERR2650508	ST19-L2	-
22709_8#51	AA00247	This Study	Africa	East	Rwanda	Kigali	1984	NA	NA	ERR2650509	ST19-L2	-
22709_8#52	AA00239	This Study	Africa	East	Rwanda	Kigali	1984	NA	NA	ERR2650510	ST19-L2	-
22709_8#53	AA00231	This Study	Africa	East	Rwanda	Kigali	1984	NA	NA	ERR2650511	ST19-L2	-
22709_8#54	AA00227	This Study	Africa	East	Rwanda	Kigali	1984	NA	NA	ERR2650512	ST19-L2	-
22709_8#55	AA00223	This Study	Africa	East	Rwanda	Kigali	1984	NA	NA	ERR2650513	ST19-L1	-
22709_8#57	AA00207	This Study	Africa	East	Rwanda	Kigali	1984	NA	NA	ERR2650515	ST19-L2	-
22709_8#58	AA00123	This Study	Africa	East	Rwanda	Kigali	NA	NA	NA	ERR2650516	ST19-L1	-
22709_8#59	AA00092	This Study	Africa	Central	DRC	Lwiro	1979	NA	NA	ERR2650517	0	-
22709_8#6	302	PUB-VanPuyvelde2022-mBio	Africa	Central	DRC	Kisantu	2008	Human	Blood	ERR2650464	ST313-L2	7
22709_8#60	AA00090	This Study	Africa	Central	DRC	Lwiro	1979	NA	NA	ERR2650518	0	-
22709_8#61	AA00089	This Study	Africa	Central	DRC	Lwiro	1979	NA	NA	ERR2650519	0	-
22709_8#62	AA00068	This Study	Africa	East	Rwanda	Butare	1984	NA	NA	ERR2650520	ST19-L2	-
22709_8#63	AA00062	This Study	Africa	East	Rwanda	Butare	1984	NA	NA	ERR2650521	ST19-L2	-
22709_8#64	AA00056	This Study	Africa	East	Rwanda	Butare	1984	NA	NA	ERR2650522	ST19-L2	-
22709_8#65	AA00050	This Study	Africa	East	Rwanda	Kigali	1984	NA	NA	ERR2650523	ST19-L2	-
22709_8#66	AA00042	This Study	Africa	East	Rwanda	Kigali	1984	NA	NA	ERR2650524	ST19-L2	-
22709_8#67	AA00034	This Study	Africa	East	Rwanda	Kigali	1984	NA	NA	ERR2650525	ST19-L2	-
22709_8#68	AA00026	This Study	Africa	East	Rwanda	Kigali	1984	NA	NA	ERR2650526	ST19-L2	-
22709_8#69	AA00018	This Study	Africa	East	Rwanda	Kigali	1984	NA	NA	ERR2650527	ST19-L2	-
22709_8#7	H693	This Study	Africa	East	Rwanda	Butare	NA	NA	NA	ERR2650465	ST19-L2	-
22709_8#70	AA00010	This Study	Africa	East	Rwanda	Kigali	1984	NA	NA	ERR2650528	ST19-L2	-
22709_8#71	478	PUB-VanPuyvelde2022-mBio	Africa	Central	DRC	Kinshasa	2007	Human	Blood	ERR2650529	ST313-L2	7
22709_8#72	621	PUB-VanPuyvelde2022-mBio	Africa	Central	DRC	Kinshasa	2007	Human	Blood	ERR2650530	ST313-L2	0
22709_8#75	706	PUB-VanPuyvelde2019-NatComms	Africa	Central	DRC	Kisantu	2008	Human	Blood	ERR2650533	ST313-L2	0
22709_8#76	857	PUB-VanPuyvelde2022-mBio	Africa	Central	DRC	Kinshasa	2008	Human	Blood	ERR2650534	ST313-L2	0
22709_8#78	1075	PUB-VanPuyvelde2022-mBio	Africa	Central	DRC	Kinshasa	2008	Human	Blood	ERR2650536	ST313-L2	0
22709_8#79	1114	PUB-VanPuyvelde2022-mBio	Africa	Central	DRC	Kisantu	2008	Human	Blood	ERR2650537	ST313-L2	0
22709_8#8	C2585	This Study	Africa	East	Rwanda	Butare	NA	NA	NA	ERR2650466	ST19-L2	-
22709_8#80	1151	PUB-VanPuyvelde2022-mBio	Africa	Central	DRC	Kisantu	2008	Human	Blood	ERR2650538	ST313-L2	7
22709_8#81	1297	PUB-VanPuyvelde2022-mBio	Africa	Central	DRC	MAKISO	2009	Human	Blood	ERR2650539	ST313-L2	0
22709_8#82	1334	PUB-VanPuyvelde2022-mBio	Africa	Central	DRC	Kisantu	2009	Human	Blood	ERR2650540	ST313-L2	7
22709_8#83	1470	This Study	Africa	Central	DRC	Kisantu	2009	Human	Blood	ERR2650541	ST313-L2	7
22709_8#84	1515	PUB-VanPuyvelde2022-mBio	Africa	Central	DRC	Kisantu	2009	Human	Blood	ERR2650542	ST313-L2	0
22709_8#85	1546	PUB-VanPuyvelde2022-mBio	Africa	Central	DRC	Kisantu	2009	Human	Blood	ERR2650543	ST313-L2	7
22709_8#86	1577	PUB-VanPuyvelde2019-NatComms	Africa	Central	DRC	Kisantu	2009	Human	Blood	ERR2650544	ST313-L2	0
22709_8#87	1582	PUB-VanPuyvelde2019-NatComms	Africa	Central	DRC	Kisantu	2009	Human	Blood	ERR2650545	ST313-L2	0
22709_8#88	1663	PUB-VanPuyvelde2022-mBio	Africa	Central	DRC	Kinshasa	2008	Human	Blood	ERR2650546	ST313-L2	0
22709_8#9	C2235	This Study	Africa	East	Rwanda	Butare	NA	NA	NA	ERR2650467	ST19-L2	-
22709_8#90	1833	PUB-VanPuyvelde2022-mBio	Africa	Central	DRC	Kisantu	2009	Human	Blood	ERR2650548	ST313-L2	0
22709_8#92	2004	PUB-VanPuyvelde2022-mBio	Africa	Central	DRC	LUBUYABERA	2012	Human	Blood	ERR2650550	ST313-L2	0
22709_8#94	2101	This Study	Africa	Central	DRC	Kinshasa	2008	Human	Blood	ERR2650552	ST313-L2	4
22709_8#95	2643	PUB-VanPuyvelde2019-NatComms	Africa	Central	DRC	Kinshasa	2008	Human	Blood	ERR2650553	ST313-L2	0
22709_8#96	2735	PUB-VanPuyvelde2019-NatComms	Africa	Central	DRC	Kinshasa	2008	Human	Blood	ERR2650554	ST313-L2	3
22709_8#97	3015	PUB-VanPuyvelde2022-mBio	Africa	Central	DRC	Kinshasa	2008	Human	Blood	ERR2650555	ST313-L2	0
22709_8#98	3195	This Study	Africa	Central	DRC	Kisantu	2008	Human	Blood	ERR2650556	ST313-L2	0
24276_2#1	KEN_K7431	PREP-RTSS	Africa	East	Kenya	Kombewa	2012	Human	Blood	ERS1909175	ST313-L2	0
24276_2#101	GHA_K17540	PREP-RTSS	Africa	West	Ghana	Kintampo	2011	Human	Blood	ERS1909276	ST19-L1	-
24276_2#11	KEN_S10265	PREP-RTSS	Africa	East	Kenya	Siaya	2010	Human	Blood	ERS1909185	ST313-L2	0
24276_2#122	KEN_K7363	PREP-RTSS	Africa	East	Kenya	Kombewa	2009	Human	Blood	ERS1909297	0	-
24276_2#123	KEN_K8577	PREP-RTSS	Africa	East	Kenya	Kombewa	2010	Human	Blood	ERS1909298	ST313-L2	0
24276_2#13	KEN_S10319	PREP-RTSS	Africa	East	Kenya	Siaya	2013	Human	Blood	ERS1909187	ST313-L2	5
24276_2#15	KEN_S10386	PREP-RTSS	Africa	East	Kenya	Siaya	2011	Human	Blood	ERS1909189	ST313-L2	0
24276_2#20	KEN_S11003	PREP-RTSS	Africa	East	Kenya	Siaya	2011	Human	Blood	ERS1909196	ST313-L2	0
24276_2#25	KEN_S9631	PREP-RTSS	Africa	East	Kenya	Siaya	2010	Human	Blood	ERS1909194	ST313-L2	0
24276_2#32	TZA1570	PREP-RTSS	Africa	East	Tanzania	Korogwe	2013	Human	Blood	ERS1909207	ST313-L2	6
24276_2#6	KEN_K8165	PREP-RTSS	Africa	East	Kenya	Kombewa	2011	Human	Blood	ERS1909180	ST19-L1	-
24276_2#67	TZA442	PREP-RTSS	Africa	East	Tanzania	Korogwe	2013	Human	Blood	ERS1909242	ST313-L2	6
24276_2#76	TZA952	PREP-RTSS	Africa	East	Tanzania	Korogwe	2011	Human	Blood	ERS1909251	ST313-L2	6
24276_2#93	GHA_A22424	PREP-RTSS	Africa	West	Ghana	Agogo	2012	Human	Blood	ERS1909268	ST19-L1	-
24276_2#94	GHA_A22464	PREP-RTSS	Africa	West	Ghana	Agogo	2013	Human	Blood	ERS1909269	ST313-L2	0
24276_2#97	KEN_K7658	PREP-RTSS	Africa	East	Kenya	Kombewa	2010	Human	Blood	ERS1909272	ST313-L2	0
24276_3#138	MB 2176	PUB-Kariuki2020	Africa	East	Kenya	Nairobi	2016	Human	Blood	ERR2909499	ST313-L2	0
24276_3#139	MB 2180	PUB-Kariuki2020	Africa	East	Kenya	Nairobi	2016	Human	Blood	ERR2909500	ST19-L4	-
24276_3#187	MCC 3185	PUB-Kariuki2020	Africa	East	Kenya	Nairobi	2016	Human	Blood	ERS4397716	ST313-L1	-
24276_3#189	MCC 3214	PUB-Kariuki2020	Africa	East	Kenya	Nairobi	2016	Human	Blood	ERS4397718	ST19-L4	-
24276_3#196	MMM 113	PUB-Kariuki2020	Africa	East	Kenya	Nairobi	2013	Human	Blood	ERR2909542	ST313-L2	0
24276_3#216	MMM 3884	PUB-Kariuki2020	Africa	East	Kenya	Nairobi	2015	Human	Blood	ERR2909559	ST19-L3	-
24276_3#222	MMM 4338	PUB-Kariuki2020	Africa	East	Kenya	Nairobi	2016	Human	Blood	ERS4397726	ST19-L3	-
24276_3#225	MMM 4360	PUB-Kariuki2020	Africa	East	Kenya	Nairobi	2016	Human	Blood	ERR2909567	ST19-L3	-
24276_3#227	MMM 4461	PUB-Kariuki2020	Africa	East	Kenya	Nairobi	2016	Human	Blood	ERR2909569	ST19-L3	-
24276_3#228	MMM 465	PUB-Kariuki2020	Africa	East	Kenya	Nairobi	2013	Human	Stool	ERR2909570	ST313-L2	0
24276_3#251	MR 2826	PUB-Kariuki2020	Africa	East	Kenya	Nairobi	2015	Human	Stool	ERR2909587	ST19-L3	-
24276_3#253	MR 2896	PUB-Kariuki2020	Africa	East	Kenya	Nairobi	2015	Human	Blood	ERR2909589	ST19-L3	-
24276_3#258	MR 3354	PUB-Kariuki2020	Africa	East	Kenya	Nairobi	2015	Human	Blood	ERR2909594	ST313-L1	-
24276_3#263	MR 3760	PUB-Kariuki2020	Africa	East	Kenya	Nairobi	2015	Human	Blood	ERR2909599	ST313-L2	0
24276_3#265	MR 3902	PUB-Kariuki2020	Africa	East	Kenya	Nairobi	2016	Human	Blood	ERR2909601	ST19-L1	-
24276_3#267	MR 3914	PUB-Kariuki2020	Africa	East	Kenya	Nairobi	2016	Human	Blood	ERR2909603	ST19-L4	-
25692_2#100	9591_15	PUB-VanPuyvelde2022-mBio	Africa	Central	DRC	MBARI VILLAGE	2015	Human	Blood	ERS2313020	ST313-L2	4
25692_2#101	11881_3	PUB-VanPuyvelde2022-mBio	Africa	Central	DRC	Kisantu	2015	Human	Blood	ERS2313021	ST313-L2	7
25692_2#102	12141_3	PUB-VanPuyvelde2022-mBio	Africa	Central	DRC	Kisantu	2015	Human	Blood	ERS2313022	ST313-L2	7
25692_2#103	12147_3	PUB-VanPuyvelde2022-mBio	Africa	Central	DRC	Kisantu	2015	Human	Blood	ERS2313023	ST313-L2	7
25692_2#104	11480_3	PUB-VanPuyvelde2022-mBio	Africa	Central	DRC	Kisantu	2015	Human	Blood	ERS2313024	ST313-L2	0
25692_2#105	11591_3	PUB-VanPuyvelde2022-mBio	Africa	Central	DRC	Kisantu	2015	Human	Blood	ERS2313025	ST313-L2	7
25692_2#107	9556_15	This Study	Africa	Central	DRC	BWAMANDA	2014	Human	Blood	ERS2313027	ST313-L2	4
25692_2#108	12434_3	This Study	Africa	Central	DRC	Kisantu	2015	Human	Blood	ERS2313028	ST313-L2	7
25692_2#109	13404_3	PUB-VanPuyvelde2022-mBio	Africa	Central	DRC	Kisantu	2015	Human	Blood	ERS2313029	ST313-L2	7
25692_2#110	13054_3	This Study	Africa	Central	DRC	Kisantu	2015	Human	Blood	ERS2313030	ST313-L2	7
25692_2#111	9473_14	PUB-VanPuyvelde2022-mBio	Africa	Central	DRC	BWAMANDA	2014	Human	Blood	ERS2313031	ST313-L2	7
25692_2#112	10328_3	PUB-VanPuyvelde2022-mBio	Africa	Central	DRC	Kisantu	2014	Human	Blood	ERS2313032	ST313-L2	0
25692_2#113	4927_4	PUB-VanPuyvelde2022-mBio	Africa	Central	DRC	KABONDO	2015	Human	Blood	ERS2313033	ST313-L2	0
25692_2#114	13767_3	PUB-VanPuyvelde2022-mBio	Africa	Central	DRC	Kisantu	2015	Human	Blood	ERS2313034	ST313-L2	0
25692_2#115	15760_3	PUB-VanPuyvelde2022-mBio	Africa	Central	DRC	Kisantu	2016	Human	Blood	ERS2313035	ST313-L2	7
25692_2#116	16418_3	PUB-VanPuyvelde2022-mBio	Africa	Central	DRC	Kisantu	2016	Human	Blood	ERS2313036	ST313-L2	7
25692_2#117	16468_3	PUB-VanPuyvelde2022-mBio	Africa	Central	DRC	Kisantu	2016	Human	Blood	ERS2313037	ST313-L2	7
25692_2#118	16508_3	PUB-VanPuyvelde2022-mBio	Africa	Central	DRC	Kisantu	2016	Human	Blood	ERS2313038	ST313-L2	3
25692_2#119	16577_3	This Study	Africa	Central	DRC	Kisantu	2016	Human	Blood	ERS2313039	ST313-L2	7
25692_2#120	16725_3	This Study	Africa	Central	DRC	Kisantu	2016	Human	Blood	ERS2313040	ST313-L2	7
25692_2#121	16825_3	This Study	Africa	Central	DRC	Kisantu	2016	Human	Blood	ERS2313041	ST313-L2	7
25692_2#122	16829_3	This Study	Africa	Central	DRC	Kisantu	2016	Human	Blood	ERS2313042	ST313-L2	7
25692_2#123	16967_3	PUB-VanPuyvelde2022-mBio	Africa	Central	DRC	Kisantu	2016	Human	Blood	ERS2313043	ST313-L2	3
25692_2#124	16994_3	PUB-VanPuyvelde2022-mBio	Africa	Central	DRC	Kisantu	2016	Human	Blood	ERS2313044	ST313-L2	0
25692_2#125	17774_3	PUB-VanPuyvelde2022-mBio	Africa	Central	DRC	Kisantu	2016	Human	Blood	ERS2313045	ST313-L2	3
25692_2#126	18181_3	PUB-VanPuyvelde2022-mBio	Africa	Central	DRC	Kisantu	2016	Human	Blood	ERS2313046	ST313-L2	4
25692_2#127	18198_3	PUB-VanPuyvelde2022-mBio	Africa	Central	DRC	Kisantu	2016	Human	Blood	ERS2313047	ST313-L2	3
25692_2#128	454	This Study	Africa	West	Benin	Cotonou	2015	Human	Blood	ERS2313048	ST313-L2	0
25692_2#129	3373	This Study	Africa	West	Benin	Cotonou	2015	Human	Urine	ERS2313049	ST19-L1	-
25692_2#131	379	This Study	Africa	West	Benin	Cotonou	2015	Human	Pus	ERS2313051	ST313-L2	0
25692_2#133	173_08	PUB-VanPuyvelde2022-mBio	Africa	Central	DRC	GEMENA	2008	Human	Blood	ERS2313053	ST313-L2	4
25692_2#134	319_08	PUB-VanPuyvelde2022-mBio	Africa	Central	DRC	GEMENA	2008	Human	Blood	ERS2313054	ST313-L2	0
25692_2#135	321_08	PUB-VanPuyvelde2022-mBio	Africa	Central	DRC	GEMENA	2008	Human	Blood	ERS2313055	ST313-L2	4
25692_2#136	245_08	PUB-VanPuyvelde2022-mBio	Africa	Central	DRC	GEMENA	2008	Human	Blood	ERS2313056	ST313-L2	4
25692_2#137	322_08	PUB-VanPuyvelde2022-mBio	Africa	Central	DRC	GEMENA	2008	Human	Blood	ERS2313057	ST313-L2	7
25692_2#138	1872	PUB-VanPuyvelde2022-mBio	Africa	Central	DRC	Kinshasa	2008	Human	Blood	ERS2313058	ST313-L2	2
25692_2#139	1581	This Study	Africa	Central	DRC	Kisantu	2009	Human	Blood	ERS2313059	ST313-L2	0
25692_2#140	1483	PUB-VanPuyvelde2022-mBio	Africa	Central	DRC	Kisantu	2009	Human	Blood	ERS2313060	ST313-L2	7
25692_2#141	861	PUB-VanPuyvelde2022-mBio	Africa	Central	DRC	Kinshasa	2008	Human	Blood	ERS2313061	ST313-L2	0
25692_2#143	268	PUB-VanPuyvelde2022-mBio	Africa	Central	DRC	Kisantu	2008	Human	Blood	ERS2313063	ST313-L2	0
25692_2#144	1563	PUB-VanPuyvelde2022-mBio	Africa	Central	DRC	Kisantu	2009	Human	Blood	ERS2313064	ST313-L2	0
25692_2#145	1393	PUB-VanPuyvelde2022-mBio	Africa	Central	DRC	Kisantu	2009	Human	Blood	ERS2313065	ST313-L2	7
25692_2#146	1208_09	PUB-VanPuyvelde2022-mBio	Africa	Central	DRC	Kinshasa	2009	Human	Blood	ERS2313066	ST313-L2	4
25692_2#147	611_08	PUB-VanPuyvelde2022-mBio	Africa	Central	DRC	GEMENA	2008	Human	Blood	ERS2313067	ST313-L2	4
25692_2#148	1063_09	PUB-VanPuyvelde2022-mBio	Africa	Central	DRC	Kinshasa	2009	Human	Blood	ERS2313068	ST313-L2	4
25692_2#149	1304	PUB-VanPuyvelde2022-mBio	Africa	Central	DRC	GEMENA	2009	Human	Blood	ERS2313069	ST313-L2	4
25692_2#150	1303	PUB-VanPuyvelde2022-mBio	Africa	Central	DRC	GEMENA	2009	Human	Blood	ERS2313070	ST313-L2	7
25692_2#151	1012_09	PUB-VanPuyvelde2022-mBio	Africa	Central	DRC	GEMENA	2009	Human	Blood	ERS2313071	ST313-L2	2
25692_2#152	816_09	PUB-VanPuyvelde2022-mBio	Africa	Central	DRC	Kisantu	2008	Human	Blood	ERS2313072	ST313-L2	0
25692_2#153	1470	PUB-VanPuyvelde2022-mBio	Africa	Central	DRC	Kinshasa	2008	Human	Blood	ERS2313073	ST313-L2	7
25692_2#154	1598	PUB-VanPuyvelde2022-mBio	Africa	Central	DRC	Kinshasa	2008	Human	Blood	ERS2313074	ST313-L2	7
25692_2#155	2011	PUB-VanPuyvelde2022-mBio	Africa	Central	DRC	Kinshasa	2008	Human	Blood	ERS2313075	ST313-L2	0
25692_2#156	2012	This Study	Africa	Central	DRC	Kinshasa	2008	Human	Blood	ERS2313076	ST313-L2	0
25692_2#157	2041	PUB-VanPuyvelde2022-mBio	Africa	Central	DRC	Kinshasa	2008	Human	Blood	ERS2313077	ST313-L2	0
25692_2#159	313	PUB-VanPuyvelde2022-mBio	Africa	Central	DRC	Kisantu	2008	Human	Blood	ERS2313079	ST313-L2	0
25692_2#160	367	This Study	Africa	Central	DRC	Kisantu	2008	Human	Blood	ERS2313080	ST313-L2	7
25692_2#161	10016	PUB-VanPuyvelde2022-mBio	Africa	Central	DRC	Kinshasa	2008	Human	Blood	ERS2313081	ST313-L2	4
25692_2#162	10018	PUB-VanPuyvelde2022-mBio	Africa	Central	DRC	Kinshasa	2008	Human	Blood	ERS2313082	ST313-L2	0
25692_2#163	10994	PUB-VanPuyvelde2022-mBio	Africa	Central	DRC	Kinshasa	2008	Human	Blood	ERS2313083	ST313-L2	4
25692_2#164	709	PUB-VanPuyvelde2022-mBio	Africa	Central	DRC	Kisantu	2008	Human	Blood	ERS2313084	ST313-L2	0
25692_2#166	1792	PUB-VanPuyvelde2022-mBio	Africa	Central	DRC	Kisantu	2009	Human	Blood	ERS2313086	ST313-L2	7
25692_2#167	623	This Study	Africa	Central	DRC	Kinshasa	2007	Human	Blood	ERS2313087	ST313-L2	0
25692_2#168	1129	PUB-VanPuyvelde2022-mBio	Africa	Central	DRC	Kisantu	2008	Human	Blood	ERS2313088	ST313-L2	0
25692_2#169	1150	PUB-VanPuyvelde2022-mBio	Africa	Central	DRC	Kisantu	2008	Human	Blood	ERS2313089	ST313-L2	7
25692_2#171	1904	PUB-VanPuyvelde2022-mBio	Africa	Central	DRC	Kinshasa	2008	Human	Blood	ERS2313091	ST313-L2	0
25692_2#172	553	PUB-VanPuyvelde2022-mBio	Africa	Central	DRC	Kisantu	2008	Human	Blood	ERS2313092	ST313-L2	7
25692_2#174	3197_3	PUB-VanPuyvelde2022-mBio	Africa	Central	DRC	Kisantu	2010	Human	Blood	ERS2313094	ST313-L2	0
25692_2#175	3326_3	PUB-VanPuyvelde2022-mBio	Africa	Central	DRC	Kisantu	2011	Human	Blood	ERS2313095	ST313-L2	7
25692_2#176	3484_3	PUB-VanPuyvelde2022-mBio	Africa	Central	DRC	Kisantu	2011	Human	Blood	ERS2313096	ST313-L2	0
25692_2#178	3514_3	PUB-VanPuyvelde2022-mBio	Africa	Central	DRC	Kisantu	2011	Human	Blood	ERS2313098	ST313-L2	0
25692_2#179	5685_11	PUB-VanPuyvelde2022-mBio	Africa	Central	DRC	BWAMANDA	2011	Human	Blood	ERS2313099	ST313-L2	7
25692_2#180	6038_11	PUB-VanPuyvelde2022-mBio	Africa	Central	DRC	KABONDO	2011	Human	Blood	ERS2313100	ST313-L2	0
25692_2#181	6039_11	This Study	Africa	Central	DRC	KABONDO	2011	Human	Blood	ERS2313101	ST313-L2	0
25692_2#182	6104_11	PUB-VanPuyvelde2022-mBio	Africa	Central	DRC	Kinshasa	2011	Human	Blood	ERS2313102	ST313-L2	7
25692_2#183	6175_11	PUB-VanPuyvelde2022-mBio	Africa	Central	DRC	Kinshasa	2011	Human	Blood	ERS2313103	ST313-L2	7
25692_2#184	6378_11	PUB-VanPuyvelde2022-mBio	Africa	Central	DRC	MAKISO	2011	Human	Blood	ERS2313104	ST313-L2	4
25692_2#185	3832_3	PUB-VanPuyvelde2022-mBio	Africa	Central	DRC	Kisantu	2011	Human	Blood	ERS2313105	ST313-L2	0
25692_2#186	4298_3	This Study	Africa	Central	DRC	Kisantu	2011	Human	Blood	ERS2313106	ST313-L2	7
25692_2#187	6830_11	PUB-VanPuyvelde2022-mBio	Africa	Central	DRC	GEMENA	2011	Human	Blood	ERS2313107	ST313-L2	4
25692_2#188	6941_11	PUB-VanPuyvelde2022-mBio	Africa	Central	DRC	GEMENA	2011	Human	Blood	ERS2313109	ST313-L2	7
25692_2#189	6957_11	PUB-VanPuyvelde2022-mBio	Africa	Central	DRC	GEMENA	2011	Human	Blood	ERS2313110	ST313-L2	4
25692_2#190	6972_11	PUB-VanPuyvelde2022-mBio	Africa	Central	DRC	GEMENA	2011	Human	Blood	ERS2313111	ST313-L2	4
25692_2#191	7109_11	PUB-VanPuyvelde2022-mBio	Africa	Central	DRC	GEMENA	2011	Human	Blood	ERS2313112	ST313-L2	7
25692_2#192	7125_11	PUB-VanPuyvelde2022-mBio	Africa	Central	DRC	GEMENA	2011	Human	Blood	ERS2313113	ST313-L2	7
25692_2#193	7112_11	PUB-VanPuyvelde2022-mBio	Africa	Central	DRC	GEMENA	2011	Human	Blood	ERS2313114	ST313-L2	4
25692_2#194	7236_11	PUB-VanPuyvelde2022-mBio	Africa	Central	DRC	GEMENA	2011	Human	Blood	ERS2313115	ST313-L2	7
25692_2#195	7352_12	PUB-VanPuyvelde2022-mBio	Africa	Central	DRC	GEMENA	2012	Human	Blood	ERS2313116	ST313-L2	7
25692_2#196	7565_12	PUB-VanPuyvelde2022-mBio	Africa	Central	DRC	BWAMANDA	2012	Human	Blood	ERS2313117	ST313-L2	4
25692_2#197	7958_12	PUB-VanPuyvelde2022-mBio	Africa	Central	DRC	MOPELA	2012	Human	Blood	ERS2313118	ST313-L2	7
25692_2#198	8041_12	PUB-VanPuyvelde2022-mBio	Africa	Central	DRC	PAWA	2012	Human	Blood	ERS2313119	ST313-L2	4
25692_2#199	4703_3	PUB-VanPuyvelde2022-mBio	Africa	Central	DRC	Kisantu	2012	Human	Blood	ERS2313121	ST313-L2	7
25692_2#200	7323_12	PUB-VanPuyvelde2022-mBio	Africa	Central	DRC	Kinshasa	2012	Human	Blood	ERS2313122	ST313-L2	7
25692_2#201	7412_12	PUB-VanPuyvelde2022-mBio	Africa	Central	DRC	Kinshasa	2012	Human	Blood	ERS2313123	ST313-L2	7
25692_2#202	7593_12	PUB-VanPuyvelde2022-mBio	Africa	Central	DRC	SABAMABILA	2012	Human	Blood	ERS2313124	ST313-L2	7
25692_2#203	7613_12	PUB-VanPuyvelde2022-mBio	Africa	Central	DRC	Kinshasa	2012	Human	Blood	ERS2313125	ST313-L2	7
25692_2#204	8391_12	PUB-VanPuyvelde2022-mBio	Africa	Central	DRC	BOBALINGANA	2012	Human	Blood	ERS2313126	ST313-L2	4
25692_2#205	MCMA356	This Study	Africa	West	BurkinaFaso	NA	2012	Human	Blood	ERS2313127	ST313-L2	0
25692_2#206	MCMA411	This Study	Africa	West	BurkinaFaso	NA	2012	Human	Blood	ERS2313128	ST313-L2	0
25692_2#207	8586_13	PUB-VanPuyvelde2022-mBio	Africa	Central	DRC	BOMBILI	2013	Human	Blood	ERS2313129	ST313-L2	7
25692_2#208	8598_13	PUB-VanPuyvelde2022-mBio	Africa	Central	DRC	BOWARA	2013	Human	Blood	ERS2313130	ST313-L2	4
25692_2#209	8605_13	PUB-VanPuyvelde2022-mBio	Africa	Central	DRC	Kinshasa	2013	Human	Blood	ERS2313131	ST313-L2	0
25692_2#210	2434_13	PUB-VanPuyvelde2022-mBio	Africa	Central	DRC	PAWA	2012	Human	Blood	ERS2313132	ST313-L2	4
25692_2#211	6526_3	PUB-VanPuyvelde2022-mBio	Africa	Central	DRC	Kisantu	2013	Human	Blood	ERS2313133	ST313-L2	0
25692_2#212	2030	PUB-VanPuyvelde2022-mBio	Africa	Central	DRC	KABONDO	2012	Human	Blood	ERS2313134	ST313-L2	0
25692_2#213	2903_4	PUB-VanPuyvelde2022-mBio	Africa	Central	DRC	MAKISO	2013	Human	Blood	ERS2313135	ST313-L2	2
25692_2#214	S15BD01306	This Study	Africa	North	Marocco	NA	2015	Human	Stool	ERS2313136	0	-
25692_2#215	AS85	This Study	Africa	Central	DRC	Lwiro	1996	Human	Blood	ERS2313137	ST19-L1	-
25692_2#217	1496	This Study	Africa	East	Rwanda	Butare	NA	NA	NA	ERS2313144	ST19-L2	-
25692_2#218	C2077	This Study	Africa	East	Rwanda	Butare	NA	NA	NA	ERS2313145	ST19-L2	-
25692_2#219	AT23	This Study	Africa	Central	DRC	Lwiro	1996	Human	Stool	ERS2313146	ST313-L1	-
25692_2#220	AA00091	This Study	Africa	Central	DRC	Lwiro	1979	NA	NA	ERS2313147	0	-
25692_2#221	AA00539	This Study	Africa	Central	DRC	Kinshasa	1985	NA	NA	ERS2313149	ST19-L4	-
25692_2#222	AA00468	This Study	Africa	Central	DRC	Kinshasa	1984	NA	NA	ERS2313150	ST19-L4	-
25692_2#223	AA00500	This Study	Africa	Central	DRC	Kinshasa	1984	NA	NA	ERS2313151	ST19-L4	-
25692_2#224	AA00510	This Study	Africa	Central	DRC	Kinshasa	1984	NA	NA	ERS2313153	ST19-L4	-
25692_2#225	02-03/008	This Study	Africa	Central	DRC	Lwiro	2002	NA	NA	ERS2313155	ST313-L2	0
25692_2#226	06/010	This Study	Africa	Central	DRC	Lwiro	2006	NA	NA	ERS2313157	ST313-L2	0
25692_2#227	C2715	This Study	Africa	East	Rwanda	Butare	NA	NA	NA	ERS2313158	ST19-L2	-
25692_2#228	07/024	This Study	Africa	Central	DRC	Lwiro	2007	NA	NA	ERS2313159	ST313-L2	0
25692_2#229	08/001	This Study	Africa	Central	DRC	Lwiro	2008	NA	NA	ERS2313160	ST313-L2	0
25692_2#230	05/149	This Study	Africa	Central	DRC	Lwiro	2005	NA	NA	ERS2313161	ST313-L2	0
25692_2#231	05/168	This Study	Africa	Central	DRC	Lwiro	2005	NA	NA	ERS2313162	ST313-L2	0
25692_2#232	AA00014	This Study	Africa	East	Rwanda	Kigali	1984	NA	NA	ERS2313163	ST19-L2	-
25692_2#233	AA00022	This Study	Africa	East	Rwanda	Kigali	1984	NA	NA	ERS2313164	ST19-L2	-
25692_2#234	AA00038	This Study	Africa	East	Rwanda	Kigali	1984	NA	NA	ERS2313165	ST19-L2	-
25692_2#235	05/159	This Study	Africa	Central	DRC	Lwiro	2005	NA	NA	ERS2313166	ST313-L2	0
25692_2#236	AA00059	This Study	Africa	East	Rwanda	Butare	1984	NA	NA	ERS2313167	ST19-L2	-
25692_2#237	AA00065	This Study	Africa	East	Rwanda	Butare	1984	NA	NA	ERS2313168	ST19-L2	-
25692_2#239	AA00243	This Study	Africa	East	Rwanda	Kigali	1984	NA	NA	ERS2313139	ST19-L2	-
25692_2#240	AA00267	This Study	Africa	East	Rwanda	Kigali	1984	NA	NA	ERS2313140	ST19-L2	-
25692_2#241	05/105	This Study	Africa	Central	DRC	Lwiro	2005	NA	NA	ERS2313141	ST313-L2	0
25692_2#242	AA00315	This Study	Africa	East	Rwanda	Kigali	1984	NA	NA	ERS2313142	ST19-L2	-
25692_2#244	05/116	This Study	Africa	Central	DRC	Lwiro	2005	NA	NA	ERS2313170	ST313-L2	0
25692_2#245	10530_17	PUB-VanPuyvelde2022-mBio	Africa	Central	DRC	SANKURU	2017	NA	NA	ERS2313171	ST313-L2	0
25692_2#246	16141_3	PUB-VanPuyvelde2022-mBio	Africa	Central	DRC	Kisantu	2016	NA	NA	ERS2313172	ST313-L2	7
25692_2#247	18729_3	PUB-VanPuyvelde2022-mBio	Africa	Central	DRC	Kisantu	2016	NA	NA	ERS2313173	ST313-L2	3
25692_2#248	18832_3	PUB-VanPuyvelde2022-mBio	Africa	Central	DRC	Kisantu	2016	NA	NA	ERS2313174	ST313-L2	7
25692_2#249	18901_3	PUB-VanPuyvelde2022-mBio	Africa	Central	DRC	Kisantu	2016	NA	NA	ERS2313175	ST313-L2	3
25692_2#250	19241_3	This Study	Africa	Central	DRC	Kisantu	2016	NA	NA	ERS2313176	ST313-L2	7
25692_2#251	19692_3	This Study	Africa	Central	DRC	Kisantu	2016	NA	NA	ERS2313177	ST313-L2	3
25692_2#252	19791_3	This Study	Africa	Central	DRC	Kisantu	2016	NA	NA	ERS2313178	ST313-L2	7
25692_2#253	20195_3	This Study	Africa	Central	DRC	Kisantu	2017	NA	NA	ERS2313179	ST313-L2	7
25692_2#254	20980_3	This Study	Africa	Central	DRC	Kisantu	2017	NA	NA	ERS2313180	ST313-L2	7
25692_2#255	21347_3	This Study	Africa	Central	DRC	Kisantu	2017	NA	NA	ERS2313181	ST313-L2	7
25692_2#256	5403_4	PUB-VanPuyvelde2022-mBio	Africa	Central	DRC	KABONDO	2016	NA	NA	ERS2313182	ST313-L2	1
25692_2#257	5464_4	This Study	Africa	Central	DRC	MAKISO	2016	NA	NA	ERS2313183	ST313-L2	1
25692_2#258	5598_4	PUB-VanPuyvelde2022-mBio	Africa	Central	DRC	KISANGANI	2016	NA	NA	ERS2313184	ST313-L2	1
25692_2#259	5810_4	PUB-VanPuyvelde2022-mBio	Africa	Central	DRC	KISANGANI	2017	NA	NA	ERS2313185	ST313-L2	1
25692_2#260	21989_3	This Study	Africa	Central	DRC	Kisantu	2017	NA	NA	ERS2313186	ST313-L2	3
25692_2#261	22400_3	This Study	Africa	Central	DRC	Kisantu	2017	NA	NA	ERS2313187	ST313-L2	7
25692_2#262	22899_3	This Study	Africa	Central	DRC	Kisantu	2017	NA	NA	ERS2313188	ST313-L2	7
25692_2#263	10647_17	PUB-VanPuyvelde2022-mBio	Africa	Central	DRC	DE LA GARE	2017	NA	NA	ERS2313189	ST313-L2	2
25692_2#264	10650_17	PUB-VanPuyvelde2022-mBio	Africa	Central	DRC	BUTA	2017	NA	NA	ERS2313190	ST313-L2	0
25692_2#265	23060_3	PUB-VanPuyvelde2022-mBio	Africa	Central	DRC	Kisantu	2017	NA	NA	ERS2313191	ST313-L2	7
25692_2#266	23223_3	PUB-VanPuyvelde2022-mBio	Africa	Central	DRC	Kisantu	2017	NA	NA	ERS2313192	ST313-L2	7
25692_2#267	5835_4	PUB-VanPuyvelde2022-mBio	Africa	Central	DRC	MAKISO	2017	NA	NA	ERS2313193	ST313-L2	2
25692_2#274	531	This Study	Africa	Central	DRC	Kisantu	2008	Human	Blood	ERS2313201	ST313-L2	0
25692_2#275	20324_3	This Study	Africa	Central	DRC	Kisantu	2017	NA	NA	ERS2313202	ST313-L2	7
25692_2#70	3054_4	PUB-VanPuyvelde2022-mBio	Africa	Central	DRC	KABONDO	2013	Human	Blood	ERS2312987	ST313-L2	0
25692_2#71	8795_13	PUB-VanPuyvelde2022-mBio	Africa	Central	DRC	Kinshasa	2013	Human	Blood	ERS2312988	ST313-L2	0
25692_2#72	8155_3	PUB-VanPuyvelde2022-mBio	Africa	Central	DRC	Kisantu	2013	Human	Blood	ERS2312989	ST313-L2	7
25692_2#73	N0084	PUB-Post2019	Africa	West	BurkinaFaso	NA	2013	Human	Blood	ERS2312991	ST313-L2	0
25692_2#74	P0114	PUB-Post2019	Africa	West	BurkinaFaso	NA	2013	Human	Blood	ERS2312992	ST313-L2	0
25692_2#75	P0569	This Study	Africa	West	BurkinaFaso	NA	2013	Human	Blood	ERS2312993	ST313-L2	0
25692_2#76	P0573	PUB-Post2019	Africa	West	BurkinaFaso	NA	2014	Human	Blood	ERS2312994	ST313-L2	0
25692_2#77	168CHE_F	This Study	Africa	West	BurkinaFaso	NA	2014	Abbatoir	Intestine	ERS2312995	ST313-L2	0
25692_2#78	8939_14	PUB-VanPuyvelde2022-mBio	Africa	Central	DRC	Kinshasa	2014	Human	Blood	ERS2312997	ST313-L2	4
25692_2#79	9227_14	PUB-VanPuyvelde2022-mBio	Africa	Central	DRC	BOWARA VILLAGE	2014	Human	Blood	ERS2312998	ST313-L2	4
25692_2#80	8590_3	PUB-VanPuyvelde2022-mBio	Africa	Central	DRC	Kisantu	2014	Human	Blood	ERS2312999	ST313-L2	7
25692_2#81	N0487	PUB-Post2019	Africa	West	BurkinaFaso	NA	2014	Human	Blood	ERS2313000	ST313-L2	0
25692_2#82	N0629	PUB-Post2019	Africa	West	BurkinaFaso	NA	2014	Human	Blood	ERS2313001	ST313-L2	0
25692_2#83	P0740	PUB-Post2019	Africa	West	BurkinaFaso	NA	2014	Human	Blood	ERS2313002	ST313-L2	0
25692_2#84	N0231	PUB-Post2019	Africa	West	BurkinaFaso	NA	2013	Human	Blood	ERS2313003	ST313-L2	0
25692_2#85	N0502_H16	PUB-Post2019	Africa	West	BurkinaFaso	NA	2014	Human	Stool	ERS2313004	ST313-L2	0
25692_2#86	4092_4	PUB-VanPuyvelde2022-mBio	Africa	Central	DRC	MANGOBO	2014	Human	Blood	ERS2313005	ST313-L2	0
25692_2#87	4158_4	PUB-VanPuyvelde2022-mBio	Africa	Central	DRC	KISANGANI	2014	Human	Blood	ERS2313006	ST313-L2	0
25692_2#88	4221_4	This Study	Africa	Central	DRC	KABONDO	2014	Human	Blood	ERS2313007	ST313-L2	0
25692_2#89	9956_3	This Study	Africa	Central	DRC	Kisantu	2014	Human	Blood	ERS2313008	ST313-L2	0
25692_2#90	3405_4	PUB-VanPuyvelde2022-mBio	Africa	Central	DRC	MAKISO	2014	Human	Blood	ERS2313009	ST313-L2	2
25692_2#91	3597_4	PUB-VanPuyvelde2022-mBio	Africa	Central	DRC	KABONDO	2014	Human	Blood	ERS2313010	ST313-L2	2
25692_2#92	3695_4	PUB-VanPuyvelde2022-mBio	Africa	Central	DRC	KABONDO	2014	Human	Blood	ERS2313011	ST313-L2	2
25692_2#93	10656_3	PUB-VanPuyvelde2022-mBio	Africa	Central	DRC	Kisantu	2014	Human	Blood	ERS2313012	ST313-L2	0
25692_2#94	10915_3	PUB-VanPuyvelde2022-mBio	Africa	Central	DRC	Kisantu	2014	Human	Blood	ERS2313013	ST313-L2	7
25692_2#96	9545_15	PUB-VanPuyvelde2022-mBio	Africa	Central	DRC	Bwamanda	2014	Human	Blood	ERS2313015	ST313-L2	4
25692_2#97	9581_15	PUB-VanPuyvelde2022-mBio	Africa	Central	DRC	Bwamanda	2014	Human	Blood	ERS2313016	ST313-L2	4
25692_2#98	11495_3	PUB-VanPuyvelde2022-mBio	Africa	Central	DRC	Kisantu	2015	Human	Blood	ERS2313017	ST313-L2	7
25692_2#99	9589_15	PUB-VanPuyvelde2022-mBio	Africa	Central	DRC	Bwamanda	2015	Human	Blood	ERS2313019	ST313-L2	4
26189_8#12	AA00467	This Study	Africa	Central	DRC	Kinshasa	1984	NA	NA	ERS2483878	ST19-L1	-
26189_8#13	AA00470	This Study	Africa	Central	DRC	Kinshasa	1984	NA	NA	ERS2483879	ST19-L4	-
26189_8#14	AA00481	This Study	Africa	Central	DRC	Kinshasa	1984	NA	NA	ERS2483880	0	-
26189_8#16	AA00507	This Study	Africa	Central	DRC	Kinshasa	1984	NA	NA	ERS2483882	ST19-L4	-
26189_8#17	AA00509	This Study	Africa	Central	DRC	Kinshasa	1984	NA	NA	ERS2483883	ST19-L4	-
26189_8#18	AA00519	This Study	Africa	Central	DRC	Kinshasa	1985	NA	NA	ERS2483884	ST19-L4	-
26189_8#19	AA00521	This Study	Africa	Central	DRC	Kinshasa	1985	NA	NA	ERS2483885	ST19-L4	-
26189_8#20	05/101	PUB-VanPuyvelde2022-mBio	Africa	Central	DRC	Lwiro	2005	NA	NA	ERS2483886	ST313-L2	0
26189_8#21	05/107	PUB-VanPuyvelde2022-mBio	Africa	Central	DRC	Lwiro	2005	NA	NA	ERS2483887	ST313-L2	0
26189_8#22	05/144	PUB-VanPuyvelde2022-mBio	Africa	Central	DRC	Lwiro	2005	NA	NA	ERS2483888	ST313-L2	0
26189_8#23	05/158	PUB-VanPuyvelde2022-mBio	Africa	Central	DRC	Lwiro	2005	NA	NA	ERS2483889	ST313-L2	0
26189_8#24	05/162	PUB-VanPuyvelde2022-mBio	Africa	Central	DRC	Lwiro	2005	NA	NA	ERS2483890	ST313-L2	0
26189_8#25	06/001	PUB-VanPuyvelde2022-mBio	Africa	Central	DRC	Lwiro	2006	NA	NA	ERS2483891	ST313-L2	0
26189_8#26	06/008	PUB-VanPuyvelde2022-mBio	Africa	Central	DRC	Lwiro	2006	NA	NA	ERS2483892	ST313-L2	0
26189_8#27	06/015	PUB-VanPuyvelde2022-mBio	Africa	Central	DRC	Lwiro	2006	NA	NA	ERS2483893	ST313-L2	0
26189_8#28	07/001	PUB-VanPuyvelde2022-mBio	Africa	Central	DRC	Lwiro	2007	NA	NA	ERS2483894	ST313-L2	0
26189_8#29	07/005	PUB-VanPuyvelde2022-mBio	Africa	Central	DRC	Lwiro	2007	NA	NA	ERS2483895	ST313-L2	0
26189_8#30	07/008	PUB-VanPuyvelde2022-mBio	Africa	Central	DRC	Lwiro	2007	NA	NA	ERS2483896	ST313-L2	0
26189_8#31	07/011	PUB-VanPuyvelde2022-mBio	Africa	Central	DRC	Lwiro	2007	NA	NA	ERS2483897	ST313-L2	0
26189_8#32	07/015	PUB-VanPuyvelde2022-mBio	Africa	Central	DRC	Lwiro	2007	NA	NA	ERS2483898	ST313-L2	0
26189_8#33	07/019	PUB-VanPuyvelde2022-mBio	Africa	Central	DRC	Lwiro	2007	NA	NA	ERS2483899	ST313-L2	0
26189_8#34	07/021	PUB-VanPuyvelde2022-mBio	Africa	Central	DRC	Lwiro	2007	NA	NA	ERS2483900	ST313-L2	0
26189_8#35	07/028	PUB-VanPuyvelde2022-mBio	Africa	Central	DRC	Lwiro	2007	NA	NA	ERS2483901	ST313-L2	0
26189_8#36	08/002	PUB-VanPuyvelde2022-mBio	Africa	Central	DRC	Lwiro	2008	NA	NA	ERS2483902	ST313-L2	0
26189_8#37	08/005	PUB-VanPuyvelde2022-mBio	Africa	Central	DRC	Lwiro	2008	NA	NA	ERS2483903	ST313-L2	0
26189_8#38	02-03/010	PUB-VanPuyvelde2022-mBio	Africa	Central	DRC	Lwiro	2002	NA	NA	ERS2483904	ST313-L2	0
26189_8#39	02-03/015	PUB-VanPuyvelde2022-mBio	Africa	Central	DRC	Lwiro	2002	NA	NA	ERS2483905	ST313-L2	0
26189_8#40	02-03/016	PUB-VanPuyvelde2022-mBio	Africa	Central	DRC	Lwiro	2002	NA	NA	ERS2483906	ST313-L2	0
26189_8#41	AA00064	This Study	Africa	East	Rwanda	Butare	1984	NA	NA	ERS2483907	ST19-L2	-
26189_8#42	AA00071	This Study	Africa	East	Rwanda	Butare	1984	NA	NA	ERS2483908	ST19-L2	-
26189_8#43	AA00435	This Study	Africa	East	Rwanda	Butare	1985	NA	NA	ERS2483909	ST19-L2	-
26189_8#44	AA00439	This Study	Africa	East	Rwanda	Butare	1985	NA	NA	ERS2483910	ST19-L2	-
26189_8#45	AA00357	This Study	Africa	East	Rwanda	Butare	NA	NA	NA	ERS2483911	ST19-L1	-
26189_8#46	AA00021	This Study	Africa	East	Rwanda	Kigali	1984	NA	NA	ERS2483912	ST19-L2	-
26189_8#47	AA00030	This Study	Africa	East	Rwanda	Kigali	1984	NA	NA	ERS2483913	ST19-L2	-
26189_8#48	AA00047	This Study	Africa	East	Rwanda	Kigali	1984	NA	NA	ERS2483914	ST19-L2	-
26189_8#49	AA00053	This Study	Africa	East	Rwanda	Kigali	1984	NA	NA	ERS2483915	ST19-L2	-
26189_8#50	AA00203	This Study	Africa	East	Rwanda	Kigali	1984	NA	NA	ERS2483916	ST19-L2	-
26189_8#51	AA00211	This Study	Africa	East	Rwanda	Kigali	1984	NA	NA	ERS2483917	ST19-L2	-
26189_8#54	AA00244	This Study	Africa	East	Rwanda	Kigali	1984	NA	NA	ERS2483920	ST19-L2	-
26189_8#55	AA00250	This Study	Africa	East	Rwanda	Kigali	1984	NA	NA	ERS2483921	ST19-L2	-
26189_8#56	AA00259	This Study	Africa	East	Rwanda	Kigali	1984	NA	NA	ERS2483922	ST19-L2	-
26189_8#57	AA00268	This Study	Africa	East	Rwanda	Kigali	1984	NA	NA	ERS2483923	ST19-L2	-
26189_8#58	AA00276	This Study	Africa	East	Rwanda	Kigali	1984	NA	NA	ERS2483924	ST19-L2	-
26189_8#59	AA00316	This Study	Africa	East	Rwanda	Kigali	1984	NA	NA	ERS2483925	ST19-L2	-
26189_8#60	AA00331	This Study	Africa	East	Rwanda	Kigali	1984	NA	NA	ERS2483926	ST19-L2	-
26189_8#61	AA00119	This Study	Africa	East	Rwanda	Kigali	NA	NA	NA	ERS2483927	ST19-L4	-
26189_8#62	AA00121	This Study	Africa	East	Rwanda	Kigali	NA	NA	NA	ERS2483928	ST19-L4	-
26189_8#63	AA00486	This Study	Africa	Central	DRC	Kinshasa	1984	NA	NA	ERS2483929	ST19-L4	-
26189_8#64	AA00488	This Study	Africa	Central	DRC	Kinshasa	1984	NA	NA	ERS2483930	ST19-L4	-
26189_8#65	AA00503	This Study	Africa	Central	DRC	Kinshasa	1984	NA	NA	ERS2483931	ST19-L4	-
26189_8#66	AA00401	This Study	Africa	Central	DRC	Kinshasa	1985	NA	NA	ERS2483932	ST19-L1	-
26189_8#67	AA00550	This Study	Africa	Central	DRC	Kinshasa	1985	NA	NA	ERS2483933	ST19-L4	-
26189_8#68	05/123	PUB-VanPuyvelde2022-mBio	Africa	Central	DRC	Lwiro	2005	NA	NA	ERS2483934	ST313-L2	0
26189_8#69	05/148	PUB-VanPuyvelde2022-mBio	Africa	Central	DRC	Lwiro	2005	NA	NA	ERS2483935	ST313-L2	0
26189_8#70	05/167	PUB-VanPuyvelde2022-mBio	Africa	Central	DRC	Lwiro	2005	NA	NA	ERS2483936	ST313-L2	0
26189_8#71	06/007	PUB-VanPuyvelde2022-mBio	Africa	Central	DRC	Lwiro	2006	NA	NA	ERS2483937	ST313-L2	0
26189_8#72	08/010	PUB-VanPuyvelde2022-mBio	Africa	Central	DRC	Lwiro	2008	NA	NA	ERS2483938	ST313-L2	0
26189_8#73	02-03/020	PUB-VanPuyvelde2022-mBio	Africa	Central	DRC	Lwiro	2002	NA	NA	ERS2483939	ST313-L2	0
26189_8#74	AA00057	This Study	Africa	East	Rwanda	Butare	1984	NA	NA	ERS2483940	ST19-L2	-
26189_8#75	AA00060	This Study	Africa	East	Rwanda	Butare	1984	NA	NA	ERS2483941	ST19-L2	-
26189_8#76	AA00063	This Study	Africa	East	Rwanda	Butare	1984	NA	NA	ERS2483942	ST19-L2	-
26189_8#77	AA00067	This Study	Africa	East	Rwanda	Butare	1984	NA	NA	ERS2483943	ST19-L2	-
26189_8#78	AA00355	This Study	Africa	East	Rwanda	Butare	NA	NA	NA	ERS2483944	ST19-L2	-
26189_8#80	AA00037	This Study	Africa	East	Rwanda	Kigali	1984	NA	NA	ERS2483946	ST19-L2	-
26189_8#81	AA00226	This Study	Africa	East	Rwanda	Kigali	1984	NA	NA	ERS2483947	ST19-L2	-
26189_8#82	AA00284	This Study	Africa	East	Rwanda	Kigali	1984	NA	NA	ERS2483948	ST19-L2	-
26189_8#83	5548_4	PUB-VanPuyvelde2022-mBio	Africa	Central	DRC	MANGOBO	2016	NA	NA	ERS2483949	ST313-L2	2
26189_8#84	AA00506	This Study	Africa	Central	DRC	Kinshasa	1984	NA	NA	ERS2483864	ST19-L4	-
26189_8#85	AA00535	This Study	Africa	Central	DRC	Kinshasa	1985	NA	NA	ERS2483865	ST19-L4	-
26189_8#86	06/006	This Study	Africa	Central	DRC	Lwiro	2006	NA	NA	ERS2483866	ST313-L2	0
26189_8#87	6244_11	PUB-VanPuyvelde2022-mBio	Africa	Central	DRC	Kisangani	2011	Human	Blood	ERS2483867	ST313-L2	7
26189_8#88	6936_11	PUB-VanPuyvelde2022-mBio	Africa	Central	DRC	Bwamanda	2011	Human	Blood	ERS2483868	ST313-L2	7
26189_8#89	4527_3	PUB-VanPuyvelde2022-mBio	Africa	Central	DRC	Kisantu	2012	Human	Blood	ERS2483869	ST313-L2	0
26189_8#90	8189_3	PUB-VanPuyvelde2022-mBio	Africa	Central	DRC	Kisantu	2013	Human	Blood	ERS2483870	ST313-L2	7
26189_8#91	11856_3	This Study	Africa	Central	DRC	Kisantu	2015	Human	Blood	ERS2483871	ST19-L1	-
26189_8#93	02-03/004	This Study	Africa	Central	DRC	Lwiro	2002	NA	NA	ERS2483873	ST313-L2	0
26189_8#94	19011_3	This Study	Africa	Central	DRC	Kisantu	2016	Human	Blood	ERS2483874	ST313-L2	7
26189_8#96	20833_3	This Study	Africa	Central	DRC	Kisantu	2017	Human	Blood	ERS2483876	ST313-L2	7
26433_8#1	21367_3	PUB-VanPuyvelde2022-mBio	Africa	Central	DRC	Kisantu	2017	Human	Blood	ERR3085952	ST313-L2	7
26433_8#10	22133_3	PUB-VanPuyvelde2022-mBio	Africa	Central	DRC	Kisantu	2017	Human	Blood	ERR3085961	ST313-L2	7
26433_8#16	22392_3	PUB-VanPuyvelde2022-mBio	Africa	Central	DRC	Kisantu	2017	Human	Blood	ERR3085967	ST313-L2	0
26433_8#17	22409_3	PUB-VanPuyvelde2022-mBio	Africa	Central	DRC	Kisantu	2017	Human	Blood	ERR3085968	ST313-L2	7
26433_8#18	22412_3	PUB-VanPuyvelde2022-mBio	Africa	Central	DRC	Kisantu	2017	Human	Blood	ERR3085969	ST313-L2	7
26433_8#19	22784_3	PUB-VanPuyvelde2022-mBio	Africa	Central	DRC	Kisantu	2017	Human	Blood	ERR3085970	ST313-L2	7
26433_8#2	21404_3	PUB-VanPuyvelde2022-mBio	Africa	Central	DRC	Kisantu	2017	Human	Blood	ERR3085953	ST313-L2	7
26433_8#23	22991_3	This Study	Africa	Central	DRC	Kisantu	2017	Human	Blood	ERR3085974	ST313-L2	7
26433_8#29	8327_3	This Study	Africa	Central	DRC	Kisantu	2013	Human	Blood	ERR3085980	ST313-L2	7
26433_8#3	21438_3	PUB-VanPuyvelde2022-mBio	Africa	Central	DRC	Kisantu	2017	Human	Blood	ERR3085954	ST313-L2	7
26433_8#5	21681_3	PUB-VanPuyvelde2022-mBio	Africa	Central	DRC	Kisantu	2017	Human	Blood	ERR3085956	ST313-L2	7
26433_8#50	19818_3	PUB-VanPuyvelde2022-mBio	Africa	Central	DRC	Kisantu	2016	Human	Blood	ERR3086001	ST313-L2	7
26433_8#51	12065_3	This Study	Africa	Central	DRC	Kisantu	2015	Human	Blood	ERR3086002	ST313-L2	7
26433_8#6	21792_3	PUB-VanPuyvelde2022-mBio	Africa	Central	DRC	Kisantu	2017	Human	Blood	ERR3085957	ST313-L2	7
26433_8#68	20908_3	PUB-VanPuyvelde2022-mBio	Africa	Central	DRC	Kisantu	2017	Human	Blood	ERR3086019	ST313-L2	7
26433_8#7	22030_3	PUB-VanPuyvelde2022-mBio	Africa	Central	DRC	Kisantu	2017	Human	Blood	ERR3085958	ST313-L2	7
26433_8#71	18989_3	PUB-VanPuyvelde2022-mBio	Africa	Central	DRC	Kisantu	2016	Human	Blood	ERR3086022	ST313-L2	7
26433_8#72	19145_3	PUB-VanPuyvelde2022-mBio	Africa	Central	DRC	Kisantu	2016	Human	Blood	ERR3086023	ST313-L2	7
26433_8#73	19174_3	PUB-VanPuyvelde2022-mBio	Africa	Central	DRC	Kisantu	2016	Human	Blood	ERR3086024	ST313-L2	7
26433_8#74	19567_3	PUB-VanPuyvelde2022-mBio	Africa	Central	DRC	Kisantu	2016	Human	Blood	ERR3086025	ST313-L2	7
26433_8#75	19300_3	PUB-VanPuyvelde2022-mBio	Africa	Central	DRC	Kisantu	2016	Human	Blood	ERR3086026	ST313-L2	7
26433_8#79	20927_3	PUB-VanPuyvelde2022-mBio	Africa	Central	DRC	Kisantu	2017	Human	Blood	ERR3086030	ST313-L2	7
26433_8#80	20986_3	PUB-VanPuyvelde2022-mBio	Africa	Central	DRC	Kisantu	2017	Human	Blood	ERR3086031	ST313-L2	7
26433_8#81	21010_3	PUB-VanPuyvelde2022-mBio	Africa	Central	DRC	Kisantu	2017	Human	Blood	ERR3086032	ST313-L2	7
26433_8#82	21055_3	PUB-VanPuyvelde2022-mBio	Africa	Central	DRC	Kisantu	2017	Human	Blood	ERR3086033	ST313-L2	7
26433_8#83	21124_3	PUB-VanPuyvelde2022-mBio	Africa	Central	DRC	Kisantu	2017	Human	Blood	ERR3086034	ST313-L2	7
26433_8#84	21194_3	PUB-VanPuyvelde2022-mBio	Africa	Central	DRC	Kisantu	2017	Human	Blood	ERR3086035	ST313-L2	7
26433_8#9	22125_3	This Study	Africa	Central	DRC	Kisantu	2017	Human	Blood	ERR3085960	ST313-L2	7
3673_1	A20	PUB-Okoro2012	Africa	West	Mali	NA	2002	Human	Blood	ERR034149	ST313-L2	0
3673_2	A40	PUB-Okoro2012	Africa	West	Mali	NA	2002	Human	Blood	ERR034150	ST313-L2	0
3673_5	A21	PUB-Okoro2012	Africa	West	Mali	NA	2002	Human	Blood	ERR034152	ST313-L2	0
3673_6	D71	PUB-Okoro2012	Africa	West	Mali	NA	2002	Human	Blood	ERR034153	ST313-L2	0
3673_7	D83	PUB-Okoro2012	Africa	West	Mali	NA	2002	Human	Blood	ERR034154	ST313-L2	0
371-14	371-14	This Study	Africa	East	Rwanda	Ngoma	2014	Human	Stool	ERS12346168	ST19-L1	-
3901_3	P30	PUB-Okoro2012	Africa	West	Mali	NA	2005	Human	Blood	ERR034162	ST313-L2	0
4075_7#1	D25646	PUB-Okoro2012	Africa	East	Malawi	NA	2004	Human	blood	ERR034065	ST313-L1	-
4075_7#10	356DRC	PUB-Okoro2012	Africa	Central	DRC	NA	1991	Human	Blood	ERR034066	ST313-L1	-
4075_7#12	5597	PUB-Okoro2012	Africa	East	Kenya	NA	2005	Human	Stool	ERR034068	ST313-L1	-
4075_7#2	D25023	PUB-Okoro2012	Africa	East	Malawi	NA	2004	Human	blood	ERR034069	ST313-L2	0
4075_7#3	D25734	PUB-Okoro2012	Africa	East	Malawi	NA	2004	Human	blood	ERR034070	ST313-L2	0
4075_7#4	D25248	PUB-Okoro2012	Africa	East	Malawi	NA	2004	Human	blood	ERR034071	ST313-L1	-
4075_7#5	D26275	PUB-Okoro2012	Africa	East	Malawi	NA	2004	Human	blood	ERR034072	ST313-L2	0
4075_7#7	666U	PUB-Okoro2012	Africa	East	Uganda	NA	2002	Human	Blood	ERR034074	ST313-L2	0
4075_7#8	2017U	PUB-Okoro2012	Africa	East	Uganda	NA	1996	Human	Blood	ERR034075	ST313-L1	-
4075_7#9	249DRC	PUB-Okoro2012	Africa	Central	DRC	NA	1991	Human	Blood	ERR034076	ST19-L1	-
4195_2	D22889	PUB-Okoro2012	Africa	East	Malawi	NA	2003	Human	blood	ERR034168	ST313-L1	-
4238_6#11	Q134A	PUB-Okoro2012	Africa	East	Malawi	NA	2002	Human	blood	ERR037587	ST313-L2	0
4238_6#12	Q367A	PUB-Okoro2012	Africa	East	Malawi	NA	2002	Human	blood	ERR037588	ST313-L2	0
4238_6#2	Q363A	PUB-Okoro2012	Africa	East	Malawi	NA	2002	Human	blood	ERR037589	ST313-L2	0
4238_6#3	Q340A	PUB-Okoro2012	Africa	East	Malawi	NA	2002	Human	blood	ERR037590	ST313-L2	0
4238_6#5	Q285A	PUB-Okoro2012	Africa	East	Malawi	NA	2002	Human	blood	ERR037592	ST313-L2	0
4238_6#8	Q175A	PUB-Okoro2012	Africa	East	Malawi	NA	2002	Human	blood	ERR037595	ST313-L2	0
4238_7#11	5576	PUB-Okoro2012	Africa	East	Kenya	NA	2005	Human	Stool	ERR034080	ST313-L1	-
4238_7#12	5912	PUB-Okoro2012	Africa	East	Kenya	NA	2005	Human	Urine	ERR034081	ST313-L1	-
4238_7#3	5634	PUB-Okoro2012	Africa	East	Kenya	NA	2003	Human	Blood	ERR034083	ST19-L3	-
4238_7#4	5632	PUB-Okoro2012	Africa	East	Kenya	NA	2003	Human	Blood	ERR034084	ST19-L3	-
4238_7#5	5579	PUB-Okoro2012	Africa	East	Kenya	NA	2005	Human	Blood	ERR034085	ST313-L1	-
4238_7#6	5581	PUB-Okoro2012	Africa	East	Kenya	NA	2003	Human	Blood	ERR034086	ST313-L1	-
4238_7#7	5578	PUB-Okoro2012	Africa	East	Kenya	NA	2005	Human	Blood	ERR034087	ST19-L3	-
4238_7#8	5577	PUB-Okoro2012	Africa	East	Kenya	NA	2004	Human	Blood	ERR034088	ST313-L1	-
4238_8#10	Q18F3_S	PUB-Okoro2012	Africa	East	Malawi	NA	2005	Human	Stool	ERR038041	ST313-L2	0
4238_8#11	Q134F9	PUB-Okoro2012	Africa	East	Malawi	NA	2002	Human	blood	ERR038042	ST313-L2	0
4238_8#12	Q367F2	PUB-Okoro2012	Africa	East	Malawi	NA	2003	Human	blood	ERR038043	ST313-L2	0
4238_8#2	Q363F3	PUB-Okoro2012	Africa	East	Malawi	NA	2003	Human	blood	ERR038033	ST313-L2	0
4238_8#3	Q340F4	PUB-Okoro2012	Africa	East	Malawi	NA	2004	Human	blood	ERR038034	ST313-L2	0
4238_8#4	Q303F5	PUB-Okoro2012	Africa	East	Malawi	NA	2004	Human	blood	ERR038035	ST313-L2	0
4238_8#5	Q285F5	PUB-Okoro2012	Africa	East	Malawi	NA	2005	Human	blood	ERR038036	ST313-L2	0
4238_8#6	Q258F4	PUB-Okoro2012	Africa	East	Malawi	NA	2003	Human	blood	ERR038037	ST313-L2	0
4238_8#7	Q255F4	PUB-Okoro2012	Africa	East	Malawi	NA	2003	Human	blood	ERR038038	ST313-L2	0
4238_8#8	Q175F6	PUB-Okoro2012	Africa	East	Malawi	NA	2003	Human	blood	ERR038039	ST313-L1	-
4821_1#11	D19828	PUB-Msfula2012	Africa	East	Malawi	Blantyre	2003	Human	blood	ERR023622	ST313-L2	0
4821_1#2	D15176	PUB-Msfula2012	Africa	East	Malawi	Blantyre	2002	Human	blood	ERR023624	ST313-L2	0
4821_1#3	D15759	PUB-Msfula2012	Africa	East	Malawi	Blantyre	2002	Human	blood	ERR023625	ST313-L2	0
4821_1#4	C5158	PUB-Msfula2012	Africa	East	Malawi	Blantyre	2002	Human	CSF	ERR023626	ST313-L2	0
4821_1#8	D15330	PUB-Msfula2012	Africa	East	Malawi	Blantyre	2002	Human	blood	ERR023630	ST313-L2	0
4821_1#9	D16287	PUB-Msfula2012	Africa	East	Malawi	Blantyre	2002	Human	blood	ERR023631	ST313-L2	0
4821_2#1	D36099	PUB-Msfula2012	Africa	East	Malawi	Blantyre	2006	Human	blood	ERR023633	ST313-L2	0
4821_2#10	D37712	PUB-Msfula2012	Africa	East	Malawi	Blantyre	2006	Human	blood	ERR023634	ST313-L2	6
4821_2#11	D37905	PUB-Msfula2012	Africa	East	Malawi	Blantyre	2006	Human	blood	ERR023635	ST313-L2	6
4821_2#12	D37601	PUB-Msfula2012	Africa	East	Malawi	Blantyre	2006	Human	blood	ERR023636	ST313-L2	6
4821_2#2	D36225	PUB-Msfula2012	Africa	East	Malawi	Blantyre	2006	Human	blood	ERR023637	ST313-L2	6
4821_2#3	D36435	PUB-Msfula2012	Africa	East	Malawi	Blantyre	2006	Human	blood	ERR023638	ST313-L2	6
4821_2#4	D36457	PUB-Msfula2012	Africa	East	Malawi	Blantyre	2006	Human	blood	ERR023639	ST313-L2	0
4821_2#5	D36807	PUB-Msfula2012	Africa	East	Malawi	Blantyre	2006	Human	blood	ERR023640	ST313-L2	0
4821_2#7	D36233	PUB-Msfula2012	Africa	East	Malawi	Blantyre	2006	Human	blood	ERR023642	ST313-L2	6
4821_2#8	D36448	PUB-Msfula2012	Africa	East	Malawi	Blantyre	2006	Human	blood	ERR023643	ST313-L2	0
4821_2#9	D36632	PUB-Msfula2012	Africa	East	Malawi	Blantyre	2006	Human	blood	ERR023644	ST313-L2	0
4821_3#2	A16802	PUB-Msfula2012	Africa	East	Malawi	Blantyre	2002	Human	blood	ERR023650	ST313-L2	0
4821_3#5	A19741	PUB-Msfula2012	Africa	East	Malawi	Blantyre	2003	Human	blood	ERR023653	ST313-L2	0
4821_3#8	A50070	PUB-Msfula2012	Africa	East	Malawi	Blantyre	2008	Human	blood	ERR023656	ST313-L2	6
4821_3#9	A50315	PUB-Msfula2012	Africa	East	Malawi	Blantyre	2008	Human	blood	ERR023657	ST313-L2	6
4949_2#1	A018	PUB-Okoro2012	Africa	East	Malawi	NA	1997	Human	blood	ERR023766	ST313-L1	-
4949_2#10	C2167	PUB-Okoro2012	Africa	East	Malawi	NA	2000	Human	CSF	ERR023767	ST313-L1	-
4949_2#11	C2364	PUB-Okoro2012	Africa	East	Malawi	NA	2000	Human	CSF	ERR023768	ST313-L1	-
4949_2#12	A13198	PUB-Okoro2012	Africa	East	Malawi	NA	2001	Human	blood	ERR023769	ST313-L1	-
4949_2#2	A082	PUB-Okoro2012	Africa	East	Malawi	NA	1997	Human	blood	ERR023770	ST313-L1	-
4949_2#3	A357	PUB-Okoro2012	Africa	East	Malawi	NA	1998	Human	blood	ERR023771	ST313-L1	-
4949_2#5	A680	PUB-Okoro2012	Africa	East	Malawi	NA	1998	Human	blood	ERR023773	ST313-L1	-
4949_2#6	A3800	PUB-Okoro2012	Africa	East	Malawi	NA	1999	Human	blood	ERR023774	ST313-L1	-
4949_2#7	A4283	PUB-Okoro2012	Africa	East	Malawi	NA	1999	Human	blood	ERR023775	ST313-L1	-
4949_2#8	A4447	PUB-Okoro2012	Africa	East	Malawi	NA	1999	Human	blood	ERR023776	ST313-L1	-
4949_2#9	C2110	PUB-Okoro2012	Africa	East	Malawi	NA	2000	Human	CSF	ERR023777	ST313-L1	-
4949_3#1	A13212	PUB-Okoro2012	Africa	East	Malawi	NA	2001	Human	blood	ERR023779	ST313-L1	-
4949_3#10	D23769A	PUB-Okoro2012	Africa	East	Malawi	NA	2003	Human	blood	ERR023780	ST313-L2	0
4949_3#11	A130	PUB-Okoro2012	Africa	East	Malawi	NA	1997	Human	blood	ERR023781	ST313-L1	-
4949_3#12	A38589	PUB-Okoro2012	Africa	East	Malawi	NA	2005	Human	blood	ERR023782	ST313-L2	0
4949_3#2	D11578	PUB-Okoro2012	Africa	East	Malawi	NA	2001	Human	blood	ERR023783	ST313-L1	-
4949_3#3	A16083	PUB-Okoro2012	Africa	East	Malawi	NA	2002	Human	blood	ERR023784	ST313-L1	-
4949_3#4	D14916	PUB-Okoro2012	Africa	East	Malawi	NA	2006	Human	blood	ERR023785	ST313-L2	0
4949_3#5	D15040	PUB-Okoro2012	Africa	East	Malawi	NA	2002	Human	blood	ERR023786	ST313-L1	-
4949_3#7	A24910	PUB-Okoro2012	Africa	East	Malawi	NA	2006	Human	blood	ERR023788	ST313-L2	0
4949_3#8	A32751	PUB-Okoro2012	Africa	East	Malawi	NA	2005	Human	blood	ERR023789	ST313-L2	0
4949_3#9	A32773	PUB-Okoro2012	Africa	East	Malawi	NA	2005	Human	blood	ERR023790	ST313-L2	0
4949_5#1	A38596	PUB-Okoro2012	Africa	East	Malawi	NA	2005	Human	blood	ERR023792	ST313-L2	0
4949_5#10	J3	PUB-Okoro2012	Africa	West	Mali	NA	2005	Human	Blood	ERR023793	ST313-L2	0
4949_5#11	J17	PUB-Okoro2012	Africa	West	Mali	NA	2002	Human	Blood	ERR023794	ST313-L2	0
4949_5#12	J27	PUB-Okoro2012	Africa	West	Mali	NA	2002	Human	Blood	ERR023795	ST313-L2	0
4949_5#2	C13184	PUB-Okoro2012	Africa	East	Malawi	NA	2002	Human	blood	ERR023796	ST313-L2	0
4949_5#3	A39051	PUB-Okoro2012	Africa	East	Malawi	NA	2002	Human	blood	ERR023797	ST313-L2	0
4949_5#4	A39129	PUB-Okoro2012	Africa	East	Malawi	NA	2006	Human	blood	ERR023798	ST313-L2	6
4949_5#5	A39155	PUB-Okoro2012	Africa	East	Malawi	NA	2006	Human	blood	ERR023799	ST313-L2	6
4949_5#6	P78	PUB-Okoro2012	Africa	West	Mali	NA	2005	Human	Blood	ERR023800	ST313-L2	0
4949_5#7	P62	PUB-Okoro2012	Africa	West	Mali	NA	2005	Human	Blood	ERR023801	ST313-L2	0
4949_5#8	P73	PUB-Okoro2012	Africa	West	Mali	NA	2005	Human	Blood	ERR023802	ST313-L2	0
4949_5#9	P51	PUB-Okoro2012	Africa	West	Mali	NA	2006	Human	Blood	ERR023803	ST313-L2	0
4949_6#1	J20	PUB-Okoro2012	Africa	West	Mali	NA	2003	Human	Blood	ERR023805	ST313-L2	0
4949_6#10	LT5	PUB-Okoro2012-ref52	Europe	Non-Africa	Switzerland	NA	1946	calf	unspecified	ERR023806	0	-
4949_6#11	LT6	PUB-Okoro2012-ref52	Europe	Non-Africa	Sweden	NA	1946	pigeon	unspecified	ERR023807	0	-
4949_6#12	LT7	PUB-Okoro2012-ref52	North America	Non-Africa	USA	CO	1946	lamb	unspecified	ERR023808	0	-
4949_6#2	I3	PUB-Okoro2012	Africa	West	Mali	NA	2002	Human	Blood	ERR023809	ST313-L2	0
4949_6#3	I32	PUB-Okoro2012	Africa	West	Mali	NA	2002	Human	Blood	ERR023810	ST313-L2	0
4949_6#4	I45	PUB-Okoro2012	Africa	West	Mali	NA	2002	Human	Blood	ERR023811	ST313-L2	0
4949_6#5	I7	PUB-Okoro2012	Africa	West	Mali	NA	2002	Human	Blood	ERR023812	ST313-L2	0
4949_6#6	LT1	PUB-Okoro2012-ref52	Europe	Non-Africa	UK	NA	1946	Human	Stool	ERR023813	0	-
4949_6#7	LT2	PUB-Okoro2012-ref13-54	Europe	Non-Africa	UK	NA	1946	Human	Urine	ERR023814	0	-
4949_6#8	LT3	PUB-Okoro2012-ref52	Europe	Non-Africa	Denmark	NA	1946	Human	Stool	ERR023815	0	-
4949_6#9	LT4	PUB-Okoro2012-ref52	Europe	Non-Africa	Sweden	NA	1946	animal	unspecified	ERR023816	ST19-L3	-
4949_7#1	LT8	PUB-Okoro2012-ref52	Europe	Non-Africa	Denmark	NA	1943	mouse	unspecified	ERR023818	0	-
4949_7#10	SARA5	PUB-Okoro2012-ref52	Europe	Non-Africa	Mongolia	NA	NA	unspecified	unspecified	ERR023819	0	-
4949_7#2	LT9	PUB-Okoro2012-ref52	Europe	Non-Africa	Denmark	NA	1946	goose	Faeces	ERR023822	ST19-L4	-
4949_7#3	LT10	PUB-Okoro2012-ref52	South America	Non-Africa	Chile	NA	1945	Human	Stool	ERR023823	ST19-L4	-
4949_7#4	LT11	PUB-Okoro2012-ref52	Europe	Non-Africa	Sweden	NA	1938	Rats	Intestinal contents	ERR023824	ST19-L4	-
4949_7#6	SARA1	PUB-Okoro2012-ref13-54	North America	Non-Africa	Mexico	NA	NA	Human	Stool	ERR023826	0	-
4949_7#7	SARA2	PUB-Okoro2012-ref13-54	Europe	Non-Africa	UK	NA	1946	Laboratory strain	unspecified	ERR023827	0	-
4949_7#8	SARA3	PUB-Okoro2012-ref13-54	North America	Non-Africa	USA	RI	1987	Horse	unspecified	ERR023828	0	-
4949_7#9	SARA4	PUB-Okoro2012-ref13-54	North America	Non-Africa	USA	IN	1986	Rabbit	unspecified	ERR023829	ST19-L4	-
4949_8#2	SARA9	PUB-Okoro2012-ref13-54	North America	Non-Africa	USA	CA	1987	Parrot	unspecified	ERR023835	ST19-L1	-
4949_8#3	SARA10	PUB-Okoro2012-ref13-54	North America	Non-Africa	USA	CA	1987	Opposum	unspecified	ERR023836	0	-
4949_8#4	SARA11	PUB-Okoro2012-ref13-54	South-east Asia	Non-Africa	Thailand	NA	NA	unspecified	unspecified	ERR023837	ST19-L1	-
4949_8#5	SARA12	PUB-Okoro2012-ref13-54	North America	Non-Africa	USA	LA	1987	Horse	unspecified	ERR023838	0	-
5103_3#1	DT12	PUB-Okoro2012	Europe	Non-Africa	UK	NA	2009	Human	Stool	ERR024387	0	-
5103_3#10	DT24	PUB-Okoro2012	Europe	Non-Africa	UK	NA	2009	Human	Stool	ERR024388	0	-
5103_3#2	DT120	PUB-Okoro2012	Europe	Non-Africa	UK	NA	2009	Human	Stool	ERR024391	0	-
5103_3#3	DT135	PUB-Okoro2012	Europe	Non-Africa	UK	NA	2009	Human	Stool	ERR024392	0	-
5103_3#5	DT177	PUB-Okoro2012	Europe	Non-Africa	UK	NA	2008	Human	Stool	ERR024394	0	-
5103_3#6	DT191A	PUB-Okoro2012	Europe	Non-Africa	UK	NA	2009	Human	Stool	ERR024395	0	-
5103_3#7	DT193	PUB-Okoro2012	Europe	Non-Africa	UK	NA	2009	Human	Stool	ERR024396	0	-
5103_3#8	DT195	PUB-Okoro2012	Europe	Non-Africa	UK	NA	2009	Human	Stool	ERR024397	0	-
5103_3#9	DT2B	PUB-Okoro2012	Europe	Non-Africa	UK	NA	2009	Human	Stool	ERR024398	0	-
5103_5#1	DT56	PUB-Okoro2012	Europe	Non-Africa	UK	NA	2009	Human	Stool	ERR024400	0	-
5103_5#10	U302	PUB-Okoro2012	Europe	Non-Africa	UK	NA	2009	Human	Stool	ERR024401	ST19-L1	-
5103_5#11	U310	PUB-Okoro2012	Europe	Non-Africa	UK	NA	2009	Human	Stool	ERR024402	0	-
5103_5#2	DT7	PUB-Okoro2012	Europe	Non-Africa	UK	NA	2009	Human	Stool	ERR024404	0	-
5103_5#3	DT8	PUB-Okoro2012	Europe	Non-Africa	UK	NA	2009	Human	Stool	ERR024405	0	-
5103_5#4	DT97	PUB-Okoro2012	Europe	Non-Africa	UK	NA	2008	Human	Stool	ERR024406	0	-
5103_5#5	DT99	PUB-Okoro2012	Europe	Non-Africa	UK	NA	2009	Human	Stool	ERR024407	0	-
5103_5#6	DT1	PUB-Okoro2012	Europe	Non-Africa	UK	NA	2009	Human	Stool	ERR024408	ST19-L1	-
5103_5#7	U276	PUB-Okoro2012	Europe	Non-Africa	UK	NA	2009	Human	Stool	ERR024409	ST19-L4	-
5103_5#8	U277	PUB-Okoro2012	Europe	Non-Africa	UK	NA	2009	Human	Stool	ERR024410	0	-
5103_5#9	U288	PUB-Okoro2012	Europe	Non-Africa	UK	NA	2009	Human	Stool	ERR024411	0	-
5103_6#1	U313	PUB-Okoro2012	Europe	Non-Africa	UK	NA	2008	Human	Stool	ERR024413	0	-
5103_6#10	M1174516	PUB-Okoro2012	Africa	East	Mozambique	NA	2001	Human	Blood	ERR024414	ST313-L1	-
5103_6#11	M1438312	PUB-Okoro2012	Africa	East	Mozambique	NA	2001	Human	Stool	ERR024415	ST313-L1	-
5103_6#2	U319	PUB-Okoro2012	Europe	Non-Africa	UK	NA	2008	Human	Stool	ERR024417	0	-
5103_6#5	M2907772	PUB-Okoro2012	Africa	East	Mozambique	NA	2003	Human	Blood	ERR024420	ST313-L2	0
5103_6#7	M1560153	PUB-Okoro2012	Africa	East	Mozambique	NA	2001	Human	Blood	ERR024422	ST313-L1	-
5103_6#8	M1776464	PUB-Okoro2012	Africa	East	Mozambique	NA	2002	Human	Blood	ERR024423	ST313-L1	-
5103_6#9	M1605206	PUB-Okoro2012	Africa	East	Mozambique	NA	2002	Human	Blood	ERR024424	ST313-L2	0
5116_5#1	M1553285	PUB-Okoro2012	Africa	East	Mozambique	NA	2001	Human	Stool	ERR024765	ST313-L1	-
5116_5#10	14DRC	PUB-Okoro2012	Africa	Central	DRC	NA	1988	Human	Blood	ERR024766	ST313-L2	0
5116_5#11	100DRC	PUB-Okoro2012	Africa	Central	DRC	NA	1989	Human	Blood	ERR024767	ST313-L1	-
5116_5#2	M1111568	PUB-Okoro2012	Africa	East	Mozambique	NA	2001	Human	Stool	ERR024769	ST313-L1	-
5116_5#3	M1253289	PUB-Okoro2012	Africa	East	Mozambique	NA	2001	Human	Stool	ERR024770	ST313-L1	-
5116_5#5	PO609	PUB-Okoro2012	Africa	West	Nigeria	NA	2009	Human	Blood	ERR024772	ST313-L2	0
5116_5#6	PO1124	PUB-Okoro2012	Africa	West	Nigeria	NA	2010	Human	Blood	ERR024773	ST313-L2	0
5116_5#7	PO1140	PUB-Okoro2012	Africa	West	Nigeria	NA	2010	Human	Blood	ERR024774	ST313-L2	0
5116_5#8	PO1276	PUB-Okoro2012	Africa	West	Nigeria	NA	2010	Human	Blood	ERR024775	ST313-L2	0
5116_6#1	198U	PUB-Okoro2012	Africa	East	Uganda	NA	2002	Human	Blood	ERR024778	ST313-L2	0
5116_6#10	868U	PUB-Okoro2012	Africa	East	Uganda	NA	2002	Human	Blood	ERR024779	ST313-L1	-
5116_6#11	6325U	PUB-Okoro2012	Africa	East	Uganda	NA	1998	Human	Blood	ERR024780	ST313-L1	-
5116_6#2	228DRC	PUB-Okoro2012	Africa	Central	DRC	NA	1991	Human	Blood	ERR024782	ST313-L1	-
5116_6#3	265DRC	PUB-Okoro2012	Africa	Central	DRC	NA	1991	Human	Blood	ERR024783	ST313-L1	-
5116_6#4	958U	PUB-Okoro2012	Africa	East	Uganda	NA	2003	Human	Blood	ERR024784	ST313-L1	-
5116_6#5	1905U	PUB-Okoro2012	Africa	East	Uganda	NA	1996	Human	Blood	ERR024785	ST313-L1	-
5116_6#6	5897U	PUB-Okoro2012	Africa	East	Uganda	NA	1997	Human	Blood	ERR024786	ST313-L1	-
5116_6#7	6079U	PUB-Okoro2012	Africa	East	Uganda	NA	1998	Human	Blood	ERR024787	ST19-L1	-
5116_6#8	415DRC	PUB-Okoro2012	Africa	Central	DRC	NA	1992	Human	Blood	ERR024788	ST313-L2	0
5116_6#9	254DRC	PUB-Okoro2012	Africa	Central	DRC	NA	1991	Human	Blood	ERR024789	ST313-L2	0
5116_7#1	334U	PUB-Okoro2012	Africa	East	Uganda	NA	2002	Human	Blood	ERR024791	ST313-L1	-
5116_7#2	146U	PUB-Okoro2012	Africa	East	Uganda	NA	2002	Human	Blood	ERR024795	ST313-L2	0
5116_7#3	270DRC	PUB-Okoro2012	Africa	Central	DRC	NA	1991	Human	Blood	ERR024796	ST313-L1	-
5116_7#4	373DRC	PUB-Okoro2012	Africa	Central	DRC	NA	1991	Human	Blood	ERR024797	ST313-L2	0
5116_7#5	269DRC	PUB-Okoro2012	Africa	Central	DRC	NA	1991	Human	Blood	ERR024798	ST313-L1	-
5116_7#6	M2815013	PUB-Okoro2012	Africa	East	Mozambique	NA	2003	Human	Blood	ERR024799	ST19-L3	-
5116_7#7	M2815310	PUB-Okoro2012	Africa	East	Mozambique	NA	2004	Human	Blood	ERR024800	ST313-L2	0
5116_7#8	M1175849	PUB-Okoro2012	Africa	East	Mozambique	NA	2001	Human	Blood	ERR024801	ST313-L1	-
6470_8#6	8891	PUB-Kariuki2015	Africa	East	Kenya	Nairobi	2010	Human	Stool	ERR044726	ST313-L2	5
6470_8#7	8892	PUB-Kariuki2015	Africa	East	Kenya	Nairobi	2010	Human	Urine	ERR044727	ST313-L2	0
6470_8#8	A54560	PUB-Feasey2014	Africa	East	Malawi	Blantyre	2009	Human	blood	ERR044728	ST313-L2	6
6470_8#9	A54285	PUB-Feasey2014	Africa	East	Malawi	Blantyre	2009	Human	blood	ERR044729	ST313-L2	6
6948_11_R1_P_trim	6948_11	PUB-VanPuyvelde2019-NatComms	Africa	Central	DRC	Bwamanda	2011	Human	Blood	ERS3501163	ST313-L2	7
8351_3_R_form_R1_P_trim	8351_3_R	PUB-VanPuyvelde2019-NatComms	Africa	Central	DRC	Kisantu	2014	Human	Blood	ERS3501164	ST313-L2	3
8820_13_R1_P_trim	8820_13	PUB-VanPuyvelde2019-NatComms	Africa	Central	DRC	Kinshasa	2013	Human	Blood	ERS3501165	ST313-L2	3
8866_3_R1_P_trim	8866_3	PUB-VanPuyvelde2019-NatComms	Africa	Central	DRC	Kisantu	2014	Human	Blood	ERS3501166	ST313-L2	3
8874_3_R1_P_trim	8874_3	PUB-VanPuyvelde2019-NatComms	Africa	Central	DRC	Kisantu	2014	Human	Blood	ERS3501167	ST313-L2	3
8944_3_R1_P_trim	8944_3	PUB-VanPuyvelde2019-NatComms	Africa	Central	DRC	Kisantu	2014	Human	Blood	ERS3501168	ST313-L2	7
8977_3_R1_P_trim	8977_3	PUB-VanPuyvelde2019-NatComms	Africa	Central	DRC	Kisantu	2014	Human	Blood	ERS3501169	ST313-L2	3
9032_3#1	1016082	This Study	Africa	East	Malawi	Blantyre	2011	Human	Blood	ERR235197	ST313-L2	6
9032_3#12	A58303	This Study	Africa	East	Malawi	Blantyre	2010	Human	Blood	ERR235208	ST313-L2	6
9032_3#14	1013755	This Study	Africa	East	Malawi	Blantyre	2011	Human	Blood	ERR235210	ST313-L2	0
9032_3#15	1020795	This Study	Africa	East	Malawi	Blantyre	2011	Human	Blood	ERR235211	ST313-L2	6
9032_3#17	1016095	This Study	Africa	East	Malawi	Blantyre	2011	Human	Blood	ERR235213	ST313-L2	0
9032_3#2	1022549	This Study	Africa	East	Malawi	Blantyre	2011	Human	Blood	ERR235198	ST313-L2	0
9032_3#20	A58313	This Study	Africa	East	Malawi	Blantyre	2010	Human	Blood	ERR235216	ST313-L2	0
9032_3#21	1010843	This Study	Africa	East	Malawi	Blantyre	2011	Human	Blood	ERR235217	ST313-L2	6
9032_3#22	BID1ES	This Study	Africa	East	Malawi	Blantyre	2012	Human	stool	ERR235218	ST313-L2	0
9032_3#23	1020969	This Study	Africa	East	Malawi	Blantyre	2011	Human	Blood	ERR235219	ST313-L2	6
9032_3#24	A55954	This Study	Africa	East	Malawi	Blantyre	2009	Human	Blood	ERR235220	ST313-L2	6
9032_3#25	1016882	This Study	Africa	East	Malawi	Blantyre	2011	Human	Blood	ERR235221	ST313-L2	0
9032_3#26	1026938	This Study	Africa	East	Malawi	Blantyre	2011	Human	Blood	ERR235222	ST313-L2	6
9032_3#28	BID156	This Study	Africa	East	Malawi	Blantyre	2012	Human	stool	ERR235224	ST313-L2	0
9032_3#29	BFY10N	This Study	Africa	East	Malawi	Blantyre	2012	Human	stool	ERR235225	ST313-L2	6
9032_3#3	1031325	This Study	Africa	East	Malawi	Blantyre	2012	Human	Blood	ERR235199	ST313-L2	6
9032_3#30	1014638	This Study	Africa	East	Malawi	Blantyre	2011	Human	Blood	ERR235226	ST313-L2	6
9032_3#31	1021736	This Study	Africa	East	Malawi	Blantyre	2011	Human	Blood	ERR235227	ST313-L2	6
9032_3#32	A56892	This Study	Africa	East	Malawi	Blantyre	2009	Human	Blood	ERR235228	ST313-L2	6
9032_3#33	1017836	This Study	Africa	East	Malawi	Blantyre	2011	Human	Blood	ERR235229	ST313-L2	6
9032_3#36	A58563	This Study	Africa	East	Malawi	Blantyre	2010	Human	Blood	ERR235231	ST313-L2	6
9032_3#37	1011052	This Study	Africa	East	Malawi	Blantyre	2011	Human	Blood	ERR235232	ST313-L2	6
9032_3#38	1014870	This Study	Africa	East	Malawi	Blantyre	2011	Human	Blood	ERR235233	ST313-L2	6
9032_3#39	1022458	This Study	Africa	East	Malawi	Blantyre	2011	Human	Blood	ERR235234	ST313-L2	6
9032_3#4	A58242	This Study	Africa	East	Malawi	Blantyre	2010	Human	Blood	ERR235200	ST313-L2	6
9032_3#40	A39069	This Study	Africa	East	Malawi	Blantyre	2006	Human	Blood	ERR235235	ST313-L2	6
9032_3#41	1019025	This Study	Africa	East	Malawi	Blantyre	2011	Human	Blood	ERR235236	ST313-L2	6
9032_3#42	1027055	This Study	Africa	East	Malawi	Blantyre	2012	Human	Blood	ERR235237	ST313-L2	6
9032_3#43	BID14P	This Study	Africa	East	Malawi	Blantyre	2012	Human	stool	ERR235238	ST313-L2	0
9032_3#44	A58739	This Study	Africa	East	Malawi	Blantyre	2010	Human	Blood	ERR235239	ST313-L2	0
9032_3#45	1012133	This Study	Africa	East	Malawi	Blantyre	2011	Human	Blood	ERR235240	ST313-L2	0
9032_3#46	1015508	This Study	Africa	East	Malawi	Blantyre	2011	Human	Blood	ERR235241	ST313-L2	0
9032_3#47	D54411	This Study	Africa	East	Malawi	Blantyre	2010	Human	Blood	ERR235242	ST313-L2	0
9032_3#48	D36159	This Study	Africa	East	Malawi	Blantyre	2006	Human	Blood	ERR235243	ST313-L2	6
9032_3#49	1020371	This Study	Africa	East	Malawi	Blantyre	2011	Human	Blood	ERR235244	ST313-L2	6
9032_3#5	1009180	This Study	Africa	East	Malawi	Blantyre	2011	Human	Blood	ERR235201	ST313-L2	0
9032_3#52	A59240	This Study	Africa	East	Malawi	Blantyre	2010	Human	Blood	ERR235246	ST313-L2	6
9032_3#53	1012722	This Study	Africa	East	Malawi	Blantyre	2011	Human	Blood	ERR235247	ST313-L2	6
9032_3#54	1015522	This Study	Africa	East	Malawi	Blantyre	2011	Human	Blood	ERR235248	ST313-L2	0
9032_3#55	55858	This Study	Africa	East	Malawi	Blantyre	2010	Human	Blood	ERR235249	ST313-L2	6
9032_3#56	D37283	This Study	Africa	East	Malawi	Blantyre	2006	Human	Blood	ERR235250	ST313-L2	0
9032_3#57	1021038	This Study	Africa	East	Malawi	Blantyre	2011	Human	Blood	ERR235251	ST313-L2	6
9032_3#58	BID1B1	This Study	Africa	East	Malawi	Blantyre	2012	Human	stool	ERR235252	ST313-L2	6
9032_3#59	BFX11Q	This Study	Africa	East	Malawi	Blantyre	2012	Human	stool	ERR235253	ST313-L2	0
9032_3#6	1012697	This Study	Africa	East	Malawi	Blantyre	2011	Human	Blood	ERR235202	ST313-L2	0
9032_3#60	1003482	This Study	Africa	East	Malawi	Blantyre	2010	Human	Blood	ERR235254	ST313-L2	0
9032_3#61	1012757	This Study	Africa	East	Malawi	Blantyre	2011	Human	Blood	ERR235255	ST313-L2	0
9032_3#62	1015794	This Study	Africa	East	Malawi	Blantyre	2011	Human	Blood	ERR235256	ST313-L2	6
9032_3#63	A58764	This Study	Africa	East	Malawi	Blantyre	2010	Human	Blood	ERR235257	ST313-L2	6
9032_3#64	A40130	This Study	Africa	East	Malawi	Blantyre	2006	Human	Blood	ERR235258	ST313-L2	6
9032_3#65	1021241	This Study	Africa	East	Malawi	Blantyre	2011	Human	Blood	ERR235259	ST313-L2	0
9032_3#66	1030118	This Study	Africa	East	Malawi	Blantyre	2012	Human	Blood	ERR235260	ST313-L2	6
9032_3#67	1029260	This Study	Africa	East	Malawi	Blantyre	2012	Human	Blood	ERR235261	ST313-L2	6
9032_3#69	1012776	This Study	Africa	East	Malawi	Blantyre	2011	Human	Blood	ERR235263	ST313-L2	0
9032_3#7	1019289	This Study	Africa	East	Malawi	Blantyre	2011	Human	Blood	ERR235203	ST313-L2	6
9032_3#70	1011034	This Study	Africa	East	Malawi	Blantyre	2011	Human	Blood	ERR235264	ST313-L2	0
9032_3#72	A43141	This Study	Africa	East	Malawi	Blantyre	2006	Human	Blood	ERR235266	ST313-L2	0
9032_3#75	BIQ11F	This Study	Africa	East	Malawi	Blantyre	2012	Human	stool	ERR235269	ST313-L2	6
9032_3#76	1008185	This Study	Africa	East	Malawi	Blantyre	2011	Human	Blood	ERR235270	ST313-L2	6
9032_3#77	1012683	This Study	Africa	East	Malawi	Blantyre	2011	Human	Blood	ERR235271	ST313-L2	6
9032_3#79	C20217	This Study	Africa	East	Malawi	Blantyre	2009	Human	Blood	ERR235273	ST313-L2	0
9032_3#8	A54860	This Study	Africa	East	Malawi	Blantyre	2009	Human	Blood	ERR235204	ST313-L2	0
9032_3#80	D40691	This Study	Africa	East	Malawi	Blantyre	2007	Human	Blood	ERR235274	ST313-L2	0
9032_3#87	A54137	This Study	Africa	East	Malawi	Blantyre	2009	Human	Blood	ERR235281	ST313-L2	0
9032_3#88	D40365	This Study	Africa	East	Malawi	Blantyre	2006	Human	Blood	ERR235282	ST313-L2	6
9032_3#89	1021027	This Study	Africa	East	Malawi	Blantyre	2011	Human	Blood	ERR235283	ST313-L2	0
9032_3#91	A56884	This Study	Africa	East	Malawi	Blantyre	2009	Human	Blood	ERR235285	ST313-L2	6
9032_3#93	1012692	This Study	Africa	East	Malawi	Blantyre	2011	Human	Blood	ERR235286	ST313-L2	6
9032_3#94	BID11P	This Study	Africa	East	Malawi	Blantyre	2012	Human	stool	ERR235287	ST313-L2	0
9032_3#95	D51472	This Study	Africa	East	Malawi	Blantyre	2009	Human	Blood	ERR235288	ST313-L2	0
9032_3#96	A44767	This Study	Africa	East	Malawi	Blantyre	2007	Human	Blood	ERR235289	ST313-L2	6
9032_4#75	101090	This Study	Africa	East	Malawi	Blantyre	2011	Human	Blood	ERR235363	ST313-L2	6
9032_4#76	A45648	This Study	Africa	East	Malawi	Blantyre	2007	Human	Blood	ERR235364	ST313-L2	0
9032_4#77	D41311	This Study	Africa	East	Malawi	Blantyre	2007	Human	Blood	ERR235365	ST313-L2	6
9032_4#78	C16123	This Study	Africa	East	Malawi	Blantyre	2007	Human	Blood	ERR235366	ST313-L2	0
9032_4#79	B17081	This Study	Africa	East	Malawi	Blantyre	2007	Human	unknnown	ERR235367	ST313-L2	0
9032_4#80	A49322	This Study	Africa	East	Malawi	Blantyre	2007	Human	Blood	ERR235368	ST313-L2	0
9032_4#84	D46153	This Study	Africa	East	Malawi	Blantyre	2008	Human	Blood	ERR235372	ST313-L2	6
9032_4#85	A50500	This Study	Africa	East	Malawi	Blantyre	2009	Human	Blood	ERR235373	ST313-L2	0
9032_4#86	A51717	This Study	Africa	East	Malawi	Blantyre	2008	Human	Blood	ERR235374	ST313-L2	6
9032_4#87	D47741	This Study	Africa	East	Malawi	Blantyre	2008	Human	Blood	ERR235375	ST313-L2	6
9032_4#89	A44274	This Study	Africa	East	Malawi	Blantyre	2006	Human	Blood	ERR235377	ST313-L2	0
9032_4#90	1022325	This Study	Africa	East	Malawi	Blantyre	2011	Human	Blood	ERR235378	ST313-L2	0
9032_4#91	A44764	This Study	Africa	East	Malawi	Blantyre	2007	Human	Blood	ERR235379	ST313-L2	0
9032_4#93	A57433	This Study	Africa	East	Malawi	Blantyre	2010	Human	Blood	ERR235381	ST313-L2	6
9032_4#94	A58413	This Study	Africa	East	Malawi	Blantyre	2010	Human	Blood	ERR235382	ST313-L2	6
9060_3_R1_P_trim	9060_3	PUB-VanPuyvelde2019-NatComms	Africa	Central	DRC	Kisantu	2014	Human	Blood	ERS3501170	ST313-L2	3
9266_3_R1_P_trim	9266_3	PUB-VanPuyvelde2019-NatComms	Africa	Central	DRC	Kisantu	2014	Human	Blood	ERS3501172	ST313-L2	0
9460_3_R1_P_trim	9460_3	PUB-VanPuyvelde2019-NatComms	Africa	Central	DRC	Kisantu	2014	Human	Blood	ERS3501174	ST313-L2	3
9541_3_R1_P_trim	9541_3	PUB-VanPuyvelde2019-NatComms	Africa	Central	DRC	Kisantu	2014	Human	Blood	ERS3501175	ST313-L2	7
9713_3_R1_P_trim	9713_3	PUB-VanPuyvelde2019-NatComms	Africa	Central	DRC	Kisantu	2014	Human	Blood	ERS3501177	ST313-L2	3
9745_3_R1_P_trim	9745_3	PUB-VanPuyvelde2019-NatComms	Africa	Central	DRC	Kisantu	2014	Human	Blood	ERS3501178	ST313-L2	3
9780_3_R1_P_trim	9780_3	PUB-VanPuyvelde2019-NatComms	Africa	Central	DRC	Kisantu	2014	Human	Blood	ERS3501179	ST313-L2	3
9849_3_R1_P_trim	9849_3	PUB-VanPuyvelde2019-NatComms	Africa	Central	DRC	Kisantu	2014	Human	Blood	ERS3501180	ST313-L2	3
9936_3_R1_P_trim	9936_3	PUB-VanPuyvelde2019-NatComms	Africa	Central	DRC	Kisantu	2014	Human	Blood	ERS3501181	ST313-L2	7
9953_5#4	A270	REF-Wong2016-outgroup	Asia	Non-Africa	Indonesia		2010	Human	Blood	ERR326600	0	-
9963_3_R1_P_trim	9963_3	PUB-VanPuyvelde2019-NatComms	Africa	Central	DRC	Kisantu	2014	Human	Blood	ERS3501182	ST313-L2	3
D23580	D23580	REF-D23580	Africa	East	Malawi	Blantyre	2004	Human	Blood	FN424405.1	ST313-L2	0
L10142_3_L001	10142_3	PUB-VanPuyvelde2019-NatComms	Africa	Central	DRC	Kisantu	2014	Human	Blood	ERS3501149	ST313-L2	3
L10308_3_L001	10308_3	PUB-VanPuyvelde2019-NatComms	Africa	Central	DRC	Kisantu	2014	Human	Blood	ERS3501152	ST313-L2	3
L10433_3_L001	10433_3	PUB-VanPuyvelde2019-NatComms	Africa	Central	DRC	Kisantu	2014	Human	Blood	ERS3501154	ST313-L2	3
L10958_3_L001	10958_3	PUB-VanPuyvelde2019-NatComms	Africa	Central	DRC	Kisantu	2014	Human	Blood	ERS3501137	ST313-L2	3
L11198_3_L001	11198_3	PUB-VanPuyvelde2019-NatComms	Africa	Central	DRC	Kisantu	2014	Human	Blood	ERS3501139	ST313-L2	3
L11428_3_L001	11428_3	PUB-VanPuyvelde2019-NatComms	Africa	Central	DRC	Kisantu	2015	Human	Blood	ERS3501142	ST313-L2	3
L12155_3_L001	12155_3	PUB-VanPuyvelde2019-NatComms	Africa	Central	DRC	Kisantu	2015	Human	Blood	ERS3501143	ST313-L2	3
L12299_3_L001	12299_3	PUB-VanPuyvelde2019-NatComms	Africa	Central	DRC	Kisantu	2015	Human	Blood	ERS3501161	ST313-L2	7
L12306_3_L001	12306_3	PUB-VanPuyvelde2019-NatComms	Africa	Central	DRC	Kisantu	2015	Human	Blood	ERS3501162	ST313-L2	3
L9114_3_L001	9114_3	PUB-VanPuyvelde2019-NatComms	Africa	Central	DRC	Kisantu	2014	Human	Blood	ERS3501171	ST313-L2	3
L9412_3_L001	9412_3	PUB-VanPuyvelde2019-NatComms	Africa	Central	DRC	Kisantu	2014	Human	Blood	ERS3501173	ST313-L2	0
L9673_3_L001	9673_3	PUB-VanPuyvelde2019-NatComms	Africa	Central	DRC	Kisantu	2014	Human	Blood	ERS3501176	ST313-L2	3
MCMA353_S8	MCMA353	This Study	Africa	West	BurkinaFaso	NA	2012	Human	Blood	ERS12346169	ST313-L2	0
MCMA357_S10	MCMA357	This Study	Africa	West	BurkinaFaso	NA	2012	Human	Blood	ERS12346170	ST313-L2	0
MCMA363_S11	MCMA363	This Study	Africa	West	BurkinaFaso	NA	2012	Human	Blood	ERS12346171	ST313-L2	0
MCMA384_S16	MCMA384	This Study	Africa	West	BurkinaFaso	NA	2012	Human	Blood	ERS12346172	ST313-L2	0
MCMA403_S18	MCMA403	This Study	Africa	West	BurkinaFaso	NA	2012	Human	Blood	ERS12346173	ST313-L2	0
MCMA405_S19	MCMA405	This Study	Africa	West	BurkinaFaso	NA	2012	Human	Blood	ERS12346174	ST313-L2	0
MCMA465_S25	MCMA465	This Study	Africa	West	BurkinaFaso	NA	2013	Human	Blood	ERS12346175	ST313-L2	0
MURB007_S31	MURB007	This Study	Africa	West	BurkinaFaso	NA	2012	Human	Blood	ERS12346176	ST313-L2	0
MURB047_S32	MURB047	This Study	Africa	West	BurkinaFaso	NA	2012	Human	Blood	ERS12346177	ST313-L2	0
MURB061_S33	MURB061	This Study	Africa	West	BurkinaFaso	NA	2012	Human	Blood	ERS12346178	ST313-L2	0
N0237_S106	N0237	PUB-Post2019	Africa	West	BurkinaFaso	NA	2013	Human	Blood	SRS4840191	ST313-L2	0
N0238_S107	N0238	PUB-Post2019	Africa	West	BurkinaFaso	NA	2013	Human	Blood	SRS4840192	ST313-L2	0
N0330_S108	N0330	PUB-Post2019	Africa	West	BurkinaFaso	NA	2013	Human	Blood	SRS4840175	ST313-L2	0
N0382_S110	N0382	PUB-Post2019	Africa	West	BurkinaFaso	NA	2013	Human	Blood	SRS4840182	ST313-L2	0
N0396_S112	N0396	PUB-Post2019	Africa	West	BurkinaFaso	NA	2013	Human	Blood	SRS4840173	ST313-L2	0
N0430_H09_S149	N0430_H09	PUB-Post2019	Africa	West	BurkinaFaso	NA	2014	Human	Stool	SRS4840194	ST313-L2	0
N0430_S113	N0430	PUB-Post2019	Africa	West	BurkinaFaso	NA	2014	Human	Blood	SRS4840174	ST313-L2	0
N0442_S114	N0442	PUB-Post2019	Africa	West	BurkinaFaso	NA	2014	Human	Blood	SRS4840193	ST313-L2	0
N0487_S116	N0487	This Study	Africa	West	BurkinaFaso	NA	2014	Human	Blood	ERS12346179	ST313-L2	0
N0502_H16_S154	N0502_H16	This Study	Africa	West	BurkinaFaso	NA	2014	Human	Stool	ERS12346180	ST313-L2	0
N0502_S117	N0502	PUB-Post2019	Africa	West	BurkinaFaso	NA	2014	Human	Blood	SRS4840196	ST313-L2	0
N0519_S118	N0519	PUB-Post2019	Africa	West	BurkinaFaso	NA	2014	Human	Blood	SRS4840195	ST313-L2	0
N0545_S119	N0545	PUB-Post2019	Africa	West	BurkinaFaso	NA	2014	Human	Blood	SRS4840197	ST313-L2	0
P0114_S41	P0114	This Study	Africa	West	BurkinaFaso	NA	2013	Human	Blood	ERS12346181	ST313-L2	0
P0165_S44	P0165	This Study	Africa	West	BurkinaFaso	NA	2013	Human	Blood	ERS12346182	ST313-L2	0
P0180_S47	P0180	PUB-Post2019	Africa	West	BurkinaFaso	NA	2013	Human	Blood	SRS4840187	ST313-L2	0
P0205_S48	P0205	This Study	Africa	West	BurkinaFaso	NA	2013	Human	Blood	ERS12346186	ST313-L2	0
P0220_S49	P0220	PUB-Post2019	Africa	West	BurkinaFaso	NA	2013	Human	Blood	SRS4840188	ST313-L2	0
P0271_S50	P0271	PUB-Post2019	Africa	West	BurkinaFaso	NA	2013	Human	Blood	SRS4840186	ST313-L2	0
P0296_S54	P0296	This Study	Africa	West	BurkinaFaso	NA	2013	Human	Blood	ERS12346183	ST313-L2	0
P0317_S56	P0317	PUB-Post2019	Africa	West	BurkinaFaso	NA	2013	Human	Blood	SRS4840189	ST313-L2	0
P0320_S55	P0320	PUB-Post2019	Africa	West	BurkinaFaso	NA	2013	Human	Blood	SRS4840185	ST313-L2	0
P0330_S57	P0330	This Study	Africa	West	BurkinaFaso	NA	2013	Human	Blood	ERS12346184	ST313-L2	0
P0363_S59	P0363	PUB-Post2019	Africa	West	BurkinaFaso	NA	2013	Human	Blood	SRS4840190	ST313-L2	0
P0378_S60	P0378	PUB-Post2019	Africa	West	BurkinaFaso	NA	2013	Human	Blood	SRS4840184	ST313-L2	0
P0380_S61	P0380	This Study	Africa	West	BurkinaFaso	NA	2013	Human	Blood	ERS12346185	ST313-L2	0
P0390_S62	P0390	PUB-Post2019	Africa	West	BurkinaFaso	NA	2013	Human	Blood	SRS4840183	ST313-L2	0
P0407_S66	P0407	This Study	Africa	West	BurkinaFaso	NA	2013	Human	Blood	ERS12346188	ST313-L2	0
P0428_S72	P0428	PUB-Post2019	Africa	West	BurkinaFaso	NA	2013	Human	Blood	SRS4840176	ST313-L2	0
P0456_S69	P0456	This Study	Africa	West	BurkinaFaso	NA	2013	Human	Blood	ERS12346187	ST313-L2	0
P0460_S70	P0460	PUB-Post2019	Africa	West	BurkinaFaso	NA	2013	Human	Blood	SRS4840177	ST313-L2	0
P0467_S73	P0467	This Study	Africa	West	BurkinaFaso	NA	2014	Human	Blood	ERS12346189	ST313-L2	0
P0468_S74	P0468	This Study	Africa	West	BurkinaFaso	NA	2013	Human	Blood	ERS12346190	ST313-L2	0
P0483_S76	P0483	PUB-Post2019	Africa	West	BurkinaFaso	NA	2013	Human	Blood	SRS4840178	ST313-L2	0
P0490_S78	P0490	This Study	Africa	West	BurkinaFaso	NA	2013	Human	Blood	ERS12346162	ST313-L2	0
P0494_S80	P0494	This Study	Africa	West	BurkinaFaso	NA	2013	Human	Blood	ERS12346163	ST313-L2	0
P0503_S81	P0503	This Study	Africa	West	BurkinaFaso	NA	2013	Human	Blood	ERS12346165	ST313-L2	0
P0507_S82	P0507	This Study	Africa	West	BurkinaFaso	NA	2013	Human	Blood	ERS12346164	ST313-L2	0
P0508_H14_S138	P0508_H14	PUB-Post2019	Africa	West	BurkinaFaso	NA	2013	Human	Stool	SRS4840180	ST313-L2	0
P0508_S83	P0508	PUB-Post2019	Africa	West	BurkinaFaso	NA	2013	Human	Blood	SRS4840179	ST313-L2	0
P0510_S84	P0510	This Study	Africa	West	BurkinaFaso	NA	2013	Human	Blood	ERS12346166	ST313-L2	0
P0529_S87	P0529	This Study	Africa	West	BurkinaFaso	NA	2013	Human	Blood	ERS12346167	ST313-L2	0
P0530_S88	P0530	PUB-Post2019	Africa	West	BurkinaFaso	NA	2013	Human	Blood	SRS4840181	ST313-L2	0
SRR1645171	U16	PUB-Ashton-2017	Europe	Non-Africa	UK	Yorkshire and Humber	2012	Human	Faeces	SRR1645171	0	-
SRR1645388	U15	PUB-Ashton-2017	Europe	Non-Africa	UK	East Midlands	2012	Human	Faeces	SRR1645388	0	-
SRR1645545	U4	PUB-Ashton-2017	Europe	Non-Africa	UK	West Midlands	2012	Human	Faeces	SRR1645545	0	-
SRR1645768	U5	PUB-Ashton-2017	Europe	Non-Africa	UK	Wales	2012	Human	Faeces	SRR1645768	0	-
SRR1646227	U1	PUB-Ashton-2017	Europe	Non-Africa	UK	London	2012	Human	Blood	SRR1646227	0	-
SRR1646230	U2	PUB-Ashton-2017	Europe	Non-Africa	UK	East of England	2012	Human	Faeces	SRR1646230	0	-
SRR1646238	U3	PUB-Ashton-2017	Europe	Non-Africa	UK	East of England	2012	Human	Faeces	SRR1646238	0	-
SRR1958036	U25	PUB-Ashton-2017	Europe	Non-Africa	UK	London	2014	Human	Faeces	SRR1958036	0	-
SRR1958303	U27	PUB-Ashton-2017	Europe	Non-Africa	UK	London	2014	Human	Faeces	SRR1958303	0	-
SRR1960363	U28	PUB-Ashton-2017	Europe	Non-Africa	UK	None	2014	Human	Faeces	SRR1960363	0	-
SRR1965263	U10	PUB-Ashton-2017	Europe	Non-Africa	UK	Yorkshire and Humber	2014	Human	Faeces	SRR1965263	0	-
SRR1965387	U11	PUB-Ashton-2017	Europe	Non-Africa	UK	West Midlands	2014	Human	Faeces	SRR1965387	0	-
SRR1966023	U35	PUB-Ashton-2017	Europe	Non-Africa	UK	London	2015	Human	Blood	SRR1966023	ST313-L2	0
SRR1966408	U7	PUB-Ashton-2017	Europe	Non-Africa	UK	East of England	2014	Human	Faeces	SRR1966408	0	-
SRR1966418	U14	PUB-Ashton-2017	Europe	Non-Africa	UK	East of England	2014	Human	Blood	SRR1966418	0	-
SRR1966509	U13	PUB-Ashton-2017	Europe	Non-Africa	UK	London	2014	Human	Blood	SRR1966509	ST313-L2	0
SRR1966593	U36	PUB-Ashton-2017	Europe	Non-Africa	UK	London	2015	Human	Faeces	SRR1966593	0	-
SRR1966635	U34	PUB-Ashton-2017	Europe	Non-Africa	UK	West Midlands	2015	Human	Faeces	SRR1966635	0	-
SRR1966656	U8	PUB-Ashton-2017	Europe	Non-Africa	UK	London	2014	Human	Faeces	SRR1966656	0	-
SRR1967419	U12	PUB-Ashton-2017	Europe	Non-Africa	UK	London	2014	Human	N/A	SRR1967419	0	-
SRR1967438	U38	PUB-Ashton-2017	Europe	Non-Africa	UK	Yorkshire and Humber	2015	Human	Faeces	SRR1967438	0	-
SRR1967447	U24	PUB-Ashton-2017	Europe	Non-Africa	UK	London	2014	Human	Faeces	SRR1967447	0	-
SRR1967883	U17	PUB-Ashton-2017	Europe	Non-Africa	UK	London	2014	Human	Blood	SRR1967883	ST313-L2	0
SRR1967938	U31	PUB-Ashton-2017	Europe	Non-Africa	UK	London	2015	Human	Faeces	SRR1967938	0	-
SRR1968061	U40	PUB-Ashton-2017	Europe	Non-Africa	UK	London	2015	Human	Faeces	SRR1968061	0	-
SRR1968084	U29	PUB-Ashton-2017	Europe	Non-Africa	UK	London	2015	Human	Faeces	SRR1968084	0	-
SRR1968221	U30	PUB-Ashton-2017	Europe	Non-Africa	UK	NA	2015	Food	Raw Produce	SRR1968221	0	-
SRR1968363	U9	PUB-Ashton-2017	Europe	Non-Africa	UK	East of England	2014	Human	N/A	SRR1968363	0	-
SRR1968962	U37	PUB-Ashton-2017	Europe	Non-Africa	UK	East of England	2015	Human	Faeces	SRR1968962	0	-
SRR1969492	U32	PUB-Ashton-2017	Europe	Non-Africa	UK	London	2015	Human	Blood	SRR1969492	0	-
SRR1969854	U23	PUB-Ashton-2017	Europe	Non-Africa	UK	South East	2014	Human	Faeces	SRR1969854	0	-
SRR3048892	U22	PUB-Ashton-2017	Europe	Non-Africa	UK	South East	2014	Human	Faeces	SRR3048892	0	-
SRR3284779	U52	PUB-Ashton-2017	Europe	Non-Africa	UK	London	2015	Human	Faeces	SRR3284779	0	-
SRR3285401	U42	PUB-Ashton-2017	Europe	Non-Africa	UK	London	2015	Human	Blood	SRR3285401	ST313-L2	0
SRR3285477	U53	PUB-Ashton-2017	Europe	Non-Africa	UK	East of England	2015	Human	Faeces	SRR3285477	0	-
SRR3322345	U55	PUB-Ashton-2017	Europe	Non-Africa	UK	North West	2015	Human	Faeces	SRR3322345	0	-
SRR3322379	U66	PUB-Ashton-2017	Europe	Non-Africa	UK	London	2015	Human	Faeces	SRR3322379	0	-
SRR3323011	U51	PUB-Ashton-2017	Europe	Non-Africa	UK	London	2015	Human	Faeces	SRR3323011	0	-
SRR3323046	U67	PUB-Ashton-2017	Europe	Non-Africa	UK	East Midlands	2015	Human	Blood	SRR3323046	ST313-L2	0
SRR5193685	U54	PUB-Ashton-2017	Europe	Non-Africa	UK	South East	2015	Human	Faeces	SRR5193685	0	-
SRR5215816	U81	PUB-Ashton-2017	Europe	Non-Africa	UK	East of England	2016	Human	Faeces	SRR5215816	0	-
SRR5451251	U76	PUB-Ashton-2017	Europe	Non-Africa	UK	South East	2016	Human	Faeces	SRR5451251	0	-
SRR5451252	U48	PUB-Ashton-2017	Europe	Non-Africa	UK	Yorkshire and Humber	2015	Human	Faeces	SRR5451252	0	-
SRR5451253	U80	PUB-Ashton-2017	Europe	Non-Africa	UK	East of England	2016	Human	Faeces	SRR5451253	0	-
SRR5451254	U59	PUB-Ashton-2017	Europe	Non-Africa	UK	East of England	2015	Human	Faeces	SRR5451254	0	-
SRR5451255	U65	PUB-Ashton-2017	Europe	Non-Africa	UK	London	2015	Human	Faeces	SRR5451255	0	-
SRR5451256	U84	PUB-Ashton-2017	Europe	Non-Africa	UK	East of England	2016	Human	Faeces	SRR5451256	0	-
SRR5451257	U75	PUB-Ashton-2017	Europe	Non-Africa	UK	East of England	2016	Human	Faeces	SRR5451257	0	-
SRR5451259	U70	PUB-Ashton-2017	Europe	Non-Africa	UK	London	2016	Human	Faeces	SRR5451259	0	-
SRR5451260	U77	PUB-Ashton-2017	Europe	Non-Africa	UK	East of England	2016	Human	Faeces	SRR5451260	0	-
SRR5451261	U69	PUB-Ashton-2017	Europe	Non-Africa	UK	NA	2015	Dog	Dog	SRR5451261	0	-
SRR5451262	U87	PUB-Ashton-2017	Europe	Non-Africa	UK	North West	2016	Human	Faeces	SRR5451262	0	-
SRR5451264	U68	PUB-Ashton-2017	Europe	Non-Africa	UK	London	2015	Human	Pus	SRR5451264	ST313-L2	0
SRR5451265	U78	PUB-Ashton-2017	Europe	Non-Africa	UK	West Midlands	2016	Human	Faeces	SRR5451265	0	-
SRR5451266	U64	PUB-Ashton-2017	Europe	Non-Africa	UK	London	2015	Human	Faeces	SRR5451266	0	-
SRR5451267	U83	PUB-Ashton-2017	Europe	Non-Africa	UK	South East	2016	Human	Faeces	SRR5451267	0	-
SRR5451268	U56	PUB-Ashton-2017	Europe	Non-Africa	UK	Yorkshire and Humber	2015	Human	Faeces	SRR5451268	0	-
SRR5451269	U85	PUB-Ashton-2017	Europe	Non-Africa	UK	London	2016	Human	Faeces	SRR5451269	ST313-L2	0
SRR5451270	U58	PUB-Ashton-2017	Europe	Non-Africa	UK	South West	2015	Human	Faeces	SRR5451270	0	-
SRR5451272	U82	PUB-Ashton-2017	Europe	Non-Africa	UK	London	2016	Human	Faeces	SRR5451272	0	-
SRR5451273	U73	PUB-Ashton-2017	Europe	Non-Africa	UK	London	2016	Human	Blood	SRR5451273	ST313-L2	0
SRR5451274	U86	PUB-Ashton-2017	Europe	Non-Africa	UK	South East	2016	Human	Faeces	SRR5451274	0	-
SRR5451275	U61	PUB-Ashton-2017	Europe	Non-Africa	UK	South East	2015	Human	Faeces	SRR5451275	0	-
SRR5451276	U47	PUB-Ashton-2017	Europe	Non-Africa	UK	South West	2015	Human	Faeces	SRR5451276	0	-
SRR5451277	U45	PUB-Ashton-2017	Europe	Non-Africa	UK	London	2015	Human	Blood	SRR5451277	ST313-L2	0
SRR5451278	U49	PUB-Ashton-2017	Europe	Non-Africa	UK	London	2015	Human	Faeces	SRR5451278	0	-
SRR5451279	U57	PUB-Ashton-2017	Europe	Non-Africa	UK	London	2015	Human	Faeces	SRR5451279	0	-
SRR5451280	U74	PUB-Ashton-2017	Europe	Non-Africa	UK	North West	2016	Human	Faeces	SRR5451280	0	-
SRR5451281	U63	PUB-Ashton-2017	Europe	Non-Africa	UK	London	2015	Human	Blood	SRR5451281	0	-
SRR5451282	U60	PUB-Ashton-2017	Europe	Non-Africa	UK	London	2015	Human	Blood	SRR5451282	ST313-L2	5
SRR5451283	U62	PUB-Ashton-2017	Europe	Non-Africa	UK	East of England	2015	Human	Faeces	SRR5451283	0	-
SRR5451284	U72	PUB-Ashton-2017	Europe	Non-Africa	UK	London	2016	Human	N/A	SRR5451284	ST313-L2	0
SRR5451285	U50	PUB-Ashton-2017	Europe	Non-Africa	UK	London	2015	Human	Faeces	SRR5451285	0	-
SRR5451286	U46	PUB-Ashton-2017	Europe	Non-Africa	UK	London	2015	Human	Faeces	SRR5451286	0	-
SRR5451287	U44	PUB-Ashton-2017	Europe	Non-Africa	UK	London	2015	Human	Faeces	SRR5451287	0	-
							2015
