# Supplementary material for: A genomic appraisal of invasive Salmonella Typhimurium and associated antibiotic resistance in sub-Saharan Africa
Source: Nat Commun. 2023 Oct 23;14:6392. doi: 10.1038/s41467-023-41152-6 (PMC10593746; doi:10.1038/s41467-023-41152-6)
Supplement: Supplementary file 5 — Supplementary Data 2 [file 41467_2023_41152_MOESM5_ESM.xlsx]

## Sheet: Sheet1
Lane	Assembly Type	Total Length	No Contigs	Avg Contig Length	Largest Contig	N50	Contigs in N50	N60	Contigs in N60	N70	Contigs in N70	N80	Contigs in N80	N90	Contigs in N90	N100	Contigs in N100	No scaffolded bases (N)	Total Raw Reads	Reads Mapped	Reads Unmapped	Reads Paired	Reads Unpaired	Total Raw Bases	Total Bases Mapped	Total Bases Mapped (Cigar)	Average Read Length	Maximum Read Length	Average Quality	Insert Size Average	Insert Size Std Dev
3673_1	NA	4925618	69	71385.8	481172	222451	8	215524	10	149295	13	60429	18	38156	27	395	69	795	36231866	23080349	13151517	12562980	10517369	1956520764	1246338846	1243983753	54	54	23.2	203.3	87.2
3673_2	NA	4929580	68	72493.8	479376	179360	9	149138	12	123674	15	92528	20	49879	28	350	68	1291	38905172	22767995	16137177	10068892	12699103	2100879288	1229471730	1226273441	54	54	22.4	212.8	85.5
3673_5	NA	4913928	246	19975.3	200605	43447	31	36846	43	27797	59	18590	80	11270	112	340	246	7439	34472626	18590855	15881771	7188598	11402257	1861521804	1003906170	1001251080	54	54	22	268.6	61.8
3673_6	NA	4908521	163	30113.6	363445	144687	12	96043	17	77339	22	50724	31	25003	44	324	163	2686	38043990	16751216	21292774	0	16751216	2054375460	904565664	902726960	54	54	21.4	0	0
3673_7	NA	4898622	127	38571.8	282934	90620	17	68311	23	52944	32	39452	42	22500	60	300	127	1044	37337136	28190524	9146612	20197710	7992814	2016205344	1522288296	1519094326	54	54	23.6	227.6	84.7
3901_3	NA	4916276	126	39018.1	316299	86156	17	63191	24	54331	32	40916	43	23958	59	300	126	1932	23032116	17662156	5369960	13036732	4625424	1243734264	953756424	952282660	54	54	24.9	212.7	90.7
4075_7#1	NA	4985607	112	44514.3	340092	143371	13	92890	18	78777	24	53409	31	38399	42	349	112	131550	1978786	1786478	192308	1621208	165270	106854444	96469812	96381632	54	54	31.3	294.2	61.8
4075_7#2	NA	5026356	119	42238.3	421262	115477	14	86960	20	75762	26	50086	34	27883	47	323	119	73989	2288288	2086682	201606	1906830	179852	123567552	112680828	112579648	54	54	31.4	296.1	64.9
4075_7#3	NA	5012199	68	73708.8	444010	192527	10	174859	12	105323	16	84460	22	48621	30	337	68	12247	4901872	4514849	387023	4161654	353195	264701088	243801846	243586106	54	54	31.4	284.8	61.8
4075_7#4	NA	5041267	84	60015.1	446152	158119	9	119945	13	90685	18	73007	24	45259	33	349	84	25960	3048054	2780301	267753	2561136	219165	164594916	150136254	150008367	54	54	31.6	276.5	65.3
4075_7#5	NA	5063392	87	58199.9	444890	177400	9	129916	13	104019	17	61855	23	43504	32	128	87	36301	2762614	2540604	222010	2343760	196844	149181156	137192616	137076166	54	54	31.6	283.9	61.7
4075_7#7	NA	4928842	74	66606	444289	192524	9	151242	12	105498	16	74603	21	50742	29	337	74	13155	4091982	3761169	330813	3456348	304821	220967028	203103126	202918007	54	54	31.4	291.6	61.4
4075_7#8	NA	4979951	100	49799.5	460637	123603	11	91356	16	78302	22	59349	29	40444	39	254	100	70656	2176630	1981906	194724	1810674	171232	117538020	107022924	106925376	54	54	31.4	282	60.5
4075_7#9	NA	4876697	151	32296	308252	79782	19	63207	26	52480	34	30941	46	18072	66	319	151	116928	2041362	1844386	196976	1674760	169626	110233548	99596844	99508164	54	54	31.5	273.2	57.9
4075_7#10	NA	4978666	96	51861.1	496706	181906	8	132485	12	102355	16	60883	23	43849	32	328	96	88022	2296078	2082826	213252	1899398	183428	123988212	112472604	112371432	54	54	31.4	293.1	61.8
4075_7#12	NA	4989927	176	28351.9	206263	62427	26	50761	35	45383	45	35240	57	19028	77	110	176	347443	1694196	1486203	207993	1329530	156673	91486584	80254962	80181302	54	54	31.4	295.7	60.3
4195_2	NA	5076992	63	80587.2	445920	222744	9	192280	11	108361	14	84271	20	47992	28	372	63	788	16461612	16076565	385047	15804528	272037	888927048	868134510	867804153	54	54	36.1	258.6	41.1
4238_6#2	NA	5027527	220	22852.4	179273	54426	31	41796	42	34880	55	22563	72	11869	103	78	220	337969	1333926	1230398	103528	1173448	56950	72032004	66441492	66409554	54	54	32.6	248.3	71.6
4238_6#3	NA	5269504	75	70260.1	529779	156267	10	142463	13	96374	18	79832	24	45086	33	90	75	6191	3168220	3077874	90346	3003764	74110	171083880	166205196	166135666	54	54	32.6	240.3	64.3
4238_6#5	NA	5009372	74	67694.2	537261	149278	9	120784	13	93868	17	81246	23	41388	32	358	74	1399	3536746	3428939	107807	3338160	90779	190984284	185162706	185081318	54	54	32.6	229.6	60.8
4238_6#8	NA	5009086	87	57575.7	494127	120793	12	102163	16	86762	21	54328	29	38208	39	134	87	12372	2312056	2223499	88557	2169398	54101	124851024	120068946	120017077	54	54	32.5	234.7	60.9
4238_6#11	NA	5124933	76	67433.3	349053	173008	11	149245	14	104664	19	81606	24	49877	32	358	76	913	5485942	5320047	165895	5189734	130313	296240868	287282538	287160922	54	54	32.6	251	64.2
4238_6#12	NA	5098052	83	61422.3	365425	146630	12	102242	16	82242	22	63792	29	45607	38	346	83	3873	2466372	2395920	70452	2336622	59298	133184088	129379680	129324105	54	54	32.6	253.4	68.6
4238_7#3	NA	4887260	78	62657.2	495284	149295	11	102097	15	87866	20	68251	26	47064	35	319	78	15874	2063812	1998090	65722	1941688	56402	111445848	107896860	107843764	54	54	32.5	281.1	69.7
4238_7#4	NA	4843992	68	71235.2	500498	178455	9	149212	12	93915	17	75656	23	45154	31	316	68	4530	2300884	2212648	88236	2151678	60970	124247736	119482992	119423448	54	54	32.4	283.8	74.8
4238_7#5	NA	4948827	55	89978.7	524643	246669	7	153180	9	112949	13	82061	18	50792	26	374	55	2117	4479650	4334689	144961	4220022	114667	241901100	234073206	233959525	54	54	32.5	286.1	72.8
4238_7#6	NA	4963271	73	67990	494376	162042	9	141102	12	94923	17	74069	23	47856	31	303	73	5495	2724820	2626416	98404	2554484	71932	147140280	141826464	141757018	54	54	32.4	284.1	73.3
4238_7#7	NA	4921555	77	63916.3	497733	178310	10	114134	13	91588	18	75602	24	41282	33	484	77	9014	2804662	2678041	126621	2604708	73333	151451748	144614214	144541519	54	54	32.4	276.9	74.6
4238_7#8	NA	4975515	78	63788.7	494114	192258	8	133819	11	94352	15	72268	21	45087	30	84	78	5642	3456482	3229757	226725	3140554	89203	186650028	174406878	174321400	54	54	32.4	260	73.6
4238_7#11	NA	4961157	88	56376.8	446123	174625	10	149233	13	81732	18	54598	25	37810	36	358	88	24847	2355954	2266275	89679	2197454	68821	127221516	122378850	122318751	54	54	32.4	265.6	68.8
4238_7#12	NA	4955264	58	85435.6	535988	192265	8	179340	10	138080	14	90521	18	66056	24	358	58	578	3512360	3390443	121917	3305090	85353	189667440	183083922	182996527	54	54	32.5	267.5	73.6
4238_8#2	NA	5015774	78	64304.8	443894	173239	10	120827	14	84624	19	75385	25	48368	33	303	78	16525	2179152	2094977	84175	2031808	63169	117674208	113128758	113068856	54	54	32.3	270.8	64.9
4238_8#3	NA	5270553	106	49722.2	345375	120797	12	90641	17	73497	24	49936	33	37766	44	270	106	56207	2140448	2053802	86646	1994734	59068	115584192	110905308	110850365	54	54	32.3	247.2	67.6
4238_8#4	NA	5012955	61	82179.6	528572	222455	7	149295	10	105649	14	87006	19	54747	26	338	61	1460	3361642	3230492	131150	3146498	83994	181528668	174446568	174358298	54	54	32.3	261.3	71.7
4238_8#5	NA	5007721	70	71538.9	497208	168536	8	142614	11	90569	15	75744	21	46988	30	346	70	11906	2192218	2066180	126038	2011320	54860	118379772	111573720	111519423	54	54	32.1	253.8	74.2
4238_8#6	NA	5095109	69	73842.2	534505	192184	8	149156	11	105605	15	81246	20	46988	29	346	69	9104	3149466	3019875	129591	2938298	81577	170071164	163073250	162988923	54	54	32.3	257.1	67.5
4238_8#7	NA	5063809	145	34922.8	444623	222385	9	114178	13	88229	18	61744	24	39410	34	81	145	108114	1777990	1690484	87506	1638832	51652	96011460	91286136	91237813	54	54	32.3	252.6	77.9
4238_8#8	NA	4976394	84	59242.8	531424	192684	7	179180	10	91000	13	72500	20	50548	28	174	84	65790	1717796	1603401	114395	1546730	56671	92760984	86583654	86538203	54	54	32.1	281	72.9
4238_8#10	NA	5005201	130	38501.6	215220	90556	18	74097	25	58180	32	42323	42	26295	57	313	130	196933	1539838	1434677	105161	1370354	64323	83151252	77472558	77431748	54	54	32.2	300.7	79.2
4238_8#11	NA	5013035	91	55088.3	329822	104914	12	86634	17	79909	23	61676	30	39777	41	300	91	40260	1936756	1842685	94071	1788220	54465	104584824	99504990	99454862	54	54	32.2	250.5	74.4
4238_8#12	NA	5108194	92	55523.8	420036	149058	11	105222	16	75534	21	54808	29	33039	41	304	92	64742	1945898	1858284	87614	1797952	60332	105078492	100347336	100295911	54	54	32.3	268.9	71.6
4821_1#2	NA	5097728	108	47201.2	443864	149281	11	105645	15	73682	21	49877	30	37536	41	317	108	369	6405634	2671444	3734190	2590314	81130	486828184	203029744	202872322	76	76	28.2	171.1	57.5
4821_1#3	NA	5007301	104	48147.1	366931	127783	12	90402	17	72640	23	54312	31	39850	42	313	104	94	5178772	2585345	2593427	2503690	81655	393586672	196486220	196331034	76	76	28.9	174.4	55.4
4821_1#4	NA	4996724	261	19144.5	207621	42225	36	36382	48	24003	65	18214	89	11556	122	300	261	5031	2081784	1053250	1028534	1009768	43482	158215584	80047000	79982320	76	76	29.2	193	66.9
4821_1#8	NA	5041317	171	29481.4	155630	56640	29	46937	39	41538	51	33037	64	20713	84	328	171	448	5416758	2164141	3252617	2057430	106711	411673608	164474716	164350677	76	76	28.3	177.9	59.5
4821_1#9	NA	5000604	182	27475.8	211973	59024	24	54758	32	44797	43	33049	56	18745	77	313	182	2915	2738098	1417038	1321060	1348200	68838	208095448	107694888	107609149	76	76	28.9	184	63.9
4821_1#11	NA	5010035	80	62625.4	447062	152318	10	105704	14	90535	19	72490	25	44533	35	358	80	411	6241918	3711570	2530348	3557008	154562	474385768	282079320	281861084	76	76	29.3	169.7	54.9
4821_2#1	NA	4991360	302	16527.7	113695	30038	53	26123	71	20040	92	16748	119	8893	159	300	302	8662	3255768	1173778	2081990	1116168	57610	247438368	89207128	89135349	76	76	24.9	181.3	59.2
4821_2#2	NA	5014515	73	68692	464341	217326	8	149376	11	90585	16	69265	22	51128	30	170	73	652	8595446	4232447	4362999	4025364	207083	653253896	321665972	321401778	76	76	25.9	186.2	64.7
4821_2#3	NA	4923708	72	68384.8	444049	172869	10	149154	13	86645	18	65862	24	47037	33	335	72	999	5804294	3035860	2768434	2891482	144378	441126344	230725360	230532329	76	76	26.6	187.6	61.6
4821_2#4	NA	5013789	102	49154.8	287003	104303	13	76139	19	58746	27	49896	36	35098	48	89	102	614	6661028	4010831	2650197	3809398	201433	506238128	304823156	304556553	76	76	27	195.5	70.4
4821_2#5	NA	5007011	102	49088.3	377354	110117	11	86618	16	72457	22	51452	30	35936	42	355	102	1274	2793660	2172692	620968	2046018	126674	212318160	165124592	164987789	76	76	28.9	185.5	62.2
4821_2#7	NA	4914487	126	39003.9	246428	90599	17	82455	22	63959	29	45510	39	26073	51	191	126	1849	3506762	1863138	1643624	1744730	118408	266513912	141598488	141479540	76	76	26.6	171.1	61.4
4821_2#8	NA	5008920	115	43555.8	367194	103358	13	75417	19	61608	26	50033	35	33614	47	346	115	1050	4799364	2491589	2307775	2311430	180159	364751664	189360764	189202440	76	76	26.7	174.6	59.7
4821_2#9	NA	5015872	63	79617	473515	222377	8	162655	10	105710	14	82908	20	47036	28	371	63	557	8476948	4480521	3996427	4175792	304729	644248048	340519596	340235574	76	76	26.7	187.6	65.9
4821_2#10	NA	5004180	87	57519.3	443878	121308	11	105134	16	75338	21	58008	29	39354	39	385	87	741	5231764	3585680	1646084	3350534	235146	397614064	272511680	272281540	76	76	27.8	181.1	59.2
4821_2#11	NA	4925504	65	75777	464526	179867	9	172923	11	105711	15	75773	20	48529	28	313	65	480	6741250	4602474	2138776	4325236	277238	512335000	349788024	349503523	76	76	27.9	188	60.3
4821_2#12	NA	4913359	203	24203.7	169477	52125	31	45860	41	34520	53	22739	70	14707	96	302	203	3308	2844484	1599665	1244819	1498878	100787	216180784	121574540	121472072	76	76	26.7	199.2	66.3
4821_3#2	NA	4975704	88	56542.1	418989	117003	12	89912	17	79819	22	57684	30	38335	41	187	88	41	6399480	2470223	3929257	2401570	68653	486360480	187736948	187620553	76	76	28.3	182.9	55.8
4821_3#5	NA	5004270	93	53809.3	443555	162030	10	104116	14	76086	20	57684	27	41863	37	316	93	289	3204054	2200847	1003207	2131918	68929	243508104	167264372	167153489	76	76	30	183.3	68.4
4821_3#8	NA	4917734	108	45534.6	323902	120784	13	90521	18	61631	25	48255	34	30098	47	337	108	81	4709322	2223736	2485586	4709322		357908472	169003936	168079346	76	76	28.9	182.1	56.5
4821_3#9	NA	4915759	92	53432.2	443486	162779	10	104538	14	76090	20	58839	27	43389	37	313	92	166	4525312	2226220	2299092	2156210	70010	343923712	169192720	169087747	76	76	29	178.1	58
4949_2#1	NA	4963811	79	62833.1	445595	172615	9	106954	13	88521	18	62122	24	43175	34	349	79	3848	4664672	3344896	1319776	3109468	235428	354515072	254212096	253921924	76	76	27.5	180.5	57.2
4949_2#2	NA	5060857	71	71279.7	470515	217164	8	149190	12	102116	16	82815	21	47035	30	447	71	3153	7851480	5201869	2649611	4836944	364925	596712480	395342044	394891862	76	76	26.7	198.9	63.9
4949_2#3	NA	4973013	58	85741.6	445238	198770	9	152814	12	100718	16	81772	21	50804	29	422	58	1114	15459540	11184635	4274905	10375156	809479	1174925040	850032260	849031897	76	76	27.6	195.1	59.9
4949_2#5	NA	4967667	81	61329.2	448477	149959	10	101535	14	91251	19	58108	26	41571	36	560	81	2367	6488174	4685912	1802262	4360486	325426	493101224	356129312	355717128	76	76	27.6	184.4	53.7
4949_2#6	NA	4967632	92	53996	432495	120145	12	96439	17	69253	23	54452	31	39314	42	98	92	3059	5980250	4522380	1457870	4229842	292538	454499000	343700880	343329631	76	76	28	182.4	52.2
4949_2#7	NA	4994595	125	39956.8	438106	102659	14	75624	20	57860	28	43141	39	28796	53	328	125	7120	4988590	2424748	2563842	2262036	162712	379132840	184280848	184077969	76	76	24.9	198.9	66.9
4949_2#8	NA	4973870	75	66318.3	422144	160943	10	149720	13	86607	18	72730	24	41731	34	609	75	1913	7565488	5752374	1813114	5346066	406308	574977088	437180424	436675128	76	76	28.2	188.4	58.3
4949_2#9	NA	5106616	76	67192.3	445459	217004	9	149197	12	100436	16	72657	22	42515	31	310	76	2586	6993356	5017234	1976122	4655136	362098	531495056	381309784	380866761	76	76	27.6	198.5	62.1
4949_2#10	NA	5061487	78	64890.9	463817	176951	9	130497	12	101963	17	75657	22	45199	31	301	78	2793	4991214	3984522	1006692	3705606	278916	379332264	302823672	302479109	76	76	28.4	189.8	57.2
4949_2#11	NA	4964121	72	68946.1	524160	181004	9	149338	12	114182	15	75843	21	48175	29	358	72	3279	5297214	3318191	1979023	3080186	238005	402588264	252182516	251880913	76	76	26.3	211.2	63.6
4949_2#12	NA	4960877	75	66145	518719	152023	11	141670	14	90672	19	66135	25	43257	35	371	75	2356	6718034	4654552	2063482	4288512	366040	510570584	353745952	353309337	76	76	27.2	192	56.4
4949_3#1	NA	5057506	83	60933.8	431472	173358	10	95202	14	84287	19	61597	26	45190	36	350	83	2814	3505482	2649102	856380	2495800	153302	266416632	201331752	201155412	76	76	28.5	194	60.7
4949_3#2	NA	5004141	52	96233.5	517801	217142	8	181193	11	130497	14	88597	19	49878	26	1003	52	552	9295544	7898050	1397494	9295544		706461344	600251800	584953412	76	76	28.7	187.6	60.6
4949_3#3	NA	5057913	56	90319.9	608374	271582	6	181179	8	149200	11	81383	17	49920	25	413	56	625	14504972	10543930	3961042	9990966	552964	1102377872	801338680	800643331	76	76	28.2	192.2	62.2
4949_3#4	NA	5275364	82	64333.7	561274	149313	8	128364	12	91810	17	74447	23	38097	34	382	82	1103	5843478	4538700	1304778	5843478		444104328	344941200	341230058	76	76	28.1	190.1	63.1
4949_3#5	NA	4960306	79	62788.7	464367	165121	9	149191	12	86759	17	61607	23	43222	33	360	79	1122	4992924	3425859	1567065	3240138	185721	379462224	260365284	260134801	76	76	27.7	191.1	62.4
4949_3#7	NA	5004828	94	53242.8	455338	149298	10	86425	14	76666	20	51457	28	40952	38	308	94	2227	3007800	2675298	332502	3007800		228592800	203322648	198944427	76	76	29.3	188.3	59.6
4949_3#8	NA	5001555	63	79389.8	490928	217439	8	165486	11	120798	14	80836	20	45361	28	377	63	1849	5801534	3853358	1948176	3637152	216206	440916584	292855208	292595362	76	76	27.7	199.5	60.8
4949_3#9	NA	5012165	71	70593.9	464167	234874	8	149347	11	103959	15	82964	21	54457	28	344	71	2478	3411906	2864027	547879	3411906		259304856	217666052	211537618	76	76	28.7	203.5	64.8
4949_3#10	NA	5007827	87	57561.2	443568	162038	10	120685	14	86560	19	73518	25	43280	34	300	87	2669	2891422	2124507	766915	2005098	119409	219748072	161462532	161314703	76	76	28.1	205	69.3
4949_3#11	NA	4959005	78	63577	500699	174733	9	131542	12	90622	17	61612	23	43263	33	405	78	1941	5791606	3123103	2668503	2944510	178593	440162056	237355828	237130975	76	76	26	226.7	76
4949_3#12	NA	5019014	61	82278.9	464385	217021	8	172898	10	123325	14	90595	18	49877	26	346	61	894	6590950	4865731	1725219	4604158	261573	500912200	369795556	369460618	76	76	28.2	211.8	70.8
4949_5#1	NA	5015423	67	74857.1	463978	149283	10	120412	14	104894	18	84139	24	45196	32	349	67	1993	4938682	3607844	1330838	3371872	235972	375339832	274196144	273931870	76	76	28	190.9	55.7
4949_5#2	NA	5028239	57	88214.7	443555	217076	9	150743	12	120744	16	97332	20	61607	26	393	57	795	10973688	8457502	2516186	7949750	507752	834000288	642770152	642153233	76	76	28.4	199.2	62.3
4949_5#3	NA	5010691	57	87906.9	464019	162692	9	149440	12	104952	16	88631	21	51373	28	367	57	1733	6562578	5009992	1552586	4708830	301162	498755928	380759392	380393376	76	76	28.5	202.8	65.5
4949_5#4	NA	4921137	98	50215.7	292860	120761	12	96752	17	73696	23	49880	31	33804	43	337	98	3345	2942590	2189689	752901	2059004	130685	223636840	166416364	166257611	76	76	28.1	193.3	61
4949_5#5	NA	4924457	76	64795.5	444116	149232	10	121448	14	105629	18	62276	24	38341	34	318	76	3560	2914752	2297350	617402	2158742	138608	221521152	174598600	174428545	76	76	28.7	203.9	63.4
4949_5#6	NA	4920066	68	72353.9	390169	133241	12	108170	16	86588	21	72293	28	47028	35	358	68	2516	4184266	3305557	878709	3110076	195481	318004216	251222332	250980720	76	76	28.7	200	58
4949_5#7	NA	4887718	92	53127.4	324258	106499	13	93842	18	75580	23	57521	31	38331	41	362	92	4565	2678568	1916149	762419	1795758	120391	203571168	145627324	145480727	76	76	27.9	194	66
4949_5#8	NA	4943246	59	83783.8	516679	226888	7	172883	9	114479	13	88247	18	46994	26	358	59	1605	6761494	4615876	2145618	4335802	280074	513873544	350806576	350463344	76	76	27.6	200.1	66.1
4949_5#9	NA	4941435	60	82357.2	389365	178636	9	168877	12	109493	16	74218	21	43241	29	544	60	691	10647082	8050369	2596713	7578286	472083	809178232	611828044	611245667	76	76	28.5	189.4	57.6
4949_5#10	NA	4936493	80	61706.2	443765	201506	8	149216	11	90448	16	61606	22	43177	32	374	80	2457	4103758	3397088	706670	3185380	211708	311885608	258178688	257933489	76	76	29.2	185.1	56.6
4949_5#11	NA	4913759	55	89341.1	651646	222502	7	149258	10	105693	13	88639	18	61177	25	396	55	790	12751044	10519796	2231248	9912466	607330	969079344	799504496	798745375	76	76	29.1	198.3	58
4949_5#12	NA	5107917	69	74027.8	520220	172916	9	123549	13	95144	17	59349	24	41011	34	409	69	983	8397130	6168288	2228842	5765456	402832	638181880	468789888	468297101	76	76	28	184.1	60.8
4949_6#1	NA	4924432	83	59330.5	324329	172573	12	128351	15	92578	19	57709	26	43167	35	420	83	272	4716224	2889711	1826513	2794226	95485	358433024	219618036	219499377	76	76	28.2	182.9	49.8
4949_6#2	NA	4927802	66	74663.7	463868	217198	8	178586	10	104936	14	76987	19	46994	27	346	66	197	4851630	3811981	1039649	3682958	129023	368723880	289710556	289554221	76	76	29.7	185.3	59.7
4949_6#3	NA	5066574	63	80421.8	502357	221760	8	169649	11	126991	15	90608	19	46995	27	440	63	338	5162736	4024693	1138043	3901130	123563	392367936	305876668	305712202	76	76	29.8	187	54.4
4949_6#4	NA	4916542	94	52303.6	422401	110172	12	91711	17	76834	23	61256	30	41720	40	355	94	602	3078352	2281086	797266	2206826	74260	233954752	173362536	173261717	76	76	29.3	186.8	54.6
4949_6#5	NA	4929789	77	64023.2	443831	178466	10	120792	13	91508	18	63932	24	45167	33	346	77	339	4418500	3209574	1208926	3105594	103980	335806000	243927624	243796940	76	76	29.3	181.1	53.5
4949_6#6	NA	4710431	60	78507.2	448363	176793	11	147298	14	86652	19	65002	25	43257	34	448	60	341	3578724	2626455	952269	2546710	79745	271983024	199610580	199495792	76	76	29.2	199.1	62.6
4949_6#7	NA	4873824	69	70635.1	446009	178579	10	142944	13	91209	18	73695	24	51664	31	441	69	314	3556052	2612927	943125	2525176	87751	270259952	198582452	198474665	76	76	29.3	191.5	62.1
4949_6#8	NA	4885497	68	71845.5	445528	182627	9	149957	12	109603	15	86568	20	45143	29	337	68	682	4129250	2812722	1316528	2720874	91848	313823000	213766872	213652833	76	76	28.8	194.5	60.9
4949_6#9	NA	4888319	65	75204.9	538556	187282	8	142095	11	90591	15	75683	21	49877	29	362	65	329	4702906	3255084	1447822	3153158	101926	357420856	247386384	247255175	76	76	28.9	199.5	67.5
4949_6#10	NA	4840591	93	52049.4	324180	129464	12	99545	17	82037	22	56119	29	41696	39	349	93	685	2529602	1863176	666426	1798422	64754	192249752	141601376	141521947	76	76	29.1	191.8	61.7
4949_6#11	NA	4848761	58	83599.3	463516	207560	8	173964	11	105573	14	81213	19	49877	26	612	58	505	4398302	3791973	606329	3677632	114341	334270952	288189948	288036807	76	76	30.5	186.8	58.4
4949_6#12	NA	4846708	62	78172.7	445330	222392	8	166660	11	141851	14	88369	19	50791	25	334	62	609	6000836	3852267	2148569	3724778	127489	456063536	292772292	292611485	76	76	28.3	190.6	61.4
4949_7#1	NA	5018818	58	86531.3	393982	225661	8	149193	11	93795	16	82135	21	55340	28	363	58	979	4020426	3827191	193235	3636406	190785	305552376	290866516	290685291	76	76	31.3	241.5	64.8
4949_7#2	NA	4909500	47	104457	669653	448297	5	267485	6	149282	9	90636	13	50785	20	409	47	434	6771580	6482687	288893	6156662	326025	514640080	492684212	492377569	76	76	31.4	259	73.3
4949_7#3	NA	4926452	46	107097	599816	270692	6	178619	8	165583	11	134789	14	54354	20	597	46	605	6541492	6251838	289654	5938732	313106	497153392	475139688	474838645	76	76	31.4	246.9	67.6
4949_7#4	NA	4903328	68	72107.8	599775	225667	7	172205	9	135106	13	75416	18	48120	26	394	68	1299	3577494	3396691	180803	3170748	225943	271889544	258148516	257977785	76	76	31.3	255.7	70.5
4949_7#6	NA	4864310	240	20268	188741	51263	31	41005	41	26294	55	20551	76	11333	109	164	240	7966	1366726	1264538	102188	1176044	88494	103871176	96104888	96048210	76	76	31	252.4	75.9
4949_7#7	NA	4875007	50	97500.1	463912	223517	8	194949	10	104133	14	89366	19	71691	25	500	50	1158	3426204	3282068	144136	3124098	157970	260391504	249437168	249284942	76	76	31.4	242.6	64.8
4949_7#8	NA	4762919	193	24678.3	191631	54138	28	43641	38	34967	50	22459	68	16257	92	319	193	6372	1351842	1289886	61956	1232178	57708	102739992	98031336	97972591	76	76	31.4	233.4	61.2
4949_7#9	NA	4956480	64	77445	556257	165091	10	131096	14	93872	18	73906	24	51200	31	424	64	1019	3664548	3637670	26878	3664548		278505648	276462920	274416583	76	76	31.4	245.3	63.8
4949_7#10	NA	4959824	45	110218	535579	196989	8	183943	10	151503	13	93922	17	76370	23	456	45	1092	6154286	5842161	312125	5495808	346353	467725736	444004236	443708696	76	76	31.3	253.6	72.9
4949_8#2	NA	4909245	64	76706.9	351724	165258	11	115383	14	101935	18	83593	24	41540	33	568	64	2155	4456050	4188063	267987	3907522	280541	338659800	318292788	318047853	76	76	30.9	252.7	68.6
4949_8#3	NA	5022811	53	94770	464143	179723	9	158292	12	131127	16	97642	20	59960	27	366	53	1993	7128010	6719511	408499	6294298	425213	541728760	510682836	510305276	76	76	31	251.9	69.5
4949_8#4	NA	4913807	62	79254.9	436163	183263	8	149263	11	101730	15	87639	20	75683	26	309	62	2797	3736104	3527662	208442	3294398	233264	283943904	268102312	267898177	76	76	31	260.2	76.1
4949_8#5	NA	4898267	46	106484	549824	267745	6	167823	9	142169	12	91738	17	66499	23	349	46	1221	8931692	8395517	536175	7859458	536059	678808592	638059292	637563615	76	76	30.9	261.7	72.8
5103_3#1	NA	4904616	52	94319.5	466326	224499	8	217045	10	149402	13	90381	17	54406	24	560	52	125	5008346	4714360	293986	4444248	270112	380634296	358291360	357945333	76	76	30.8	234.9	60.6
5103_3#2	NA	4915495	52	94528.8	528701	267901	7	197369	9	135037	12	93684	16	64306	23	696	52	74	5440358	5118627	321731	4789134	329493	413467208	389015652	388615506	76	76	30.7	252.1	69.2
5103_3#3	NA	4868092	46	105828	500244	267476	6	217255	8	161968	11	90645	15	56436	21	333	46	140	5976136	5633303	342833	5281064	352239	454186336	428131028	427708418	76	76	30.7	239.4	63.3
5103_3#5	NA	4753965	63	75459.8	721989	184186	6	144910	9	108180	13	90402	18	69182	24	308	63	496	2137656	2117021	20635	2137656		162461856	160893596	159355952	76	76	30.7	252.9	67.5
5103_3#6	NA	5033879	272	18506.9	202331	40926	35	32805	49	24955	67	19797	89	10868	123	188	272	5561	1279958	1256879	23079	1279958		97276808	95522804	94490085	76	76	30.6	255.4	77.5
5103_3#7	NA	4908240	55	89240.7	528552	282262	7	222241	9	129351	12	103856	16	69783	22	332	55	387	4685386	4375450	309936	4111978	263472	356089336	332534200	332180664	76	76	30.6	252.9	72.4
5103_3#8	NA	4896143	66	74184	324205	142464	11	104052	15	94164	20	82054	26	50801	33	329	66	291	2795766	2768604	27162	2795766		212478216	210413904	208522124	76	76	30.8	239.9	63.5
5103_3#9	NA	4772779	267	17875.6	140242	36811	40	31100	53	25059	70	19746	92	12409	121	346	267	527	6809328	6729344	79984	6809328		517508928	511430144	506317440	76	76	30.6	248.6	65.9
5103_3#10	NA	4939378	61	80973.4	445710	222551	8	190135	10	134931	14	81661	19	50831	26	413	61	832	5138636	5079863	58773	5138636		390536336	386069588	381982500	76	76	30.5	266.2	74
5103_5#1	NA	4854550	53	91595.3	548433	266913	6	189441	9	149175	12	90024	16	54702	22	409	53	461	4157744	4116360	41384	4157744		315988544	312843360	310475140	76	76	30.9	238.5	65.9
5103_5#2	NA	4863414	55	88425.7	529142	267029	7	222754	9	109723	13	89839	18	69069	24	353	55	515	4335734	4092043	243691	3824200	267843	329515784	310995268	310715292	76	76	30.9	247	71.6
5103_5#3	NA	4900096	48	102085	490232	225687	7	149803	9	112971	13	93894	17	52542	24	349	48	46	6477974	6133909	344065	5810300	323609	492326024	466177084	465754821	76	76	30.9	253.1	75.2
5103_5#4	NA	4958914	70	70841.6	469526	149152	10	113362	14	94377	19	82143	25	45361	32	388	70	388	4250986	4209619	41367	4250986		323074936	319931044	317206580	76	76	30.8	260	73.3
5103_5#5	NA	4891118	54	90576.3	497430	222293	7	178354	10	149214	13	90021	17	49966	24	1043	54	368	4446680	4220367	226313	3964092	256275	337947680	320747892	320460835	76	76	30.9	256.3	71.1
5103_5#6	NA	4777476	282	16941.4	148610	39589	39	28709	54	23237	72	16247	97	9722	135	104	282	13638	1262360	1184415	77945	1095652	88763	95939360	90015540	89930828	76	76	30.8	269.2	79
5103_5#7	NA	4956374	61	81252	518823	213006	8	149153	11	122144	14	88530	20	55333	26	308	61	611	2194150	2083255	110895	1969098	114157	166755400	158327380	158183618	76	76	30.9	252	68.7
5103_5#8	NA	4787448	77	62174.7	546585	139080	10	105529	14	75414	20	54670	28	39126	38	405	77	437	1729834	1639033	90801	1548972	90061	131467384	124566508	124455947	76	76	30.9	245.7	60.9
5103_5#9	NA	4974840	65	76536	709469	246666	7	219323	9	109706	12	88555	17	53276	24	338	65	327	4297384	4057718	239666	3854626	203092	326601184	308386568	308105384	76	76	30.9	251.7	71.3
5103_5#10	NA	4967522	66	75265.5	521138	174172	9	121436	12	101572	16	83767	22	59435	29	309	66	289	5567272	5515103	52169	5567272		423112672	419147828	415766370	76	76	30.9	260.7	74.5
5103_5#11	NA	4942701	54	91531.5	466699	219311	9	149060	12	105329	16	93882	21	65713	27	717	54	479	5482796	5420492	62304	5482796		416692496	411957392	408239013	76	76	30.7	258.2	70.2
5103_6#1	NA	4848285	52	93236.2	414702	217117	8	157954	11	149175	14	90593	18	54716	25	713	52	408	3102640	2974633	128007	2845726	128907	235800640	226072108	225898804	76	76	31.2	245.9	68.2
5103_6#2	NA	4894123	44	111230	608482	222378	7	182552	10	149248	13	91822	17	60249	23	349	44	34	8895842	8831034	64808	8895842		676083992	671158584	666509521	76	76	31.1	258.4	74.3
5103_6#5	NA	4935902	55	89743.7	607982	267426	6	224058	8	120861	11	90008	15	49962	22	301	55	27	4098564	4053920	44644	4098564		311490864	308097920	305734037	76	76	31	283.7	93.3
5103_6#7	NA	4946592	99	49965.6	537553	267721	6	231552	8	174407	10	90583	13	55338	20	122	99	25073	1972866	1863837	109029	1771856	91981	149937816	141651612	141524494	76	76	31	284.3	83.8
5103_6#8	NA	4957783	52	95342	528286	231893	7	217005	9	149277	12	91738	16	55333	23	106	52	963	2292996	2166868	126128	2070032	96836	174267696	164681968	164541277	76	76	31	274.2	89.1
5103_6#9	NA	4939916	46	107389	608569	430366	5	225695	7	150321	9	92650	13	69200	19	348	46	182	5531722	5233725	297997	4995250	238475	420410872	397763100	397421657	76	76	31	278.4	90.1
5103_6#10	NA	5027993	136	36970.5	445816	178877	9	106869	13	82460	18	55494	26	37064	37	187	136	28095	1273844	1194699	79145	1141082	53617	96812144	90797124	90717488	76	76	31	283.1	88.2
5103_6#11	NA	4972188	48	103587	528714	225670	7	217036	9	151196	12	89968	16	61659	23	348	48	265	4885662	4838535	47127	4885662		371310312	367728660	364761601	76	76	30.9	273.8	80.2
5116_5#1	NA	4967725	54	91994.9	478228	225645	7	217102	9	149197	12	82049	18	50816	25	369	54	776	2889192	2649424	239768	2445076	204348	219578592	201356224	201193418	76	76	30.7	261.8	66
5116_5#2	NA	5008722	45	111305	745208	379654	5	268547	6	174591	9	149237	12	78883	17	320	45	135	8150226	7465820	684406	6856110	609710	619417176	567402320	566938269	76	76	30.6	282.2	78.7
5116_5#3	NA	4971092	43	115607	519462	225651	7	217146	9	166818	12	126679	16	61657	21	374	43	289	4968974	4560701	408273	4201962	358739	377642024	346613276	346336801	76	76	30.7	272.5	76
5116_5#5	NA	4935299	48	102819	596496	224120	7	184861	10	173070	12	120820	16	75202	21	466	48	772	1995110	1839204	155906	1709158	130046	151628360	139779504	139665768	76	76	30.7	267	72.7
5116_5#6	NA	4902024	278	17633.2	130905	44036	35	31115	48	25315	65	16318	90	9704	129	196	278	13186	1187082	1041509	145573	947462	94047	90218232	79154684	79088719	76	76	30.5	278.8	80.5
5116_5#7	NA	4936067	57	86597.7	561126	217191	7	161168	10	120812	13	88522	18	54747	25	358	57	583	2891172	2643285	247887	2415624	227661	219729072	200889660	200724472	76	76	30.6	275.8	74.3
5116_5#8	NA	4927751	60	82129.2	443563	222335	8	193530	10	149279	13	93993	17	60004	24	360	60	98	3632404	3323831	308573	3054410	269421	276062704	252611156	252406328	76	76	30.6	256.8	62.9
5116_5#10	NA	5088159	70	72688	531547	149277	9	120828	13	91784	18	74106	24	41501	33	326	70	278	4310040	3551034	759006	2404576	1146458	327563040	269878584	269543393	76	76	30.4	396.7	816.4
5116_5#11	NA	4955861	91	54460	430187	168968	10	134612	13	90531	17	72218	23	46993	32	349	91	7294	1831086	1561549	269537	1204004	357545	139162536	118677724	118549115	76	76	30.4	315.3	279.8
5116_6#1	NA	4935108	61	80903.4	381939	217133	9	165710	12	114870	16	89938	20	49901	28	475	61	81	8006512	7533705	472807	6908580	625125	608494912	572561580	572173288	76	76	31.2	257.6	73.4
5116_6#2	NA	4974060	58	85759.7	793592	222409	8	156393	10	134899	13	90022	18	54366	25	378	58	766	9282026	8259982	1022044	6244440	2015542	705433976	627758632	627125622	76	76	31.1	426.6	973.9
5116_6#3	NA	4924961	67	73506.9	494235	152555	10	130478	13	98428	18	72263	23	48143	32	343	67	1688	1475536	1328776	146760	1041730	287046	112140736	100986976	100898031	76	76	31.1	299.7	105.9
5116_6#4	NA	4964371	72	68949.6	537493	226114	7	156022	9	93881	13	82107	18	48142	27	109	72	424	4257816	3703208	554608	2847388	855820	323594016	281443808	281163880	76	76	31.1	298.1	102.3
5116_6#5	NA	4952058	241	20548	267982	54192	26	44713	36	33564	49	24202	67	13368	94	302	241	8659	1482564	1246989	235575	852070	394919	112674864	94771164	94662916	76	76	30.9	285.1	101
5116_6#6	NA	4911941	142	34591.1	318087	97314	16	71934	22	51908	30	42183	40	23241	56	376	142	1959	2037332	1599229	438103	1109114	490115	154837232	121541404	121403585	76	76	30.3	293.5	108.1
5116_6#7	NA	4885922	106	46093.6	347188	104126	14	86349	20	73625	26	47066	34	26710	48	301	106	274	2771524	2343534	427990	1354046	989488	210635824	178108584	177888647	76	76	31	368.3	833.9
5116_6#8	NA	5110422	61	83777.4	529640	222416	8	150027	10	116318	14	90650	19	49967	27	381	61	127	8970284	7941895	1028389	5952150	1989745	681741584	603584020	602977590	76	76	31.1	368.1	814.2
5116_6#9	NA	4859214	66	73624.4	443383	222233	9	149237	12	105108	16	83202	21	54476	29	301	66	670	2063824	1892789	171035	1655236	237553	156850624	143851964	143745606	76	76	31	294.1	96.8
5116_6#10	NA	4970180	52	95580.4	607225	270942	6	222370	8	130772	11	100120	15	65084	21	365	52	600	5729162	5357383	371779	4639870	717513	435416312	407161108	406872053	76	76	31.2	311.5	104.5
5116_6#11	NA	4980007	56	88928.7	528459	225696	7	217129	9	150912	12	92069	16	55363	22	303	56	127	7315922	6839014	476908	5969420	869594	556010072	519765064	519387033	76	76	31	297.9	96.1
5116_7#1	NA	4966423	66	75248.8	528979	222415	8	149178	10	92458	14	81580	20	49951	28	337	66	381	3310256	3061181	249075	2615016	446165	251579456	232649756	232465217	76	76	30.7	287.3	92.1
5116_7#2	NA	4949126	50	98982.5	528271	267486	7	222324	9	149205	12	90597	16	55341	23	337	50	259	4916598	4550821	365777	3844550	706271	373661448	345862396	345579272	76	76	30.7	284.8	91.6
5116_7#3	NA	4936709	34	145197	656858	283833	5	243028	7	149218	10	111227	13	81699	19	392	34	169	9121510	8469740	651770	7329624	1140116	693234760	643700240	643198809	76	76	30.7	296.1	99.7
5116_7#4	NA	5111222	62	82439.1	529143	222452	8	142118	11	104762	15	83104	20	45193	28	301	62	109	6641860	6129984	511876	5082954	1047030	504781360	465878784	465491570	76	76	30.7	288.9	92.4
5116_7#5	NA	4968220	55	90331.3	508259	217010	8	170716	10	101936	14	84053	19	61657	26	349	55	418	9070030	8315506	754524	6626016	1689490	689322280	631978456	631420112	76	76	30.7	292.7	96.6
5116_7#6	NA	4924126	129	38171.5	283873	90490	17	71860	23	53356	31	36331	42	22300	60	388	129	276	5434778	5050640	384138	4845254	205386	413043128	383848640	383607598	76	76	30.4	284.8	90.2
5116_7#7	NA	4978076	66	75425.4	534104	330721	6	149337	9	114167	12	81268	18	54747	25	335	66	1313	2656418	2509615	146803	2405744	103871	201887768	190730740	190603095	76	76	30.6	287.7	89.1
5116_7#8	NA	5031145	35	143747	799670	430416	5	333916	6	164430	8	149921	11	90340	15	309	35	741	11661524	11073747	587777	10614754	458993	886275824	841604772	841048010	76	76	30.7	290.7	86.6
6470_8#6	NA	5201890	64	81279.5	521932	258318	7	222519	9	149544	12	92867	16	45315	23	663	64	41	9938432	9760132	178300	9484166	275966	745382400	732009900	731125194	75	75	36.3	238.3	58.3
6470_8#7	NA	4987940	40	124698	534540	267495	6	225705	8	152005	11	90642	15	61686	21	412	40	45	9450170	9280338	169832	9024562	255776	708762750	696025350	695167288	75	75	36.2	240.8	61.3
6470_8#8	NA	5211820	72	72386.4	596528	267506	6	182810	9	149287	12	90635	16	54726	23	348	72	7	11371446	11151661	219785	10837276	314385	852858450	836374575	835361217	75	75	36.2	253.2	61.7
6470_8#9	NA	4936482	51	96793.8	527721	271519	6	225699	8	173125	10	104962	14	54347	19	306	51	32	12785680	12575392	210288	12289654	285738	958926000	943154400	942017293	75	75	36.2	249.8	60.1
9032_3#1	NA	4939209	49	100800	726560	293352	6	225694	8	172963	10	120905	13	83169	18	301	49	11	3393910	3291011	102899	3208162	82849	339391000	329101100	328956875	100	100	35.1	298	111.4
9032_3#2	NA	5032300	52	96775	612055	377046	5	225782	7	150025	10	93982	14	61707	21	337	52	5	4356916	4231531	125385	4126664	104867	435691600	423153100	422970987	100	100	35.1	299.2	112.4
9032_3#3	NA	4939264	44	112256	608172	289901	6	225731	7	149369	10	107246	14	55949	20	479	44	113	4247470	4237191	10279	4247470		424747000	423719100	422078522	100	100	35.2	277.5	85.9
9032_3#4	NA	4985023	48	103855	612782	271981	6	223344	8	173122	10	120915	14	59100	20	301	48	18	3810420	3800610	9810	3810420		381042000	380061000	378366611	100	100	35.1	299.1	107.9
9032_3#5	NA	4949096	49	101002	1054645	382725	4	223676	6	149336	9	91804	13	52074	19	301	49	33	4624016	4514664	109352	4424644	90020	462401600	451466400	451283963	100	100	35.2	292.4	94.1
9032_3#6	NA	5032996	50	100660	533874	267620	7	225755	9	195724	11	120919	15	61732	20	300	50	6	5572216	5450420	121796	5350260	100160	557221600	545042000	544830726	100	100	35.3	264.7	76.6
9032_3#7	NA	4940234	39	126673	560297	413277	5	231294	7	149395	10	120943	13	61891	19	337	39	77	5231730	5095243	136487	4991898	103345	523173000	509524300	509256942	100	100	35.2	300.9	101
9032_3#8	NA	5028756	51	98603.1	656549	362111	5	246522	7	173345	9	90677	13	48109	21	349	51	51	5274246	5152560	121686	5049962	102598	527424600	515256000	515028852	100	100	35.2	291.4	95.3
9032_3#12	NA	4936034	44	112183	655709	349821	5	259267	7	173157	9	120946	13	61699	18	337	44	38	3587544	3471394	116150	3376336	95058	358754400	347139400	346983333	100	100	35.1	304.7	120.4
9032_3#14	NA	5137710	52	98802.1	607559	225662	7	203191	9	150029	12	90677	16	51634	23	319	52	22	0	0	0	0		0	0	0	0	30	0	0	0
9032_3#15	NA	4934852	50	98697	534612	459481	5	225726	7	149368	10	113304	13	55419	20	337	50	23	4559064	4448021	111043	4359846	88175	455906400	444802100	444611443	100	100	35.2	287.2	91.6
9032_3#17	NA	5128891	47	109125	723902	267137	6	225733	8	172980	10	116395	14	84604	19	319	47	27	3974254	3852563	121691	3751056	101507	397425400	385256300	385088924	100	100	35.1	306.6	118
9032_3#20	NA	5026106	48	104711	609164	306071	6	224772	8	173155	10	120923	14	84605	19	312	48	28	3907506	3780696	126810	3677946	102750	390750600	378069600	377899270	100	100	35.1	309.1	115.9
9032_3#21	NA	4936577	42	117538	753023	289936	6	225736	8	173162	10	120940	14	61709	19	337	42	415	4685020	4569916	115104	4473768	96148	468502000	456991600	456806939	100	100	35.2	280.3	91.6
9032_3#22	NA	5038393	42	119962	983253	284562	5	222564	7	149338	9	115892	13	62780	19	337	42	15	5427558	5295761	131797	5184574	111187	542755800	529576100	529358219	100	100	35.2	295.4	103.1
9032_3#23	NA	4940144	48	102920	550093	430403	5	225746	7	151118	10	120945	13	58572	20	349	48	16	5523786	5401779	122007	5300980	100799	552378600	540177900	539956341	100	100	35.3	276.5	82.6
9032_3#24	NA	4903278	37	132521	683926	376898	5	242408	7	222565	9	120935	12	78964	17	322	37	1	4470386	4461529	8857	4470386		447038600	446152900	444231128	100	100	35.2	289.9	91.6
9032_3#25	NA	5031355	55	91479.2	610739	268079	6	222565	8	149322	11	93967	15	55415	21	337	55	40	4021442	4012921	8521	4021442		402144200	401292100	399699099	100	100	35.2	279.9	100.7
9032_3#26	NA	6895751	105	65673.8	709258	259213	9	128461	14	93965	20	80119	28	50070	38	301	105	342	5302436	5127595	174841	4996870	130725	530243600	512759500	512543527	100	100	35.1	290.8	112.7
9032_3#28	NA	5031435	50	100629	648832	520005	5	388162	6	149337	8	90677	12	54816	18	337	50	33	3674188	3538960	135228	3430724	108236	367418800	353896000	353731830	100	100	35.1	310.7	116.8
9032_3#29	NA	4945755	43	115018	683244	349500	5	258566	7	222564	9	148649	12	61710	17	272	43	47	6258400	6104552	153848	5978326	126226	625840000	610455200	610200673	100	100	35.1	299.8	100
9032_3#30	NA	4946327	43	115031	610867	430798	5	223414	7	173097	10	116413	13	69897	18	337	43	13	6510290	6362912	147378	6238508	124404	651029000	636291200	636032807	100	100	35.2	287.4	95
9032_3#31	NA	4941713	47	105143	578166	324192	5	225763	7	172973	10	148430	13	61710	18	384	47	5	5381124	5250371	130753	5143906	106465	538112400	525037100	524816263	100	100	35.2	292.7	95.4
9032_3#32	NA	4937703	48	102869	534571	431711	5	225741	7	149330	10	90677	14	57388	20	337	48	33	5223158	5209416	13742	5223158		522315800	520941600	518898149	100	100	35.2	284.9	91.6
9032_3#33	NA	4940350	49	100823	533508	278757	6	222565	8	151260	11	93958	15	55505	21	337	49	176	0	0	0	0		0	0	0	0	30	0	0	0
9032_3#36	NA	4929745	53	93014.1	533413	225849	7	172919	9	146174	12	75833	17	54448	25	572	53	19	5203608	5185163	18445	5203608		520360800	518516300	516225691	100	100	35.2	267.8	84.1
9032_3#37	NA	4932202	44	112096	607675	290481	6	225716	8	197056	10	125227	13	88680	18	337	44	208	3609388	3509386	100002	3426244	83142	360938800	350938600	350784156	100	100	35.1	295.6	111.7
9032_3#38	NA	4943635	46	107470	803960	244176	6	222519	8	149368	11	116195	14	61700	20	337	46	48	4075768	4064638	11130	4075768		407576800	406463800	404596250	100	100	35	305.7	119
9032_3#39	NA	4938540	50	98770.8	534419	241414	6	222519	8	149343	11	94691	15	59043	22	337	50	25	4188738	4086398	102340	4002330	84068	418873800	408639800	408458314	100	100	35.2	289.2	96.6
9032_3#40	NA	4923720	46	107037	981380	271957	5	222565	7	149357	10	90677	14	61709	20	337	46	14	4558026	4547799	10227	4558026		455802600	454779900	453033335	100	100	35.2	296.8	104.2
9032_3#41	NA	4941329	45	109807	607037	376692	5	231303	7	149474	10	120928	13	88605	18	307	45	32	4987660	4836483	151177	4709686	126797	498766000	483648300	483430521	100	100	35	309.4	122.8
9032_3#42	NA	4940575	43	114897	607563	289637	6	233496	7	173146	10	120930	13	61695	18	337	43	4	4581906	4456047	125859	4350256	105791	458190600	445604700	445414392	100	100	35.1	291	107.8
9032_3#43	NA	5030227	46	109353	607798	267801	6	225665	8	173187	10	123806	13	61708	19	337	46	41	4821720	4682168	139552	4564752	117416	482172000	468216800	468013525	100	100	35.1	309.4	114.2
9032_3#44	NA	4936736	39	126583	1046646	520957	4	225653	6	168380	8	149388	11	90677	15	337	39	205	6367722	6174641	193081	6014976	159665	636772200	617464100	617195608	100	100	35.1	296.3	112.7
9032_3#45	NA	5036118	48	104919	559718	431485	5	225758	7	149545	10	116381	14	62739	19	337	48	306	4549142	4431315	117827	4331412	99903	454914200	443131500	442945157	100	100	35.1	288.4	103.5
9032_3#46	NA	5003692	174	28756.8	324065	75695	16	55023	24	43491	34	30201	48	15558	70	300	174	22624	603570	575723	27847	556480	19243	60357000	57572300	57545130	100	100	34.9	323.1	134.3
9032_3#47	NA	5164724	68	75951.8	530946	222431	8	172603	10	120964	14	84590	19	44739	28	426	68	2	5391030	5273435	117595	5176156	97279	539103000	527343500	527131807	100	100	35.3	273.4	83.4
9032_3#48	NA	4936979	46	107326	684021	377120	5	225763	7	149369	10	94688	14	55414	21	713	46	12	4390202	4294439	95763	4213112	81327	439020200	429443900	429263871	100	100	35.3	272.9	82.3
9032_3#49	NA	4935359	48	102820	858886	270843	5	222650	7	116332	11	90676	15	56929	22	349	48	26	0	0	0	0		0	0	0	0	30	0	0	0
9032_3#52	NA	4939563	42	117609	963938	463945	4	225775	6	172967	8	120956	11	61737	17	337	42	6	4715928	4604554	111374	4515660	88894	471592800	460455400	460271766	100	100	35.3	273.3	83.3
9032_3#53	NA	4986343	45	110808	611563	334120	6	225724	8	172753	10	141357	13	61687	19	337	45	12	4347848	4235303	112545	4140654	94649	434784800	423530300	423343378	100	100	35.1	289.3	112.4
9032_3#54	NA	5028503	43	116942	562457	520366	5	225756	7	150346	9	116396	13	82833	18	337	43	27	5680388	5667377	13011	5680388		568038800	566737700	564529860	100	100	35.3	267.1	82.5
9032_3#55	NA	5032804	48	104850	531615	271063	6	222745	8	152215	11	93973	15	56352	21	461	48	5	0	0	0	0		0	0	0	0	30	0	0	0
9032_3#56	NA	5126602	49	104625	659192	520368	5	290209	6	159199	9	120958	12	61740	18	322	49	11	9133550	8818123	315427	8592610	225513	913355000	881812300	881378629	100	100	35.2	281.2	88.6
9032_3#57	NA	4945782	45	109906	607755	412663	5	259238	7	172588	10	133844	13	86905	17	202	45	14	5325228	5182942	142286	5062292	120650	532522800	518294200	518071586	100	100	35.1	299.1	114.9
9032_3#58	NA	4951312	41	120764	615473	470189	5	225772	7	173180	9	120866	12	67562	17	337	41	332	5489814	5476121	13693	5489814		548981400	547612100	544996220	100	100	35.1	304	118.5
9032_3#59	NA	5033876	47	107104	991349	270731	5	222564	7	149324	10	96540	14	65198	20	337	47	114	4134880	4125009	9871	4134880		413488000	412500900	410701069	100	100	35.1	314.9	120.2
9032_3#60	NA	4938120	46	107350	610811	324286	5	225633	7	173321	10	125648	13	59069	18	301	46	0	5111926	5101500	10426	5111926		511192600	510150000	508209736	100	100	35.3	272.1	89.5
9032_3#61	NA	4951449	52	95220.2	577299	259652	7	222565	9	149369	12	121539	15	69303	20	316	52	208	3163862	3153166	10696	3163862		316386200	315316600	313811680	100	100	35.1	305.9	118.2
9032_3#62	NA	4941611	43	114921	534822	270997	6	257568	8	202186	11	120945	14	55948	20	337	43	98	4273822	4264147	9675	4273822		427382200	426414700	424565605	100	100	35.1	302.8	112.3
9032_3#63	NA	4937216	54	91429.9	543014	225660	7	168766	9	149337	12	89145	17	59140	23	713	54	378	6156754	6016922	139832	5902356	114566	615675400	601692200	601421835	100	100	35.3	268.5	82.9
9032_3#64	NA	4936296	45	109695	641315	324315	5	222564	7	149367	10	90677	15	61700	22	349	45	113	4585690	4572658	13032	4585690		458569000	457265800	455535698	100	100	35.2	277.6	89.3
9032_3#65	NA	5028396	47	106987	557266	395462	5	225774	7	174648	10	128694	13	84599	18	371	47	17	4423720	4309212	114508	4212720	96492	442372000	430921200	430736933	100	100	35.1	299.2	109.1
9032_3#66	NA	4941861	47	105146	967126	278533	5	222547	7	149398	9	120925	13	56302	19	348	47	3	4482504	4366266	116238	4269634	96632	448250400	436626600	436445645	100	100	35.2	291	101
9032_3#67	NA	4936688	55	89758	531650	267788	6	151265	9	120905	12	90267	17	51618	24	337	55	40	3840408	3725261	115147	3630938	94323	384040800	372526100	372364524	100	100	35.1	298.3	109.1
9032_3#69	NA	4921502	227	21680.6	345219	63744	19	43614	28	31592	41	21154	60	12755	89	301	227	1692	858230	839526	18704	858230		85823000	83952600	83274902	100	100	35	301.5	133.1
9032_3#70	NA	5041139	48	105024	607954	474174	5	222562	7	173185	9	138168	13	61879	18	312	48	229	8001080	7981785	19295	8001080		800108000	798178500	794799008	100	100	35.1	297.3	109.8
9032_3#72	NA	5026758	48	104724	534612	474742	5	225751	7	152040	10	120941	13	54878	20	303	48	2	4595530	4586830	8700	4595530		459553000	458683000	456999410	100	100	35.2	281.4	92.9
9032_3#75	NA	4984585	42	118681	1007550	377677	4	225729	6	160834	9	120894	12	69311	17	337	42	49	3675886	3568255	107631	3479388	88867	367588600	356825500	356673766	100	100	35.1	299.1	116.4
9032_3#76	NA	4938770	48	102891	892059	270814	5	222565	7	149312	10	108632	14	69345	20	337	48	63	3539642	3424830	114812	3333936	90894	353964200	342483000	342328854	100	100	35	313.1	124.4
9032_3#77	NA	4939563	44	112263	535758	333580	6	257040	7	172970	10	121027	13	61652	18	337	44	470	3933644	3828739	104905	3743282	85457	393364400	382873900	382713208	100	100	35.1	299.1	105.1
9032_3#79	NA	5026754	51	98563.8	576282	290357	6	224134	8	151161	10	90677	15	61675	21	340	51	21	4153642	4142797	10845	4153642		415364200	414279700	412658104	100	100	35.2	286.9	98.5
9032_3#80	NA	5028531	46	109316	607432	376461	5	231938	7	190925	9	120937	13	61711	19	308	46	114	3613220	3597923	15297	3613220		361322000	359792300	357858821	100	100	35.1	318.7	124.2
9032_3#87	NA	5124493	76	67427.5	527482	222378	8	173875	11	120928	14	80827	20	45546	28	337	76	26	4460238	4448813	11425	4460238		446023800	444881300	443184110	100	100	35.3	265.4	83.9
9032_3#88	NA	4941076	42	117645	1189101	376874	4	225722	6	192335	8	126905	11	57601	17	337	42	61	0	0	0	0		0	0	0	0	30	0	0	0
9032_3#89	NA	5022041	54	93000.8	609502	267786	6	224280	8	149369	10	90677	14	54779	21	689	54	148	3995444	3898463	96981	3819470	78993	399544400	389846300	389688565	100	100	35.2	273.2	93.1
9032_3#91	NA	4939655	42	117611	608676	352369	5	258881	7	170881	9	149282	12	63429	17	337	42	324	3837394	3722283	115111	3627058	95225	383739400	372228300	372065908	100	100	35.1	294.3	113.4
9032_3#93	NA	4941573	46	107426	559062	324470	6	222518	8	149331	11	113136	15	61718	20	1069	46	6	5747932	5735818	12114	5747932		574793200	573581800	571410027	100	100	35.3	254.1	76.4
9032_3#94	NA	4989488	45	110878	1007529	234858	6	222484	8	149368	11	105201	14	75796	20	337	45	7	3979842	3968994	10848	3979842		397984200	396899400	395145652	100	100	35.1	308.6	117.2
9032_3#95	NA	5122556	54	94862.1	575201	271304	6	222493	8	150349	10	90677	15	55404	22	322	54	32	3535140	3427678	107462	3339722	87956	353514000	342767800	342602812	100	100	35	333.1	130.1
9032_3#96	NA	4930955	44	112067	533984	330360	6	222433	8	169704	10	93954	14	61702	21	417	44	11	4680094	4668861	11233	4680094		468009400	466886100	465139425	100	100	35.2	269.4	84.3
9032_4#75	NA	4936455	41	120401	684202	297702	5	246885	7	222492	9	134001	12	61703	17	337	41	25	3078418	3072490	5928	3078418		307841800	307249000	306398846	100	100	35.9	319.4	126.6
9032_4#76	NA	5030538	53	94915.8	662651	418695	5	222663	7	150038	10	90673	14	51988	21	322	53	12	3929270	3920424	8846	3929270		392927000	392042400	391006871	100	100	36	292.5	106.2
9032_4#77	NA	5026993	40	125675	1097280	534227	4	271858	5	149338	8	120915	11	69503	17	348	40	171	3031308	3021059	10249	3031308		303130800	302105900	301120776	100	100	35.7	351.2	154.9
9032_4#78	NA	5018523	63	79659.1	472240	267896	7	225665	9	149338	11	88528	16	58677	23	301	63	18	1856336	1852227	4109	1856336		185633600	185222700	184654714	100	100	36	286.5	105.6
9032_4#79	NA	4943778	53	93278.8	534241	263628	6	222565	8	149338	11	90678	16	61685	22	349	53	71	3249026	3196251	52775	3155086	41165	324902600	319625100	319529430	100	100	36	284.3	102.8
9032_4#80	NA	5117088	66	77531.6	580234	225652	8	162575	10	138114	14	95210	18	62595	24	303	66	243	1958764	1914821	43943	1883720	31101	195876400	191482100	191416344	100	100	35.9	305.9	122
9032_4#84	NA	4927075	60	82117.9	534233	225507	7	149278	9	105987	13	82644	18	58469	25	337	60	32	1745168	1714629	30539	1690232	24397	174516800	171462900	171409205	100	100	36	298.1	110.5
9032_4#85	NA	5019613	58	86545.1	528398	259564	7	224091	9	149338	12	90677	16	49971	24	337	58	39	3058430	3008703	49727	2969076	39627	305843000	300870300	300781806	100	100	36	281.7	98.1
9032_4#86	NA	4939494	52	94990.3	992735	225706	6	173820	8	129404	11	94654	16	61674	22	337	52	24	3129020	3114755	14265	3129020		312902000	311475500	310266535	100	100	36	287.7	102.5
9032_4#87	NA	4928439	61	80794.1	531301	224223	8	149332	10	93921	15	81334	20	49954	28	349	61	42	2257266	2220659	36607	2191608	29051	225726600	222065900	222000803	100	100	36.1	274.5	97.3
9032_4#89	NA	4983877	48	103831	536676	296598	6	224752	8	120911	12	90677	16	74058	22	337	48	1	3784022	3727573	56449	3682294	45279	378402200	372757300	372643914	100	100	36.1	272.5	92.4
9032_4#90	NA	5018410	56	89614.5	516568	225685	7	217141	9	112921	13	84429	18	55408	25	367	56	9	2601332	2586843	14489	2601332		260133200	258684300	257719077	100	100	36	277	97.6
9032_4#91	NA	5107917	66	77392.7	594379	225639	7	171360	9	104956	13	82927	18	49961	26	348	66	37	2373944	2334219	39725	2303408	30811	237394400	233421900	233349236	100	100	36	278	103
9032_4#93	NA	4934043	50	98680.9	574420	324213	6	231256	7	149338	10	107035	14	57886	20	337	50	207	2814362	2723622	90740	2655780	67842	281436200	272362200	272252642	100	100	35.9	316.9	141
9032_4#94	NA	4933280	79	62446.6	529369	231208	7	151996	10	120784	13	81246	19	49877	26	348	79	156	1347818	1340735	7083	1347818		134781800	134073500	133649137	100	100	36	288.7	108
9953_5#4	Scaffold: SPAdes + Improvement	4542032	31	146517	406080	253040	7	230033	9	226633	11	203885	13	99321	17	314	31	2116	4270170	4155649	114521	4075030	80619	427017000	415564900	415440065	100	100	35.6	227.8	73.3
9953_5#4	Scaffold: Velvet + Improvement	4536553	41	110648	609865	230362	6	175598	8	145261	11	105497	15	64658	21	417	41	0	4270170	4153169	117001	4071468	81701	427017000	415316900	415191850	100	100	35.6	227.7	73.2
10868_5#3	Scaffold: Velvet + Improvement	5213152	55	94784.6	746398	342323	5	326094	6	149517	9	118712	13	69705	19	346	55	13	7627416	7413740	213676	7246074	167666	762741600	741374000	741135402	100	100	34	253.4	78.2
10868_5#6	Scaffold: Velvet + Improvement	5214944	60	86915.7	574830	340259	6	326108	7	245444	9	126042	12	78678	17	329	60	1	8147452	8078873	68579	8147452		814745200	807887300	803740712	100	100	34.1	256	80.4
10868_5#7	Scaffold: Velvet + Improvement	5222254	63	82892.9	746426	337096	5	259794	7	225767	9	123898	12	65411	17	340	63	0	9566106	9256510	309596	9066494	190016	956610600	925651000	925346931	100	100	34.1	235.9	71.8
10868_5#8	Scaffold: Velvet + Improvement	5223136	61	85625.2	608429	326133	6	263247	7	176663	10	124110	13	74816	19	342	61	0	8316998	8256724	60274	8316998		831699800	825672400	821286053	100	100	34.1	240.3	77.9
10900_4#62	Scaffold: Velvet + Improvement	5212038	58	89862.7	575598	342336	6	225736	8	149608	11	119739	15	62045	20	405	58	30	4755580	4666889	88691	4592268	74621	475558000	466688900	466550535	100	100	34.5	251	81.9
10900_4#63	Scaffold: Velvet + Improvement	5207872	50	104157	574781	374864	6	340265	7	225752	9	120929	13	76963	18	308	50	0	5189894	5100375	89519	5024776	75599	518989400	510037500	509892900	100	100	34.6	245	77.3
10900_4#64	Scaffold: Velvet + Improvement	5212233	62	84068.3	567085	259602	7	222864	9	149616	12	115888	16	62392	22	365	62	13	5103396	4992905	110491	4917626	75279	510339600	499290500	499146595	100	100	34.6	249.5	78.4
13071_1#94	Scaffold: SPAdes + Improvement	5908927	1291	4577.02	527865	120982	15	81775	21	40174	32	19964	51	2050	144	126	1291	2443	2609990	2544667	65323	2485884	58783	391498500	381700050	381577538	150	150	36.7	497	133.6
13071_1#94	Scaffold: Velvet + Improvement	5061978	207	24454	625833	298720	6	260388	8	223263	10	117605	14	76419	19	294	207	1899	2609990	2579805	30185	2609990		391498500	386970750	384851032	150	150	36.7	499	136.1
13103_1#3	Scaffold: SPAdes + Improvement	4991013	50	99820.3	694439	377376	5	271880	6	190042	9	124158	12	74352	17	311	50	846	1961884	1896293	65591	1834282	62011	294282600	284443950	284367129	150	150	36.3	495	136.1
13103_1#3	Scaffold: Velvet + Improvement	4994314	55	90805.7	694216	390730	5	334715	6	222950	8	149386	11	75260	16	308	55	364	1961884	1951907	9977	1961884		294282600	292786050	291119593	150	150	36.3	500.3	140.7
13134_1#15	Scaffold: SPAdes + Improvement	4957633	53	93540.2	1098850	333914	5	260546	6	222952	8	149446	11	81776	16	309	53	314	2866136	2791532	74604	2724152	67380	429920400	418729800	418631044	150	150	36.5	521	143.6
13134_1#15	Scaffold: Velvet + Improvement	4967956	54	91999.2	596773	318617	6	260891	7	224628	9	149423	12	81649	17	308	54	647	2866136	2854949	11187	2866136		429920400	428242350	426149098	150	150	36.5	523.9	146.2
13134_1#17	Scaffold: SPAdes + Improvement	4963906	48	103415	659116	271906	6	223523	8	173059	11	123999	14	87157	19	307	48	708	3030920	2954014	76906	2884844	69170	454638000	443102100	443001033	150	150	36.6	526.4	143.1
13134_1#17	Scaffold: Velvet + Improvement	4971750	51	97485.3	661627	342209	6	258567	7	191736	10	150456	13	90908	17	308	51	847	3030920	3018089	12831	3030920		454638000	452713350	450535466	150	150	36.6	528.9	145.3
13566_1#12	Scaffold: SPAdes + Improvement	4936917	38	129919	982519	377296	4	225729	6	173163	8	120902	12	75962	17	2079	38	1669	5576440	5449241	127199	5337364	111877	557644000	544924100	544739897	100	100	33.9	266.4	80
13566_1#12	Scaffold: Velvet + Improvement	4935674	34	145167	710299	377293	5	290600	6	225455	8	149324	11	90748	15	344	34	5115	0	0	0	0		0	0	0	0	30	0	0	0
13566_1#19	Scaffold: SPAdes + Improvement	4946535	36	137404	914200	398748	4	252710	6	173166	8	120908	12	74272	17	564	36	1858	5545492	5416506	128986	5302608	113898	554549200	541650600	541464838	100	100	33.9	266.5	83.9
13566_1#19	Scaffold: Velvet + Improvement	4948003	38	130211	784818	327264	5	260019	7	222615	9	149356	12	91465	16	308	38	6153	5545492	5412354	133138	5296456	115898	554549200	541235400	541049425	100	100	33.9	266.4	83.8
13566_1#24	Scaffold: SPAdes + Improvement	4936850	34	145201	593372	377296	5	225729	7	222882	9	154687	12	90650	16	648	34	1729	5437218	5310096	127122	5197340	112756	543721800	531009600	530829439	100	100	33.9	258.4	81.4
13566_1#24	Scaffold: Velvet + Improvement	4937322	34	145215	658669	377315	5	342179	6	225826	8	149748	11	86817	15	308	34	4150	5437218	5308918	128300	5195478	113440	543721800	530891800	530711321	100	100	33.9	258.5	81.5
13566_1#30	Scaffold: SPAdes + Improvement	4981380	37	134632	984402	377296	4	231151	6	154687	9	120902	12	87469	17	650	37	1198	5352952	5231261	121691	5123668	107593	535295200	523126100	522949244	100	100	33.9	266.2	83.4
13566_1#30	Scaffold: Velvet + Improvement	4983735	33	151022	596708	520924	5	377325	6	196207	8	149352	11	90264	15	551	33	5895	5352952	5339442	13510	5352952		535295200	533944200	531585816	100	100	33.9	266.8	84
13566_1#31	Scaffold: SPAdes + Improvement	5001257	38	131612	982513	377295	5	222925	7	173348	9	149362	12	81369	17	594	38	1708	4914532	4802646	111886	4704274	98372	491453200	480264600	480102430	100	100	33.9	271.7	84.5
13566_1#31	Scaffold: Velvet + Improvement	5004347	40	125109	1098478	323283	5	259637	6	173176	9	149355	12	81368	16	308	40	5750	4914532	4799520	115012	4699800	99720	491453200	479952000	479789720	100	100	33.9	271.6	84.4
13566_1#32	Scaffold: SPAdes + Improvement	4948161	37	133734	1566281	377295	3	225735	5	154687	8	120901	11	74278	17	459	37	1780	4872728	4719119	153609	4580300	138819	487272800	471911900	471748639	100	100	33.7	261.8	79.7
13566_1#32	Scaffold: Velvet + Improvement	4949157	30	164972	658785	522824	5	342144	6	224694	7	149351	10	90639	15	308	30	4618	0	0	0	0		0	0	0	0	30	0	0	0
13566_1#34	Scaffold: SPAdes + Improvement	4949609	31	159665	610760	521104	5	279372	6	192330	8	123865	11	90650	15	645	31	1871	4806552	4694634	111918	4596314	98320	480655200	469463400	469302866	100	100	33.9	261.4	81.8
13566_1#34	Scaffold: Velvet + Improvement	4950308	37	133792	659009	520955	5	330418	6	222607	7	149336	10	78765	15	500	37	7587	4806552	4790662	15890	4806552		480655200	479066200	476785250	100	100	33.9	261.8	82.4
13566_1#41	Scaffold: SPAdes + Improvement	4949045	37	133758	766049	225729	6	216630	8	173154	11	124042	14	90671	18	652	37	1874	4854656	4737757	116899	4634640	103117	485465600	473775700	473611540	100	100	33.9	263.8	84
13566_1#41	Scaffold: Velvet + Improvement	4947626	34	145518	746313	332637	5	260472	7	225712	9	149345	12	91151	16	349	34	6821	4854656	4840536	14120	4854656		485465600	484053600	481688597	100	100	33.9	264.1	84.4
13566_1#43	Scaffold: SPAdes + Improvement	5043503	40	126088	610771	382725	5	333561	6	173337	9	120907	12	75955	18	459	40	2055	5033122	4916611	116511	4814312	102299	503312200	491661100	491493274	100	100	33.9	262.3	82.4
13566_1#43	Scaffold: Velvet + Improvement	5047225	40	126181	596777	377866	5	377398	6	225717	8	147685	11	75396	17	480	40	9729	5033122	5017622	15500	5033122		503312200	501762200	499495144	100	100	33.9	262.9	83.2
13566_1#48	Scaffold: SPAdes + Improvement	4949869	35	141425	596821	377296	5	333576	6	173337	9	149361	12	81369	16	558	35	1745	5179226	5050534	128692	4938300	112234	517922600	505053400	504876724	100	100	33.9	262.1	81.9
13566_1#48	Scaffold: Velvet + Improvement	4953415	41	120815	746263	574813	4	342214	6	173185	8	124146	11	75794	16	319	41	10092	0	0	0	0		0	0	0	0	30	0	0	0
13566_1#50	Scaffold: SPAdes + Improvement	5042714	36	140075	596646	511499	5	377307	6	173153	9	124066	12	74272	17	499	36	1218	5171202	5052219	118983	4947132	105087	517120200	505221900	505048222	100	100	33.9	256.7	77.6
13566_1#50	Scaffold: Velvet + Improvement	5042974	38	132710	1101779	376933	4	338998	5	173160	8	146070	11	74738	16	483	38	7147	5171202	5154712	16490	5171202		517120200	515471200	513146080	100	100	33.9	257.2	78.2
13566_1#68	Scaffold: SPAdes + Improvement	5002594	41	122014	775829	521094	4	225729	6	157234	9	120903	12	75955	17	358	41	1914	3801772	3718334	83438	3644800	73534	380177200	371833400	371707740	100	100	33.9	250.8	78.9
13566_1#68	Scaffold: Velvet + Improvement	5000535	39	128219	596444	399233	5	225697	7	183042	9	149480	12	90748	16	551	39	4749	3801772	3789087	12685	3801772		380177200	378908700	377251955	100	100	33.9	251	79.1
13566_1#73	Scaffold: SPAdes + Improvement	4978305	39	127649	1098538	376922	4	225729	6	173153	8	121537	12	74272	17	459	39	1229	4105106	4006453	98653	3921900	84553	410510600	400645300	400506157	100	100	33.9	256.9	80.1
13566_1#73	Scaffold: Velvet + Improvement	4980152	43	115817	594102	382711	5	225722	7	173125	9	123999	12	76244	17	308	43	5830	4105106	4088029	17077	4105106		410510600	408802900	406927376	100	100	33.9	257.3	80.7
13566_1#75	Scaffold: SPAdes + Improvement	4949815	41	120727	597274	231151	6	222882	8	153803	11	146035	14	75955	19	459	41	1835	5079108	4966583	112525	4867462	99121	507910800	496658300	496492112	100	100	33.9	255.7	81.6
13566_1#75	Scaffold: Velvet + Improvement	4949290	40	123732	746229	259972	6	259629	7	173161	10	149349	13	83773	17	308	40	4802	5079108	4960128	118980	4858640	101488	507910800	496012800	495846310	100	100	33.9	255.6	81.4
13566_1#77	Scaffold: SPAdes + Improvement	5031996	42	119809	597275	377235	5	225729	7	159412	10	115942	13	74272	19	432	42	2071	4298114	4201767	96347	4116430	85337	429811400	420176700	420035250	100	100	33.9	262	82.2
13566_1#77	Scaffold: Velvet + Improvement	5030499	43	116988	659476	377298	5	225579	7	172976	10	123844	13	81398	19	437	43	6019	4298114	4194371	103743	4105928	88443	429811400	419437100	419294951	100	100	33.9	261.9	82.3
14555_2#1	Scaffold: SPAdes + Improvement	4944919	37	133646	727143	377296	5	225729	7	184221	9	126219	12	81365	17	551	37	1580	4453128	4393901	59227	4347732	46169	445312800	439390100	439294911	100	100	35.3	244.2	79
14555_2#1	Scaffold: Velvet + Improvement	4947231	36	137423	726811	377289	5	225717	7	184222	9	147629	12	74774	17	322	36	5008	4453128	4391515	61613	4344456	47059	445312800	439151500	439056402	100	100	35.3	244.2	79
14555_2#10	Scaffold: SPAdes + Improvement	4951760	45	110039	596646	377296	5	225729	7	155050	10	121530	13	75955	19	385	45	1822	4173114	4113117	59997	4067816	45301	417311400	411311700	411219591	100	100	35.3	251.4	82.1
14555_2#10	Scaffold: Velvet + Improvement	4950988	37	133810	596696	377318	5	347647	6	173248	9	149391	12	79635	17	318	37	7346	0	0	0	0		0	0	0	0	30	0	0	0
14555_2#19	Scaffold: SPAdes + Improvement	4916647	45	109259	596650	271295	6	222882	8	151837	11	93986	14	62441	21	563	45	1236	4945376	4874563	70813	4819868	54695	494537600	487456300	487344155	100	100	35.2	252.7	80
14555_2#19	Scaffold: Velvet + Improvement	4920426	40	123011	596741	347616	6	260269	7	222868	9	149700	12	74735	18	308	40	3344	4945376	4928950	16426	4945376		494537600	492895000	491877634	100	100	35.2	253.4	80.6
14555_2#33	Scaffold: SPAdes + Improvement	4983383	38	131142	983151	582754	4	271290	5	159388	8	120909	11	87519	16	459	38	1933	4381568	4321049	60519	4274654	46395	438156800	432104900	432009872	100	100	35.3	248.7	78.2
14555_2#33	Scaffold: Velvet + Improvement	4985733	36	138493	694167	377289	5	341674	6	222921	8	149416	11	81388	15	308	36	6395	4381568	4318025	63543	4269900	48125	438156800	431802500	431706900	100	100	35.3	248.7	78.2
14555_2#38	Scaffold: SPAdes + Improvement	4948369	41	120692	596646	271632	6	222872	8	184046	11	124042	14	74272	19	420	41	1921	4909394	4841771	67623	4789654	52117	490939400	484177100	484066918	100	100	35.2	249.1	76.1
14555_2#38	Scaffold: Velvet + Improvement	4951692	40	123792	596498	342214	6	332777	7	225723	9	173160	12	94531	15	308	40	3733	4909394	4841756	67638	4789986	51770	490939400	484175600	484065650	100	100	35.2	249.1	76.1
14555_2#40	Scaffold: SPAdes + Improvement	4979512	45	110656	594079	382718	5	225729	7	154884	10	115892	14	75979	19	459	45	1244	4485464	4424759	60705	4378566	46193	448546400	442475900	442378969	100	100	35.3	243.6	76.7
14555_2#40	Scaffold: Velvet + Improvement	4981605	41	121503	594097	464074	5	266084	6	173151	9	123888	12	76201	17	319	41	4253	0	0	0	0		0	0	0	0	30	0	0	0
14555_2#74	Scaffold: SPAdes + Improvement	5556008	1143	4860.9	520675	183985	9	134668	12	93980	17	54857	25	3207	66	86	1143	645	4027566	3939159	88407	3868438	70721	402756600	393915900	393778015	100	100	35.2	248.2	75.3
14555_2#74	Scaffold: Velvet + Improvement	4964204	59	84139.1	597597	342834	6	225845	7	173492	10	146328	13	81479	17	303	59	73513	4027566	3930299	97267	4027566		402756600	393029900	390758696	100	100	35.2	248.6	76.2
14555_2#85	Scaffold: SPAdes + Improvement	4849303	43	112774	521686	225584	7	180433	9	149387	12	94023	17	75934	22	435	43	2137	4616238	4552545	63693	4503928	48617	461623800	455254500	455153534	100	100	35.3	244.5	76.6
14555_2#85	Scaffold: Velvet + Improvement	4851400	41	118327	571967	225791	6	189132	9	172509	11	114563	15	90879	19	309	41	2727	0	0	0	0		0	0	0	0	30	0	0	0
14555_2#88	Scaffold: SPAdes + Improvement	4934291	38	129850	1098865	377296	4	231151	6	173337	8	123872	11	64472	17	648	38	1906	3725862	3672904	52958	3632398	40506	372586200	367290400	367208545	100	100	35.3	248.2	76.9
14555_2#88	Scaffold: Velvet + Improvement	4933810	41	120337	746027	574764	4	330280	6	225702	7	149346	10	76894	15	344	41	4767	3725862	3669551	56311	3627460	42091	372586200	366955100	366872658	100	100	35.3	248.3	77.1
14555_2#94	Scaffold: SPAdes + Improvement	5119930	46	111303	982080	268092	5	225729	7	149979	10	120902	14	74272	19	553	46	1575	3899574	3848593	50981	3809020	39573	389957400	384859300	384772930	100	100	35.3	240.9	73
14555_2#94	Scaffold: Velvet + Improvement	5082519	175	29043	596456	267954	6	225701	8	184205	10	128510	13	62344	19	269	175	44349	3899574	3879178	20396	3899574		389957400	387917800	386867380	100	100	35.3	241.2	73.5
16399_3#19	Scaffold: Velvet + Improvement	4954731	38	130388	900936	545129	4	429043	5	225586	7	149347	9	84016	14	304	38	10325	3696736	3553707	143029	3427052	126655	369673600	355370700	355208157	100	100	32.6	482	78.3
16399_3#25	Scaffold: Velvet + Improvement	4958256	40	123956	660459	390161	5	259353	7	222603	9	149524	11	94721	15	308	40	4746	4866478	4630487	235991	4477820	152667	486647800	463048700	462847666	100	100	32.9	460	77.7
16399_3#42	Scaffold: Velvet + Improvement	4916308	40	122908	992682	427329	4	377360	5	173272	8	149351	11	93620	15	308	40	6344	5686476	5659505	26971	5686476		568647600	565950500	562360829	100	100	32.8	484.1	138.3
16399_3#46	Scaffold: Velvet + Improvement	4952167	44	112549	658919	377265	5	327838	6	225571	8	149330	11	81600	15	302	44	5576	4466524	4447365	19159	4466524		446652400	444736500	442172602	100	100	32.8	470.1	77.5
16399_3#58	Scaffold: Velvet + Improvement	4954704	39	127044	746110	574482	4	573249	5	377283	6	149351	9	81208	14	308	39	3476	5538822	5516346	22476	5538822		553882200	551634600	548440770	100	100	32.7	469.1	78.4
16399_3#59	Scaffold: Velvet + Improvement	4957266	41	120909	658679	382699	5	342161	6	225324	8	149315	11	81416	16	308	41	4685	5222744	5034112	188632	4867144	166968	522274400	503411200	503184224	100	100	32.7	472.6	74.6
16399_3#62	Scaffold: Velvet + Improvement	4959359	39	127163	659825	522110	5	377286	6	222913	7	149358	10	81427	15	308	39	5967	5242530	5016348	226182	4812470	203878	524253000	501634800	501406542	100	100	32.5	470.2	76.4
16399_3#65	Scaffold: Velvet + Improvement	4948874	41	120704	677509	377352	5	282063	7	222607	9	149346	11	90656	16	308	41	5280	5560450	5352515	207935	5166596	185919	556045000	535251500	535017321	100	100	32.8	464.4	76.2
16399_3#70	Scaffold: Velvet + Improvement	4953479	40	123837	658940	382724	5	342134	6	222614	8	149345	11	81178	16	308	40	3905	5651552	5631707	19845	5651552		565155200	563170700	560098492	100	100	32.8	466.7	74.5
16399_3#72	Scaffold: Velvet + Improvement	4951937	40	123798	676698	596943	4	574334	5	224355	7	149409	9	81523	14	304	40	7894	4491222	4325951	165271	4178740	147211	449122200	432595100	432397510	100	100	32.6	480.5	77.9
16399_3#87	Scaffold: Velvet + Improvement	4852931	36	134804	700526	258256	5	225606	7	205026	9	150448	12	87644	17	325	36	6092	4496788	4338310	158478	4198190	140120	449678800	433831000	433645128	100	100	32.9	457.1	74.8
16399_3#89	Scaffold: Velvet + Improvement	4951038	42	117882	658831	377321	5	259532	7	200672	9	149168	12	90748	16	308	42	6824	4691308	4672502	18806	4691308		469130800	467250200	464496742	100	100	32.9	467.5	84.3
16399_4#5	Scaffold: Velvet + Improvement	4913038	37	132785	743311	376642	5	341375	6	199211	8	149933	11	90748	15	308	37	7469	5236760	5219275	17485	5236760		523676000	521927500	519939061	100	100	33.6	429.3	72.9
16399_4#7	Scaffold: Velvet + Improvement	4909869	39	125894	659044	377284	5	342239	6	222617	8	151268	11	86845	16	308	39	4304	5072468	5054645	17823	5072468		507246800	505464500	503488845	100	100	33.5	433.6	75.6
16399_4#12	Scaffold: Velvet + Improvement	4948035	41	120684	627338	376495	5	350775	6	222760	8	182311	10	81407	15	308	41	6307	4248212	4233423	14789	4248212		424821200	423342300	421623566	100	100	33.3	463.3	83.4
16399_4#18	Scaffold: Velvet + Improvement	4951917	39	126972	658734	377291	5	342222	6	222685	8	149327	11	81475	16	308	39	8005	4492130	4373803	118327	4267654	106149	449213000	437380300	437195886	100	100	33.4	442.4	78.2
16399_4#19	Scaffold: Velvet + Improvement	4956514	42	118012	658277	521615	5	377909	6	222614	7	149313	10	81334	15	308	42	3046	4671952	4544698	127254	4431428	113270	467195200	454469800	454269623	100	100	33.2	456.4	80.8
16399_4#20	Scaffold: Velvet + Improvement	4872738	32	152273	597014	399096	5	260128	7	225843	9	186954	11	120932	14	308	32	9645	5081792	4946474	135318	4824108	122366	508179200	494647400	494440425	100	100	33.5	433.6	73.8
16399_4#30	Scaffold: Velvet + Improvement	4986750	50	99735	658795	377301	5	342234	6	173275	9	124036	12	74845	17	291	50	12606	4917990	4787642	130348	4674966	112676	491799000	478764200	478563988	100	100	33.5	429.1	74.2
16399_4#38	Scaffold: Velvet + Improvement	4952305	39	126982	746203	575022	4	573331	5	377143	6	149380	9	81489	14	308	39	9065	5238650	5099282	139368	4973750	125532	523865000	509928200	509713798	100	100	33.5	423.8	74.3
16399_4#57	Scaffold: Velvet + Improvement	4954998	42	117976	658717	377305	5	347658	6	222678	8	149420	11	81554	16	308	42	6048	6092876	5920721	172155	5765292	155429	609287600	592072100	591821466	100	100	33.3	440	76.5
16399_4#63	Scaffold: Velvet + Improvement	4950061	36	137502	770701	523800	4	341462	6	225867	7	149401	10	90677	15	308	36	8665	4363538	4347452	16086	4363538		436353800	434745200	432914705	100	100	33.4	444.9	75.4
16399_4#87	Scaffold: Velvet + Improvement	4956819	42	118020	658765	464077	5	342194	6	222667	8	149529	10	90661	14	308	42	4875	4886774	4768342	118432	4661794	106548	488677400	476834200	476635795	100	100	33.4	437.3	73.5
16399_4#88	Scaffold: Velvet + Improvement	4951359	35	141467	658977	522890	5	377033	6	224772	7	149323	10	90677	14	308	35	4182	4810162	4689367	120795	4580654	108713	481016200	468936700	468736745	100	100	33.4	440.3	76.5
16399_4#89	Scaffold: Velvet + Improvement	5052279	43	117495	658876	377282	5	224779	7	170854	10	147708	13	82938	17	308	43	5455	4540296	4430350	109946	4332924	97426	454029600	443035000	442850613	100	100	33.5	437.7	76.5
16399_4#90	Scaffold: Velvet + Improvement	4891945	39	125434	658669	463988	5	463611	6	225720	7	149567	10	90818	13	308	39	7462	4710730	4579991	130739	4464454	115537	471073000	457999100	457801920	100	100	33.3	447.8	77.4
16399_4#91	Scaffold: Velvet + Improvement	4952438	43	115173	658848	377373	5	342220	6	224283	8	149357	11	81424	16	308	43	6772	5330164	5194944	135220	5073756	121188	533016400	519494400	519276285	100	100	33.4	436.6	76.4
16404_4#27	Scaffold: Velvet + Improvement	4953913	42	117950	659177	377413	5	334046	6	222680	8	149357	11	81430	16	308	42	9626	4504462	4409795	94667	4323370	86425	450446200	440979500	440880724	100	100	35.1	497.2	89.2
16404_4#29	Scaffold: Velvet + Improvement	4952874	37	133861	659284	377348	5	342344	6	224904	8	149489	11	90651	15	308	37	11044	4294618	4210123	84495	4132982	77141	429461800	421012300	420924320	100	100	35.3	469.2	83
16404_4#34	Scaffold: Velvet + Improvement	4951346	44	112531	658610	359966	5	231148	7	173223	9	140953	12	81354	17	308	44	4561	3889994	3876853	13141	3889994		388999400	387685300	386181714	100	100	35.3	464	77.5
16404_4#43	Scaffold: Velvet + Improvement	4816476	40	120412	1047258	259985	4	180434	7	172519	9	113142	13	81533	18	308	40	1405	4244744	4233193	11551	4244744		424474400	423319300	421759683	100	100	35.2	471.6	75.5
16404_4#45	Scaffold: Velvet + Improvement	4903129	45	108958	596749	377269	5	231143	7	173233	9	149347	12	81417	17	308	45	4706	4100646	4084776	15870	4100646		410064600	408477600	406789418	100	100	35.1	485.9	83.7
16404_4#49	Scaffold: Velvet + Improvement	4953780	46	107691	658664	377430	5	342253	6	222752	8	149358	11	81368	16	308	46	4131	7745450	7596922	148528	7459876	137046	774545000	759692200	759527451	100	100	35.3	476	111.8
16404_4#50	Scaffold: Velvet + Improvement	4863554	44	110535	1048152	225875	5	204459	7	158724	10	113163	13	80363	18	308	44	6583	4858292	4841807	16485	4858292		485829200	484180700	482325338	100	100	35.2	470.3	78.8
16404_4#54	Scaffold: Velvet + Improvement	4949805	40	123745	658958	382901	5	342251	6	222615	8	149406	11	81532	16	308	40	8988	3989320	3905540	83780	3827970	77570	398932000	390554000	390468729	100	100	35.2	479.3	86.5
16404_4#60	Scaffold: Velvet + Improvement	4949378	40	123734	658598	521368	5	341585	6	222662	7	149336	10	81401	15	308	40	5874	4110526	4027519	83007	3950834	76685	411052600	402751900	402667500	100	100	35.4	452.4	78.5
16404_4#67	Scaffold: Velvet + Improvement	4949979	36	137499	658723	463882	5	341502	6	222699	8	149347	11	93979	15	308	36	6435	3635130	3552905	82225	3478760	74145	363513000	355290500	355210579	100	100	35.2	477.6	82.2
16404_4#72	Scaffold: Velvet + Improvement	4951752	46	107647	658442	377278	5	342169	6	149465	9	123670	12	86791	17	308	46	2874	4753424	4658822	94602	4571234	87588	475342400	465882200	465780039	100	100	35.2	480.7	81.7
16404_4#76	Scaffold: Velvet + Improvement	4950324	36	137509	658521	523505	5	342182	6	222605	7	149335	10	90641	15	308	36	3037	3835410	3760612	74798	3691734	68878	383541000	376061200	375980830	100	100	35.3	481.2	118.1
16404_4#79	Scaffold: Velvet + Improvement	4947585	36	137433	658570	464680	5	342156	6	173194	8	135042	11	94012	15	308	36	6558	3595924	3524766	71158	3459578	65188	359592400	352476600	352402366	100	100	35.2	476.7	76.1
16404_4#85	Scaffold: Velvet + Improvement	4904388	43	114056	627425	378860	5	225711	7	182174	9	157998	12	90636	16	308	43	5921	4139236	4058956	80280	3985358	73598	413923600	405895600	405809023	100	100	35.3	474	78.1
16404_5#1	Scaffold: Velvet + Improvement	4952258	38	130323	659132	377432	5	347575	6	222749	8	149361	11	90748	16	308	38	8711	5527930	5380523	147407	5244142	136381	552793000	538052300	537917785	100	100	34.5	443.1	80.3
16404_5#8	Scaffold: Velvet + Improvement	4951475	44	112534	659076	342227	5	261080	7	222621	9	149348	12	81412	17	308	44	5910	5234500	5095377	139123	4968932	126445	523450000	509537700	509401358	100	100	34.3	475.7	82.4
16404_5#15	Scaffold: Velvet + Improvement	4954621	44	112605	658936	377294	5	342194	6	222680	8	149354	11	81481	16	308	44	6296	5529808	5388561	141247	5257358	131203	552980800	538856100	538722092	100	100	34.5	447.3	79.6
16404_5#17	Scaffold: Velvet + Improvement	4952264	43	115169	658921	377341	5	342194	6	222607	8	149338	11	81410	16	308	43	5000	5201508	5066852	134656	4942726	124126	520150800	506685200	506553472	100	100	34.5	459.1	81.9
16404_5#25	Scaffold: Velvet + Improvement	4947934	40	123698	663736	377281	5	342109	6	222615	8	149381	11	81368	16	308	40	3463	4603456	4483661	119795	4375262	108399	460345600	448366100	448251725	100	100	34.5	451.9	76.8
16404_5#26	Scaffold: Velvet + Improvement	4950389	39	126933	658733	377414	5	342251	6	222607	8	149349	11	90649	15	308	39	7533	5268552	5132057	136495	5006964	125093	526855200	513205700	513073012	100	100	34.4	463.1	76.9
16404_5#32	Scaffold: Velvet + Improvement	4959295	44	112711	746050	574955	4	342159	6	225743	7	149347	10	81371	15	308	44	6865	4876354	4724323	152031	4582508	141815	487635400	472432300	472310702	100	100	34.3	458.9	77.4
16404_5#39	Scaffold: Velvet + Improvement	4951908	43	115161	659081	377269	5	347596	6	222914	8	149329	11	81403	16	308	43	6128	5151708	5023569	128139	4905720	117849	515170800	502356900	502232167	100	100	34.5	447.1	72.8
16404_5#49	Scaffold: Velvet + Improvement	4955208	40	123880	659399	521510	5	377320	6	225031	7	149333	10	81455	15	308	40	6037	4624658	4505779	118879	4397016	108763	462465800	450577900	450461495	100	100	34.5	462.7	76.5
16404_5#56	Scaffold: Velvet + Improvement	4877190	44	110845	596882	382711	5	342155	6	172944	9	126100	12	77421	17	308	44	4808	5049600	5010632	38968	5049600		504960000	501063200	498567621	100	100	34.4	450	74.5
16404_5#62	Scaffold: Velvet + Improvement	4957502	45	110167	658941	377291	5	342148	6	222607	8	149337	11	86907	16	308	45	5281	4694406	4535288	159118	4387854	147434	469440600	453528800	453408180	100	100	34.2	465.9	92.8
16404_5#63	Scaffold: Velvet + Improvement	4948886	39	126895	659083	377282	5	327867	6	224772	8	149347	11	88693	16	308	39	5372	4813608	4792888	20720	4813608		481360800	479288800	476919777	100	100	34.5	447.7	77
16404_5#70	Scaffold: Velvet + Improvement	4952252	42	117911	658493	377313	5	342179	6	184077	8	149319	11	86584	16	308	42	7654	4403050	4291924	111126	4190294	101630	440305000	429192400	429080555	100	100	34.4	473.6	102
16404_5#72	Scaffold: Velvet + Improvement	4949734	48	103119	707362	347646	5	266603	6	193688	8	149347	11	81431	16	308	48	5807	4875110	4755746	119364	4645778	109968	487511000	475574600	475455132	100	100	34.5	454	72.8
16404_5#73	Scaffold: Velvet + Improvement	4909461	43	114174	596805	382708	5	225603	7	173330	9	120890	13	79977	18	308	43	6332	5277986	5136774	141212	5006116	130658	527798600	513677400	513541764	100	100	34.3	474.9	79.7
16404_5#74	Scaffold: Velvet + Improvement	4950928	38	130288	659424	464026	5	268620	6	225705	8	149332	11	74740	15	308	38	7054	4783524	4741262	42262	4783524		478352400	474126200	471854887	100	100	34.3	466.1	80.2
16404_5#87	Scaffold: Velvet + Improvement	4950587	42	117871	658539	382546	5	341490	6	224772	8	149818	11	81458	16	308	42	5456	4823266	4802516	20750	4823266		482326600	480251600	477822335	100	100	34.6	447.3	76.2
16404_6#10	Scaffold: Velvet + Improvement	4949286	40	123732	659035	377309	5	347553	6	193748	8	149342	11	81410	16	308	40	5664	4453146	4331631	121515	4221404	110227	445314600	433163100	433038309	100	100	34.4	469	77.5
16404_6#14	Scaffold: Velvet + Improvement	4956800	39	127097	658822	520997	5	342098	6	225324	7	149343	10	81428	15	308	39	5821	4693582	4672625	20957	4693582		469358200	467262500	464709331	100	100	34.4	472.5	79.5
16404_6#17	Scaffold: Velvet + Improvement	4951809	38	130311	659051	520880	5	377057	6	225324	7	149343	10	90840	15	308	38	4490	4446134	4320864	125270	4206502	114362	444613400	432086400	431960513	100	100	34.4	467.4	82.7
16404_6#19	Scaffold: Velvet + Improvement	4952593	39	126990	658855	527132	5	377283	6	222723	7	149896	10	90740	14	308	39	7831	4245910	4121695	124215	4008402	113293	424591000	412169500	412044793	100	100	34.2	486.4	82
16404_6#23	Scaffold: Velvet + Improvement	4958591	43	115316	658613	382803	5	342079	6	222607	8	149349	11	90657	15	308	43	5213	5248488	5225944	22544	5248488		524848800	522594400	519787348	100	100	34.4	468.4	77.5
16404_6#32	Scaffold: Velvet + Improvement	4951229	39	126955	800763	521960	4	342225	6	224283	7	149347	10	86835	15	308	39	5296	5835070	5635832	199238	5451434	184398	583507000	563583200	563421061	100	100	34.3	459.2	77.6
16404_6#51	Scaffold: Velvet + Improvement	4938427	38	129959	1097723	596876	4	342159	5	222520	6	149492	9	90840	14	308	38	5730	4835822	4697608	138214	4571734	125874	483582200	469760800	469620732	100	100	34.2	482.2	82.5
16404_6#61	Scaffold: Velvet + Improvement	4955822	44	112632	596844	347707	6	303711	7	222116	9	149357	12	81417	17	308	44	9705	5435502	5283709	151793	5144986	138723	543550200	528370900	528219620	100	100	34.4	463.9	79.1
16404_6#62	Scaffold: Velvet + Improvement	4951946	40	123799	658721	382553	5	341605	6	222605	8	149356	11	90641	16	308	40	2930	5493046	5305565	187481	5132350	173215	549304600	530556500	530400350	100	100	34.1	471.3	78.3
16404_6#75	Scaffold: Velvet + Improvement	4959063	46	107806	659138	382806	5	341948	6	222623	8	149423	11	81448	16	308	46	7016	5183408	5041690	141718	4912222	129468	518340800	504169000	504021368	100	100	34.3	478.1	77.9
16404_6#86	Scaffold: Velvet + Improvement	4956686	44	112652	659092	377416	5	342251	6	225838	8	149346	11	81415	15	308	44	9565	5936626	5860894	75732	5936626		593662600	586089400	582045547	100	100	34.5	448.1	79.7
16404_6#91	Scaffold: Velvet + Improvement	4954107	45	110091	658819	520784	5	342148	6	222606	7	149346	10	81416	15	308	45	5264	5841930	5817138	24792	5841930		584193000	581713800	578503990	100	100	34.2	479.4	82
16549_7#13	Scaffold: Velvet + Improvement	4952364	41	120789	596516	382692	5	225594	7	173063	9	123875	12	81360	17	308	41	5261	4862164	4765863	96301	4682492	83371	486216400	476586300	476478212	100	100	35	465.9	78.3
16549_7#27	Scaffold: Velvet + Improvement	4950424	34	145601	746255	574971	4	342216	6	225724	7	149355	10	93991	15	308	34	5473	4485452	4398266	87186	4322484	75782	448545200	439826600	439727017	100	100	35	461.6	79.9
16549_7#28	Scaffold: Velvet + Improvement	4953600	41	120820	658721	382787	5	342215	6	222681	8	149355	11	81364	16	308	41	7056	4976448	4876174	100274	4790104	86070	497644800	487617400	487499864	100	100	35	481.8	105
16549_7#37	Scaffold: Velvet + Improvement	4949242	39	126904	658544	463989	5	342294	6	225732	8	149538	10	93983	14	308	39	4771	4267852	4182631	85221	4109132	73499	426785200	418263100	418165664	100	100	35	454.7	77.4
16549_7#41	Scaffold: Velvet + Improvement	4950103	39	126926	658734	376486	5	341609	6	225324	8	149351	11	93984	15	308	39	4818	4698006	4603456	94550	4521222	82234	469800600	460345600	460238822	100	100	35	461.9	83.8
16549_7#44	Scaffold: Velvet + Improvement	4930232	40	123256	1098112	382801	4	341915	5	222610	7	149343	10	81356	15	308	40	3942	4513394	4428169	85225	4355328	72841	451339400	442816900	442715362	100	100	35	461	77.8
16549_7#48	Scaffold: Velvet + Improvement	4930708	33	149415	658845	521160	5	521160	5	225324	7	149450	10	93988	14	308	33	7136	4281962	4264632	17330	4281962		428196200	426463200	425098560	100	100	35	456	76.6
16549_7#50	Scaffold: Velvet + Improvement	4951634	38	130306	659320	428991	5	377359	6	224858	8	149555	11	120900	14	308	38	6789	4557204	4462999	94205	4381464	81535	455720400	446299900	446195271	100	100	35.1	452.3	84.1
16549_7#53	Scaffold: Velvet + Improvement	4889318	37	132144	596757	377412	5	347556	6	201865	9	149358	11	81364	16	308	37	6294	4347974	4265569	82405	4194758	70811	434797400	426556900	426461243	100	100	35.1	445.8	73.6
16549_7#54	Scaffold: Velvet + Improvement	4945756	40	123644	596748	377356	5	245471	7	225381	9	123673	12	80238	17	308	40	6826	4396340	4311028	85312	4237014	74014	439634000	431102800	431006354	100	100	35.1	440.9	76.2
16549_7#59	Scaffold: Velvet + Improvement	4950709	40	123768	658611	377282	5	347685	6	222746	8	149355	11	81430	16	308	40	5613	4763432	4659904	103528	4569746	90158	476343200	465990400	465884062	100	100	35	457.2	82.1
16549_7#70	Scaffold: Velvet + Improvement	4950314	35	141438	1098364	596698	4	341639	5	222607	6	149347	9	93973	13	308	35	6497	3637130	3569742	67388	3511948	57794	363713000	356974200	356891189	100	100	35.1	456.9	75.9
16549_7#72	Scaffold: Velvet + Improvement	4803982	32	150124	1047642	371413	4	204457	6	175459	8	158669	11	94364	15	308	32	3265	3783230	3696793	86437	3622818	73975	378323000	369679300	369588321	100	100	34.8	489.5	81.7
16549_7#75	Scaffold: Velvet + Improvement	4951069	36	137530	658753	377338	5	342232	6	224647	8	149469	11	86907	16	308	36	6179	3769276	3698049	71227	3636046	62003	376927600	369804900	369722350	100	100	35.2	447.8	81.6
16549_7#77	Scaffold: Velvet + Improvement	4956238	37	133952	746151	574940	4	342339	6	225652	7	149350	10	81360	15	308	37	5404	3860404	3783422	76982	3715260	68162	386040400	378342200	378254913	100	100	35.1	456.3	82.1
16549_7#82	Scaffold: Velvet + Improvement	4951113	42	117884	658710	342281	5	261086	7	222611	9	149341	12	90639	16	308	42	6081	4037898	3945991	91907	3864894	81097	403789800	394599100	394502691	100	100	34.8	457.6	77.5
16549_7#90	Scaffold: Velvet + Improvement	4950925	40	123773	658995	520985	5	377274	6	222609	7	149359	10	81359	15	306	40	4681	4710276	4608261	102015	4520830	87431	471027600	460826100	460715572	100	100	34.8	477	76.5
16549_8#11	Scaffold: Velvet + Improvement	4950424	38	130274	659107	377058	5	347711	6	222877	8	149345	11	93993	16	308	38	5930	4529826	4444033	85793	4369352	74681	452982600	444403300	444304423	100	100	35.2	476.4	81
16549_8#19	Scaffold: Velvet + Improvement	4949985	38	130263	608348	569024	5	327874	6	222666	7	149351	10	81349	15	308	38	5240	4574556	4480425	94131	4406930	73495	457455600	448042500	447939517	100	100	35.4	462.6	112.3
16549_8#29	Scaffold: Velvet + Improvement	4948962	35	141399	658478	520942	5	377330	6	225477	7	149222	10	93748	15	308	35	6826	4201662	4124331	77331	4058070	66261	420166200	412433100	412343392	100	100	35.3	471.6	76.5
16549_8#32	Scaffold: Velvet + Improvement	4949493	33	149985	1193940	382545	4	341569	5	222605	7	149463	10	102383	13	308	33	4491	3570988	3469701	101287	3379546	90155	357098800	346970100	346887109	100	100	34.9	498.3	100.9
16549_8#64	Scaffold: Velvet + Improvement	4953774	40	123844	658612	377293	5	372832	6	200543	8	150391	11	81362	16	308	40	5418	4413932	4399341	14591	4413932		441393200	439934100	438605676	100	100	35.4	452.7	79.6
16549_8#66	Scaffold: Velvet + Improvement	4950565	40	123764	658894	464066	5	342249	6	222609	8	149349	11	90638	15	308	40	5549	4733686	4712014	21672	4733686		473368600	471201400	469652225	100	100	35.4	475	178.3
16549_8#68	Scaffold: Velvet + Improvement	4951235	39	126955	658655	377274	5	342245	6	222611	8	149351	11	81360	16	308	39	4726	4213222	4200053	13169	4213222		421322200	420005300	418646056	100	100	35.3	474.6	94
16549_8#72	Scaffold: Velvet + Improvement	4913957	35	140399	658988	521992	5	377354	6	242580	7	186843	9	93984	13	308	35	4218	4644698	4628469	16229	4644698		464469800	462846900	461384230	100	100	35.3	472.7	90.2
16549_8#73	Scaffold: Velvet + Improvement	4950201	40	123755	658641	382709	5	342201	6	222668	8	149348	11	81367	16	308	40	5650	4271206	4256201	15005	4271206		427120600	425620100	424273262	100	100	35.3	460.2	81.1
16549_8#75	Scaffold: Velvet + Improvement	4952679	41	120797	658676	377291	5	347641	6	222753	8	149354	11	81526	16	308	41	8350	4631680	4614208	17472	4631680		463168000	461420800	459993137	100	100	35.4	448.7	77.4
16549_8#76	Scaffold: Velvet + Improvement	4954632	38	130385	726816	520906	4	347702	6	222611	8	149469	10	81360	15	308	38	4860	4292360	4278874	13486	4292360		429236000	427887400	426599557	100	100	35.4	456.2	77.4
16549_8#81	Scaffold: Velvet + Improvement	4953605	41	120820	659104	377279	5	342235	6	222609	8	149340	11	86791	16	308	41	4508	3519548	3508012	11536	3519548		351954800	350801200	349704927	100	100	35.5	448.7	80.8
17225_2#18	Scaffold: SPAdes + Improvement	4932169	30	164406	658944	464151	5	271032	6	222914	8	149399	11	90698	15	388	30	755	4584456	4541407	43049	4503524	37883	573057000	567675875	567460598	125	125	34.8	507.1	78.7
17225_2#18	Scaffold: Velvet + Improvement	4942767	37	133588	746752	575187	4	342174	6	225780	7	149387	10	86918	15	308	37	322	4584456	4574178	10278	4584456		573057000	571772250	571249727	125	125	34.8	507.4	78.9
17225_2#19	Scaffold: SPAdes + Improvement	4817637	29	166125	1047679	259480	4	205067	6	172600	9	149717	12	94047	16	460	29	959	5044470	4998184	46286	4957882	40302	630558750	624773000	624541703	125	125	34.9	494.2	78.4
17225_2#19	Scaffold: Velvet + Improvement	4822960	36	133971	1047825	259478	4	210604	6	172586	9	149713	12	87872	16	308	36	75	5044470	5032069	12401	5044470		630558750	629008625	628306982	125	125	34.9	494.7	78.7
17225_2#42	Scaffold: SPAdes + Improvement	4951377	41	120765	658937	464159	5	225784	6	172748	9	120953	12	82148	17	388	41	897	5029920	4983753	46167	4943510	40243	628740000	622969125	622726924	125	125	34.8	497.4	79.7
17225_2#42	Scaffold: Velvet + Improvement	4962616	47	105588	664806	575578	4	225780	6	180980	8	149400	11	82786	16	308	47	5	5029920	5019077	10843	5029920		628740000	627384625	626805058	125	125	34.8	497.8	79.9
17225_2#64	Scaffold: SPAdes + Improvement	4817202	34	141682	1047663	259480	4	205083	6	172582	9	129387	12	81524	17	311	34	768	6182594	6122532	60062	6069070	53462	772824250	765316500	765054778	125	125	35	474.2	77.3
17225_2#64	Scaffold: Velvet + Improvement	4825352	41	117692	1047824	259479	4	210602	6	172585	9	129575	12	81569	17	308	41	23	6182594	6164435	18159	6182594		772824250	770554375	769769883	125	125	35	474.7	77.6
17225_2#80	Scaffold: SPAdes + Improvement	4818644	36	133851	1047906	225851	5	205069	7	172575	10	149875	13	88041	17	395	36	804	4663632	4620638	42994	4582112	38526	582954000	577579750	577383523	125	125	35	479.1	76.2
17225_2#80	Scaffold: Velvet + Improvement	4825600	35	137874	750511	362421	5	225846	7	188937	9	165956	12	113191	15	308	35	0	4663632	4652307	11325	4663632		582954000	581538375	581021635	125	125	35	479.6	76.5
17225_4#2	Scaffold: SPAdes + Improvement	4817857	31	155415	840480	225855	5	205081	7	172572	10	154009	13	88054	17	441	31	958	5391546	5345246	46300	5305900	39346	673943250	668155750	667905181	125	125	34.9	473.6	85.4
17225_4#2	Scaffold: Velvet + Improvement	4825968	34	141940	908021	292926	5	209077	7	188951	9	158799	12	94152	16	308	34	30	5391546	5379772	11774	5391546		673943250	672471500	671804992	125	125	34.9	473.9	85.5
17225_4#3	Scaffold: SPAdes + Improvement	4920438	35	140584	726789	520973	4	271328	6	222906	8	159677	10	90697	14	388	35	915	5319602	5275998	43604	5238600	37398	664950250	659499750	659235504	125	125	34.8	473.5	83.9
17225_4#3	Scaffold: Velvet + Improvement	4930010	41	120244	628252	464162	5	375190	6	342191	7	161205	10	102456	13	308	41	97	5319602	5310113	9489	5319602		664950250	663764125	663192616	125	125	34.8	473.8	84.1
17225_4#5	Scaffold: SPAdes + Improvement	4822603	31	155568	747954	259644	5	225854	7	188804	9	159031	12	90901	16	447	31	1255	5291954	5241434	50520	5196402	45032	661494250	655179250	654923128	125	125	34.8	502	88.3
17225_4#5	Scaffold: Velvet + Improvement	4827597	35	137931	747148	293683	5	292977	6	175520	9	158801	12	94071	15	308	35	4	5291954	5279608	12346	5291954		661494250	659951000	659191018	125	125	34.8	502.7	88.7
17225_4#11	Scaffold: SPAdes + Improvement	4863778	35	138965	684051	274591	6	225701	8	172566	10	123312	14	94020	18	418	35	760	3555794	3531672	24122	3510908	20764	444474250	441459000	441317189	125	125	35.1	418	77.8
17225_4#11	Scaffold: Velvet + Improvement	4870350	40	121759	1046848	274277	5	225698	7	172531	9	149862	12	97526	16	308	40	102	3555794	3550107	5687	3555794		444474250	443763375	443439244	125	125	35.1	418.3	78
17225_4#16	Scaffold: SPAdes + Improvement	4905815	41	119654	744988	209106	6	180710	8	154084	11	113300	15	77045	20	417	41	956	6822198	6764346	57852	6713960	50386	852774750	845543250	845201492	125	125	34.8	493.5	86.8
17225_4#16	Scaffold: Velvet + Improvement	4914824	43	114298	909318	225927	5	190978	8	175575	10	149746	13	87885	18	308	43	2	6822198	6810951	11247	6822198		852774750	851368875	850572127	125	125	34.8	494.1	87.1
17225_4#38	Scaffold: SPAdes + Improvement	4859143	35	138833	744988	209078	6	199787	8	164889	11	125856	14	87492	19	437	35	957	4422000	4383374	38626	4350208	33166	552750000	547921750	547698435	125	125	34.8	484.5	81.2
17225_4#38	Scaffold: Velvet + Improvement	4864991	37	131486	907852	292058	5	209078	7	188946	10	154049	12	94033	16	281	37	4	4422000	4412055	9945	4422000		552750000	551506875	550859282	125	125	34.8	485	81.7
17225_4#48	Scaffold: SPAdes + Improvement	4857599	38	127832	743528	209076	6	199788	8	156487	11	125889	14	87546	19	453	38	887	4648772	4610189	38583	4576824	33365	581096500	576273625	576047687	125	125	34.8	485.9	84.5
17225_4#48	Scaffold: Velvet + Improvement	4867437	39	124806	685195	292591	6	209071	8	190931	10	154043	13	90797	17	308	39	0	4648772	4640531	8241	4648772		581096500	580066375	579553464	125	125	34.8	486.4	84.8
17261_1#74	Scaffold: Velvet + Improvement	4891018	50	97820.4	608420	523640	5	342186	6	173206	8	124135	11	80358	16	308	50	7	5463484	5446553	16931	5463484		682935500	680819125	680103702	125	125	35.4	479.2	86.9
19787_3#31	Scaffold: Velvet + Improvement	4954251	56	88468.8	622862	377286	5	225788	7	177249	9	130682	13	77999	18	308	56	73	5241032	5207654	33378	5177330	30324	655129000	650956750	650842699	125	125	35.5	454.6	77.4
19787_3#32	Scaffold: Velvet + Improvement	5003271	45	111184	596687	429481	5	225782	7	173203	9	149402	12	94019	16	308	45	136	5273696	5237605	36091	5205002	32603	659212000	654700625	654575547	125	125	35.4	472.3	76
19787_3#33	Scaffold: Velvet + Improvement	4961262	50	99225.2	596529	377353	5	225785	7	173218	9	149408	12	91245	17	308	50	0	5362572	5324676	37896	5289780	34896	670321500	665584500	665459121	125	125	35.4	475	76.9
19787_3#34	Scaffold: Velvet + Improvement	5236534	64	81820.8	575556	337089	6	223058	8	150074	11	102460	15	81508	21	308	64	158	4699538	4691569	7969	4699538		587442250	586446125	585994467	125	125	35.4	455.6	78.9
19787_3#36	Scaffold: Velvet + Improvement	5003755	41	122043	659405	523653	5	342169	6	225100	7	149384	10	90895	15	308	41	178	5322580	5274442	48138	5230240	44202	665322500	659305250	659175155	125	125	35.4	463.2	76
19787_3#37	Scaffold: Velvet + Improvement	4995472	39	128089	596674	464137	5	226436	7	173188	9	150149	12	94008	16	308	39	20	5036952	4974798	62154	5036952		629619000	621849750	620990958	125	125	35.4	450	76.9
19787_3#39	Scaffold: Velvet + Improvement	5021792	71	70729.5	659408	377346	5	342189	6	225457	8	124124	12	81524	17	308	71	733	5504014	5221578	282436	5186832	34746	688001750	652697250	652575809	125	125	35.4	471.2	82.4
19787_3#42	Scaffold: Velvet + Improvement	5627239	841	6691.13	837262	153975	8	112239	12	82960	18	62167	26	21964	43	293	841	62474	5022568	4974209	48359	5022568		627821000	621776125	619732640	125	125	35.4	464.6	81.3
19787_3#44	Scaffold: Velvet + Improvement	5237580	66	79357.3	746696	337099	6	225783	7	173228	10	120943	14	81512	19	308	66	63	5323540	5283430	40110	5246166	37264	665442500	660428750	660299950	125	125	35.3	479.3	78
19787_3#45	Scaffold: Velvet + Improvement	4957284	45	110162	660213	376765	5	341617	6	225780	8	149417	11	81516	16	308	45	146	5376666	5341396	35270	5308768	32628	672083250	667674500	667550449	125	125	35.5	447.3	78.5
19787_3#47	Scaffold: Velvet + Improvement	5224482	59	88550.5	577545	301905	6	225769	8	173081	11	137426	14	93288	19	308	59	453	5409352	5400727	8625	5409352		676169000	675090875	674592481	125	125	35.5	463.6	78.4
19787_3#53	Scaffold: Velvet + Improvement	4961981	49	101265	596678	377340	5	225779	7	173204	9	149404	12	90888	17	308	49	10	5738356	5728840	9516	5738356		717294500	716105000	715557627	125	125	35.4	466	78.9
19787_3#56	Scaffold: Velvet + Improvement	4952279	38	130323	660808	382743	5	342177	6	225457	8	149398	11	92640	16	308	38	643	5147690	5112170	35520	5079916	32254	643461250	639021250	638906348	125	125	35.4	463.4	75
19787_3#58	Scaffold: Velvet + Improvement	4954233	40	123856	596699	377343	5	225784	7	167389	10	123931	13	91228	17	308	40	99	5670378	5660770	9608	5670378		708797250	707596250	707056252	125	125	35.4	470.2	77.3
19787_3#63	Scaffold: Velvet + Improvement	5042287	38	132692	659803	382723	5	374835	6	225764	8	124106	11	83909	16	308	38	486	5343704	5335281	8423	5343704		667963000	666910125	666266638	125	125	35.4	455.1	77.8
19787_3#67	Scaffold: Velvet + Improvement	5051941	48	105249	659416	382746	5	342181	6	173922	9	124113	12	84341	17	308	48	6	5350864	5314898	35966	5282394	32504	668858000	664362250	664244802	125	125	35.4	463.7	76.7
19787_3#68	Scaffold: Velvet + Improvement	4944316	48	103007	596680	342184	6	225779	8	149779	10	108880	14	67419	19	319	48	64	4954668	4946463	8205	4954668		619333500	618307875	617828870	125	125	35.4	466.8	80.7
19787_3#77	Scaffold: Velvet + Improvement	4932299	51	96711.8	628442	377344	5	342201	6	223170	8	149395	11	90882	16	308	51	42	5092468	5054552	37916	5019350	35202	636558500	631819000	631701363	125	125	35.3	472.6	80.5
19787_3#80	Scaffold: Velvet + Improvement	4916535	41	119915	659406	377547	5	376636	6	225771	8	150149	10	87605	15	308	41	33	4410868	4381739	29129	4355296	26443	551358500	547717375	547621368	125	125	35.5	448.5	72.9
19787_3#82	Scaffold: Velvet + Improvement	4959160	46	107808	660167	376659	5	341508	6	225787	8	150158	11	94047	15	308	46	151	5751218	5721798	29420	5751218		718902250	715224750	714467357	125	125	35.4	458.4	76.2
19787_3#86	Scaffold: Velvet + Improvement	5080786	49	103690	659409	377342	5	342194	6	173208	9	124115	12	90905	17	308	49	348	5162702	5152280	10422	5162702		645337750	644035000	643501936	125	125	35.4	458.9	79.8
19787_3#87	Scaffold: Velvet + Improvement	4964498	44	112830	660666	464145	5	342176	6	225773	8	149398	11	94032	15	308	44	67	4456884	4424446	32438	4394558	29888	557110500	553055750	552953279	125	125	35.4	462.8	76.7
19787_3#88	Scaffold: Velvet + Improvement	4970766	45	110461	661053	377341	5	334398	6	223155	8	149406	11	90870	16	308	45	245	4620886	4588196	32690	4559038	29158	577610750	573524500	573422290	125	125	35.5	444.1	78.2
19787_4#3	Scaffold: Velvet + Improvement	4881503	63	77484.2	746324	350806	5	204507	7	163398	10	135535	13	90936	17	303	63	706	5935912	5891712	44200	5850946	40766	741989000	736464000	736318162	125	125	35.1	474.2	82.8
19787_4#9	Scaffold: Velvet + Improvement	4940382	62	79683.6	1048385	746574	3	377828	4	314331	5	159579	8	90957	12	304	62	2165	4906820	4870782	36038	4906820		613352500	608847750	608000175	125	125	35	484	74.9
19787_4#12	Scaffold: Velvet + Improvement	4948196	47	105281	659343	377349	5	342185	6	223184	8	149399	11	93045	16	308	47	45	5328682	5320512	8170	5328682		666085250	665064000	664556453	125	125	35.3	457.2	78.3
19787_4#13	Scaffold: Velvet + Improvement	5068393	38	133379	659413	377596	5	347595	6	177178	9	124115	12	94422	16	308	38	179	5881978	5871692	10286	5881978		735247250	733961500	733366304	125	125	35.2	467.8	77.7
19787_4#16	Scaffold: Velvet + Improvement	4966095	47	105662	659416	377351	5	342196	6	223184	8	149410	11	81528	16	308	47	24	6185142	6173244	11898	6185142		773142750	771655500	771088491	125	125	35.3	446.9	82.2
19787_4#17	Scaffold: Velvet + Improvement	4877553	60	81292.6	751008	293655	5	204497	7	158792	10	145280	13	90917	17	289	60	594	5360196	5316921	43275	5277940	38981	670024500	664615125	664486048	125	125	35.2	478.3	77.4
19787_4#19	Scaffold: Velvet + Improvement	5007143	39	128388	981206	522546	4	522546	4	295034	6	197678	8	94093	11	227	39	2134	5062692	5016212	46480	4976686	39526	632836500	627026500	626894427	125	125	35.2	474.6	75.4
19787_4#20	Scaffold: Velvet + Improvement	4825970	31	155676	826455	403453	4	225885	6	188934	8	158805	11	113224	14	308	31	789	5203918	5163056	40862	5125794	37262	650489750	645382000	645254840	125	125	35.1	481.6	77.7
19787_4#22	Scaffold: Velvet + Improvement	4962828	50	99256.6	659651	377353	5	342192	6	225577	8	149402	11	90903	16	308	50	15	5669648	5629018	40630	5591902	37116	708706000	703627250	703492992	125	125	35.2	468	80.4
19787_4#25	Scaffold: Velvet + Improvement	5438953	707	7693	534012	358979	7	321881	8	256681	10	105058	14	76076	20	229	707	60349	5482420	5442038	40382	5482420		685302500	680254750	678251021	125	125	35.2	463.7	84.3
19787_4#29	Scaffold: Velvet + Improvement	5048176	54	93484.7	920924	614396	4	465181	5	262938	6	150598	9	104061	12	308	54	438	5853432	5810917	42515	5772432	38485	731679000	726364625	726224567	125	125	35.3	456.2	77.3
19787_4#42	Scaffold: Velvet + Improvement	4876441	60	81274	746135	293685	5	204530	7	162122	10	135940	13	82071	18	303	60	730	5150666	5143472	7194	5150666		643833250	642934000	642424394	125	125	35.2	462.4	76.1
19787_4#46	Scaffold: Velvet + Improvement	4955942	47	105446	596711	382749	5	225790	7	173203	9	149405	12	92709	17	308	47	375	5977774	5969232	8542	5977774		747221750	746154000	745598606	125	125	35.3	461	74.8
19787_4#47	Scaffold: Velvet + Improvement	4929806	43	114647	596688	377350	5	225786	7	173219	9	136326	12	94028	17	308	43	281	5936540	5927844	8696	5936540		742067500	740980500	740410250	125	125	35.3	457.8	83.4
19787_4#48	Scaffold: Velvet + Improvement	4957080	45	110157	596687	382742	5	225787	7	173204	9	149411	12	92673	17	308	45	128	5673430	5664279	9151	5673430		709178750	708034875	707480643	125	125	35.2	470.8	80.2
19787_4#50	Scaffold: Velvet + Improvement	5238098	75	69841.3	575565	337097	6	223062	8	125575	12	94001	16	81522	22	308	75	56	5712474	5703895	8579	5712474		714059250	712986875	712408516	125	125	35.2	463.9	73.5
19787_4#51	Scaffold: Velvet + Improvement	4960234	50	99204.7	596727	382749	5	225788	7	173196	9	149405	12	81641	17	308	50	189	5522064	5514117	7947	5522064		690258000	689264625	688726473	125	125	35.2	466.4	79.5
19787_4#52	Scaffold: Velvet + Improvement	4959905	42	118093	596692	377349	5	225786	7	173199	9	149409	12	90889	17	308	42	103	5729638	5720843	8795	5729638		716204750	715105375	714529346	125	125	35.2	469.5	78.9
19787_4#53	Scaffold: Velvet + Improvement	4941984	47	105149	661522	377354	5	342187	6	223171	8	149405	11	90886	16	308	47	219	5760558	5716568	43990	5676600	39968	720069750	714571000	714428186	125	125	35.1	472.8	77
19787_4#54	Scaffold: Velvet + Improvement	4958280	47	105495	659412	376766	5	341617	6	223183	8	149418	11	81520	16	308	47	26	6088334	6046598	41736	6008230	38368	761041750	755824750	755683221	125	125	35.2	462	77.8
19787_4#55	Scaffold: Velvet + Improvement	4960645	46	107840	596681	377350	5	225784	7	173207	9	149411	12	90903	17	308	46	109	6072448	6030836	41612	5993282	37554	759056000	753854500	753714605	125	125	35.2	455.4	78.7
19787_4#56	Scaffold: Velvet + Improvement	4956424	49	101152	656583	376768	5	327932	6	225469	8	149409	11	90890	16	308	49	146	6384772	6373141	11631	6384772		798096500	796642625	796016462	125	125	35.2	456.9	77.9
19787_4#59	Scaffold: Velvet + Improvement	5239164	64	81861.9	575554	312571	6	254768	8	151878	11	120952	14	90030	20	308	64	305	5242770	5202324	40446	5165512	36812	655346250	650290500	650163736	125	125	35.2	469.6	76.6
19787_4#61	Scaffold: Velvet + Improvement	4959897	47	105530	660567	377338	5	342196	6	225465	8	149412	11	90886	16	308	47	133	6016560	6007553	9007	6016560		752070000	750944125	750357121	125	125	35.2	472	78.2
19787_4#62	Scaffold: Velvet + Improvement	4962973	49	101285	596685	377349	5	225775	7	173219	9	149410	12	90886	17	308	49	32	5824398	5780206	44192	5739522	40684	728049750	722525750	722383574	125	125	35.2	449.3	79.3
19787_4#63	Scaffold: Velvet + Improvement	4946471	48	103051	660192	377351	5	342195	6	225469	8	149412	11	90891	16	308	48	524	6067998	6015147	52851	5975076	40071	758499750	751893375	751749902	125	125	35.2	457.4	76.6
19787_4#64	Scaffold: Velvet + Improvement	4956243	43	115261	730450	520965	4	342184	6	222923	8	149405	10	90888	15	308	43	45	5598992	5589889	9103	5598992		699874000	698736125	698228934	125	125	35.3	443.5	77.7
19787_4#65	Scaffold: Velvet + Improvement	5229990	71	73661.8	575552	298813	6	225775	8	154418	11	102472	15	81824	21	308	71	98	6235484	6226091	9393	6235484		779435500	778261375	777660538	125	125	35.2	461.3	79.9
19787_4#66	Scaffold: Velvet + Improvement	5243531	78	67224.8	575554	337101	6	225781	8	149413	12	94071	16	81520	22	308	78	297	6288564	6238363	50201	6192174	46189	786070500	779795375	779637020	125	125	35.1	480.8	79.7
19787_4#67	Scaffold: Velvet + Improvement	5325840	75	71011.2	575559	337094	6	217716	9	154415	11	94036	16	81512	22	308	75	423	6063742	6020632	43110	5981448	39184	757967750	752579000	752435033	125	125	35.2	459.5	76.4
19787_4#68	Scaffold: Velvet + Improvement	5237270	74	70773.9	576222	337089	6	225457	8	151433	11	102468	15	81508	21	308	74	569	5819886	5810800	9086	5819886		727485750	726350000	725750835	125	125	35.2	461.6	74
19787_4#70	Scaffold: Velvet + Improvement	5241135	71	73818.8	576176	290512	6	216056	9	152517	11	120953	15	81833	21	303	71	336	5843220	5802271	40949	5765072	37199	730402500	725283875	725146329	125	125	35.2	459.5	76.3
19787_4#71	Scaffold: Velvet + Improvement	5239723	73	71777	576291	334348	6	223272	8	151094	11	102459	15	81829	21	308	73	77	5924262	5884853	39409	5848880	35973	740532750	735606625	735472150	125	125	35.3	447.1	77.1
19787_4#72	Scaffold: Velvet + Improvement	4929856	47	104891	596686	382743	5	225780	7	173350	9	136325	12	90891	17	308	47	280	5406932	5398508	8424	5406932		675866500	674813500	674317595	125	125	35.3	445	78.4
19787_4#73	Scaffold: Velvet + Improvement	5228006	74	70648.7	575567	286997	6	225788	8	154411	11	102466	15	81530	21	308	74	692	6129088	6084567	44521	6044130	40437	766136000	760570875	760423534	125	125	35.2	464.8	77.9
19787_4#74	Scaffold: Velvet + Improvement	5251544	74	70966.8	575565	337253	6	225773	8	173923	11	124137	14	90699	19	308	74	709	6438810	6429820	8990	6438810		804851250	803727500	803123998	125	125	35.2	450.1	81.4
19787_4#76	Scaffold: Velvet + Improvement	4963775	52	95457.2	596689	377338	5	225783	7	173216	9	120954	13	93263	17	308	52	21	5864088	5855692	8396	5864088		733011000	731961500	731406071	125	125	35.2	467.5	78.1
19787_4#77	Scaffold: Velvet + Improvement	4954262	47	105410	660190	377354	5	342192	6	225461	8	149405	11	92681	16	308	47	85	6137290	6128506	8784	6137290		767161250	766063250	765503587	125	125	35.3	449.3	71.5
19787_4#81	Scaffold: Velvet + Improvement	4962726	51	97308.4	596707	377346	5	225790	7	173208	9	149418	12	90890	17	308	51	24	6269128	6259162	9966	6269128		783641000	782395250	781771006	125	125	35.2	475.7	77.6
19787_4#87	Scaffold: Velvet + Improvement	4960935	50	99218.7	596686	382749	5	225778	7	173213	9	149411	12	81516	17	308	50	80	5828206	5819562	8644	5828206		728525750	727445250	726853875	125	125	35.2	461.6	78.9
19787_4#89	Scaffold: Velvet + Improvement	4957281	53	93533.6	596686	382748	5	225784	7	167513	10	124109	13	92680	18	308	53	274	6457468	6448011	9457	6457468		807183500	806001375	805316663	125	125	35.2	462.7	74.7
19787_5#3	Scaffold: Velvet + Improvement	5237060	65	80570.1	575563	342189	6	225461	8	192339	10	120961	14	90799	19	308	65	715	5106024	5095245	10779	5106024		638253000	636905625	636270666	125	125	34.9	466	82.5
19787_5#4	Scaffold: Velvet + Improvement	5298147	68	77913.9	596683	338307	6	239088	8	173270	10	120945	14	76439	20	308	68	6	4634702	4624740	9962	4634702		579337750	578092500	577503175	125	125	34.9	468.2	83.7
19787_5#5	Scaffold: Velvet + Improvement	5237052	63	83127.8	1099114	337098	5	223184	7	194337	9	120950	13	81837	19	308	63	404	4985674	4932037	53637	4883194	48843	623209250	616504625	616361883	125	125	34.9	469.6	81.1
19787_5#11	Scaffold: Velvet + Improvement	4959945	38	130525	659306	377337	5	342185	6	223070	8	149394	11	94835	16	308	38	1	4541294	4489346	51948	4441860	47486	567661750	561168250	561033036	125	125	34.8	471	82.1
19787_5#12	Scaffold: Velvet + Improvement	5001788	41	121995	659393	464147	5	342182	6	223155	8	149400	11	94721	15	308	41	274	4671554	4623907	47647	4582424	41483	583944250	577988375	577860101	125	125	34.9	467.6	78.3
19787_5#13	Scaffold: Velvet + Improvement	5239085	69	75928.8	575553	254753	7	223169	9	161220	12	120943	15	90795	20	308	69	43	4283500	4272072	11428	4283500		535437500	534009000	533395615	125	125	34.8	485.1	81.8
19787_5#14	Scaffold: Velvet + Improvement	5241448	73	71800.7	575592	337115	6	223225	8	154531	11	102467	15	81520	21	308	73	19	8779580	8760388	19192	8779580		1097447500	1095048500	1093956509	125	125	34.9	471.6	83.6
19787_5#15	Scaffold: Velvet + Improvement	4963900	49	101304	596714	377361	5	225790	7	171384	9	149413	12	90902	17	308	49	572	10166948	10144519	22429	10166948		1270868500	1268064875	1266749360	125	125	34.8	474.9	83.1
21631_4#3	Scaffold: Velvet + Improvement	4952360	37	133848	658850	377317	5	342150	6	231171	8	149355	11	102447	14	308	37	0	2544460	2538806	5654	2544460		318057500	317350750	316231449	125	125	33.9	518.4	86.5
21631_4#23	Scaffold: Velvet + Improvement	4950952	36	137526	658883	520953	5	377931	6	374871	7	151335	9	89132	14	308	36	0	2478040	2472342	5698	2478040		309755000	309042750	307998413	125	125	34.1	507.4	77.1
21631_4#30	Scaffold: Velvet + Improvement	4952858	36	137579	658914	377929	5	342853	6	224470	8	149366	11	90896	15	308	36	1	2271708	2266679	5029	2271708		283963500	283334875	282416586	125	125	34.1	496.7	83.3
21631_4#69	Scaffold: Velvet + Improvement	4957370	39	127112	746566	575261	4	572593	5	342157	6	151337	9	81488	13	308	39	344	2556044	2550862	5182	2556044		319505500	318857750	317893575	125	125	34.2	481.5	77.7
21631_4#81	Scaffold: Velvet + Improvement	4962264	41	121031	1098384	377935	4	342161	5	222900	7	149367	10	90854	15	308	41	0	3008628	3001316	7312	3008628		376078500	375164500	373999873	125	125	34.3	479.3	80.3
21631_4#116	Scaffold: Velvet + Improvement	4954612	36	137628	659025	342775	5	335854	6	260919	8	149763	11	91652	15	308	36	88	2315624	2310483	5141	2315624		289453000	288810375	287885878	125	125	34.1	500.1	83.8
21631_4#153	Scaffold: Velvet + Improvement	4951789	34	145641	729617	568895	4	464395	5	225937	7	177228	9	77132	14	308	34	11683	1165684	1157649	8035	1165684		145710500	144706125	144157018	125	125	34.3	460.1	79.5
21631_5#35	Scaffold: Velvet + Improvement	4953591	37	133881	746528	574842	4	342149	6	225737	7	152092	10	94714	14	308	37	249	2402298	2395658	6640	2402298		300287250	299457250	298595912	125	125	33.9	489.8	81
21631_5#62	Scaffold: Velvet + Improvement	4957625	41	120918	658938	464009	5	342154	6	225724	8	149567	10	94048	14	308	41	581	2156376	2150287	6089	2156376		269547000	268785875	267909563	125	125	33.7	496.3	75.8
21631_5#63	Scaffold: Velvet + Improvement	4960382	38	130536	658732	382727	5	342161	6	222887	8	149366	11	94828	15	308	38	1	2577196	2570447	6749	2577196		322149500	321305875	320418293	125	125	34	472.7	78.1
21631_5#82	Scaffold: Velvet + Improvement	4960964	39	127204	658927	377937	5	342158	6	224553	8	149371	11	90685	16	308	39	91	2988280	2979870	8410	2988280		373535000	372483750	371321208	125	125	33.8	494.9	93.4
21631_5#89	Scaffold: Velvet + Improvement	4954840	36	137634	699633	574845	4	520956	5	236224	7	149765	9	90887	13	308	36	335	2751256	2743679	7577	2751256		343907000	342959875	342094177	125	125	34.1	464.1	77.2
21631_5#105	Scaffold: Velvet + Improvement	4950936	34	145616	659228	429092	5	377318	6	225741	8	150402	10	90886	14	308	34	132	2480198	2473997	6201	2480198		310024750	309249625	308402206	125	125	33.9	483.4	78.6
21631_5#114	Scaffold: Velvet + Improvement	4953395	35	141526	658924	376512	5	341525	6	222885	8	198377	10	120951	14	329	35	46	2393468	2387191	6277	2393468		299183500	298398875	297533596	125	125	33.8	496.3	86.7
21631_5#129	Scaffold: Velvet + Improvement	4951722	35	141478	658778	377295	5	342141	6	225729	8	149348	11	90677	15	308	35	78	2361354	2355273	6081	2361354		295169250	294409125	293619928	125	125	33.9	471.3	74.9
21631_5#141	Scaffold: Velvet + Improvement	4959224	42	118077	658608	520698	5	342151	6	222707	7	149733	10	81625	15	308	42	0	2648724	2641662	7062	2648724		331090500	330207750	329363378	125	125	34.1	458.9	75.4
21631_5#150	Scaffold: Velvet + Improvement	4958518	43	115314	658925	377303	5	347570	6	222883	8	149365	11	81680	16	308	43	0	2597066	2585728	11338	2597066		324633250	323216000	322327768	125	125	34	474.9	81.6
21631_5#156	Scaffold: Velvet + Improvement	4958241	38	130480	659329	382715	5	342144	6	225728	8	173150	11	90842	14	308	38	264	2130062	2123944	6118	2130062		266257750	265493000	264785479	125	125	34	467.1	77.1
21631_5#157	Scaffold: Velvet + Improvement	4952761	38	130336	746957	574828	4	342150	6	225729	7	149348	10	81472	15	308	38	0	2602634	2595141	7493	2602634		325329250	324392625	323524486	125	125	34	467.1	76.6
21631_6#58	Scaffold: Velvet + Improvement	4913686	36	136491	627522	421187	5	376553	6	225526	8	157172	11	93931	15	304	36	91	2788112	2734718	53394	2688520	46198	348514000	341839750	341536858	125	125	34	460	74.4
21631_6#86	Scaffold: Velvet + Improvement	4952929	42	117927	627537	322946	6	225641	7	183856	10	160704	12	92475	17	312	42	179	3036444	3028694	7750	3036444		379555500	378586750	377621083	125	125	33.9	466.5	77.2
21631_6#137	Scaffold: Velvet + Improvement	4907917	41	119705	628320	376656	5	228950	7	199216	9	160096	12	90918	16	304	41	69	2643104	2591615	51489	2546834	44781	330388000	323951875	323666802	125	125	33.9	468.5	77.6
21631_6#145	Scaffold: Velvet + Improvement	4881298	36	135592	747059	551087	4	534320	5	200557	7	145950	10	80303	14	308	36	238	2511474	2461197	50277	2420696	40501	313934250	307649625	307384251	125	125	34	456.4	73.6
21631_6#158	Scaffold: Velvet + Improvement	4878203	39	125082	596351	377925	5	231173	7	173204	9	145930	12	77706	17	308	39	177	2052498	2013207	39291	1978340	34867	256562250	251650875	251431799	125	125	33.9	470.1	74.6
21631_6#163	Scaffold: Velvet + Improvement	5220694	55	94921.7	746269	326101	6	259473	7	231170	9	135622	13	78681	18	308	55	94	2440162	2389613	50549	2344862	44751	305020250	298701625	298435731	125	125	33.8	471.2	78.1
22036_8#153	Scaffold: Velvet + Improvement	5049270	48	105193	596622	275060	6	225757	9	149773	11	102456	15	74813	21	308	48	130	2201930	2189579	12351	2201930		332491430	330626429	327813935	151	151	36.2	417	73
22036_8#156	Scaffold: Velvet + Improvement	4955639	43	115247	746519	382741	5	247518	6	167534	9	124103	12	93639	17	308	43	4	2526948	2513115	13833	2526948		381569148	379480365	376227191	151	151	36.2	445.9	75
22036_8#157	Scaffold: Velvet + Improvement	4951430	43	115150	609926	464360	5	342213	6	223236	8	146293	11	90296	16	308	43	6	2693046	2681315	11731	2693046		406649946	404878565	400910763	151	151	36	459	76
22036_8#167	Scaffold: Velvet + Improvement	4965262	46	107940	606200	408002	5	382767	6	225826	8	147883	11	90919	15	308	46	28	3672776	3658524	14252	3672776		554589176	552437124	547059702	151	151	36	454.4	75.3
22036_8#169	Scaffold: Velvet + Improvement	4970331	51	97457.5	656953	376767	5	327946	6	223221	8	149966	11	90894	16	308	51	129	2830162	2655071	175091	2498744	156327	427354462	400915721	400472056	151	151	36	449.1	68.2
22036_8#170	Scaffold: Velvet + Improvement	5239703	71	73798.6	746598	342189	5	204902	7	183970	9	120987	13	76443	19	308	71	255	2731520	2550744	180776	2388260	162484	412459520	385162344	384726878	151	151	35.9	459.6	75
22036_8#175	Scaffold: Velvet + Improvement	4961846	50	99236.9	727623	377358	5	342207	6	223244	8	123932	11	90938	16	308	50	46	3294624	3073657	220967	2877346	196311	497488224	464122207	463605232	151	151	35.9	443.8	76.8
22036_8#176	Scaffold: Velvet + Improvement	4943894	43	114974	685359	361517	5	342207	6	225819	8	123941	11	67507	16	302	43	3	3523904	3500131	23773	3523904		532109504	528519781	522860289	151	151	35.9	457.8	79.5
22036_8#177	Scaffold: Velvet + Improvement	4966022	44	112864	746833	575646	4	342220	6	231215	7	149476	10	94081	14	320	44	158	3425354	3404989	20365	3425354		517228454	514153339	508556615	151	151	35.8	461.5	79.9
22036_8#180	Scaffold: Velvet + Improvement	9305540	651	14294.2	658933	61225	21	37198	42	20048	76	11648	138	6060	249	301	651	134259	1959696	1939916	19780	1959696		295914096	292927316	288151325	151	151	35.7	463.2	78.8
22036_8#181	Scaffold: Velvet + Improvement	4962427	47	105584	754033	429117	5	377413	6	223213	7	123995	11	79833	16	308	47	364	2296528	2288356	8172	2296528		346775728	345541756	341969789	151	151	35.9	458.4	79
22036_8#184	Scaffold: Velvet + Improvement	4966938	43	115510	630348	377378	5	342798	6	223221	8	149587	11	87143	16	308	43	7	2912126	2718730	193396	2553562	165168	439731026	410528230	410076659	151	151	36	443.9	77.4
22036_8#189	Scaffold: Velvet + Improvement	4952672	45	110059	658910	429032	5	377338	6	225793	8	149586	11	90695	15	302	45	99	2498116	2335403	162713	2192950	142453	377215516	352645853	352251916	151	151	36	453.5	70.4
22036_8#190	Scaffold: Velvet + Improvement	5045993	48	105125	660251	512113	5	377356	6	173194	8	123907	11	84647	16	308	48	172	2403018	2388873	14145	2403018		362855718	360719823	356665328	151	151	35.7	474	75.9
22036_8#191	Scaffold: Velvet + Improvement	4988398	46	108443	594653	464217	5	271984	6	192187	9	147579	12	74809	16	308	46	107	2355054	2341991	13063	2355054		355613154	353640641	349870145	151	151	35.9	455.8	74.9
22036_8#194	Scaffold: Velvet + Improvement	5051661	50	101033	659035	377353	5	342181	6	173198	9	123910	12	84649	17	308	50	10	2276746	2259364	17382	2276746		343788646	341163964	336904969	151	151	35.6	462.1	80
22036_8#227	Scaffold: Velvet + Improvement	4913816	50	98276.3	622971	377298	5	225821	7	199930	9	138908	12	91014	16	308	50	16	3212448	3013627	198821	2847292	166335	485079648	455057677	454568891	151	151	36.1	433.3	70.4
22036_8#249	Scaffold: Velvet + Improvement	4965454	52	95489.5	659743	377372	5	342209	6	223215	8	149453	11	81549	16	308	52	169	2631058	2615178	15880	2631058		397289758	394891878	390848710	151	151	35.9	448.3	74.4
22036_8#254	Scaffold: Velvet + Improvement	4968050	42	118287	746777	575071	4	414309	5	225821	7	149433	10	104503	14	308	42	30	3265710	3249578	16132	3265710		493122210	490686278	485739816	151	151	35.8	457.3	76.8
22036_8#258	Scaffold: Velvet + Improvement	4967430	43	115522	659295	521545	5	377330	6	224839	7	149414	10	90912	15	308	43	3	2550660	2535385	15275	2550660		385149660	382843135	378133421	151	151	35.7	482.4	90.3
22036_8#260	Scaffold: Velvet + Improvement	4964998	43	115465	661026	377044	5	341586	6	225800	8	149403	11	90981	16	308	43	280	2897832	2887383	10449	2897832		437572632	435994833	430889034	151	151	35.7	469.7	79.4
22036_8#261	Scaffold: Velvet + Improvement	4961646	42	118134	660585	406821	5	377372	6	211162	8	149589	11	93818	15	308	42	2	2929692	2919589	10103	2929692		442383492	440857939	435763433	151	151	35.7	476.4	79.1
22036_8#263	Scaffold: Velvet + Improvement	4855623	38	127780	746080	296279	5	225894	7	175572	9	158522	12	91275	16	308	38	310	2720292	2707728	12564	2720292		410764092	408866928	404537705	151	151	35.9	459.6	77.7
22036_8#264	Scaffold: Velvet + Improvement	4965222	43	115470	659508	452708	5	389086	6	225816	8	149469	11	94756	15	308	43	4	3670876	3655691	15185	3670876		554302276	552009341	546310797	151	151	35.9	461.8	83
22036_8#276	Scaffold: Velvet + Improvement	4963103	44	112798	659404	384106	5	347599	6	224857	8	149424	11	94061	15	308	44	2	2740396	2729586	10810	2740396		413799796	412167486	407840828	151	151	35.9	462.9	78.8
22036_8#278	Scaffold: Velvet + Improvement	4963431	42	118177	659479	520989	5	377374	6	173212	8	146510	11	90913	15	308	42	3	3370422	3356924	13498	3370422		508933722	506895524	501287854	151	151	35.8	474.4	80.4
22036_8#286	Scaffold: Velvet + Improvement	4924318	48	102590	659438	429378	5	376783	6	223206	8	149579	11	90916	15	308	48	2	3336568	3322547	14021	3336568		503821768	501704597	496261809	151	151	35.9	466.9	81.9
22036_8#290	Scaffold: Velvet + Improvement	4962902	48	103394	659551	377354	5	342192	6	225343	8	149962	11	90974	16	308	48	469	2842550	2833898	8652	2842550		429225050	427918598	423847616	151	151	36	455.1	75
22036_8#292	Scaffold: Velvet + Improvement	4867061	35	139059	1047230	311085	4	293621	6	199311	8	150105	10	91280	15	308	35	173	2191420	2180040	11380	2191420		330904420	329186040	325563541	151	151	35.9	453.8	86.2
22036_8#305	Scaffold: Velvet + Improvement	4916954	59	83338.2	622667	382750	5	225819	7	177278	9	138868	12	81756	17	308	59	11	2795790	2782490	13300	2795790		422164290	420155990	416080418	151	151	36	454.7	79.4
22036_8#313	Scaffold: Velvet + Improvement	4932693	39	126479	749427	573331	4	492035	5	224152	7	149410	10	91226	14	308	39	108	3091748	3078079	13669	3091748		466853948	464789929	459952024	151	151	35.9	463.4	76.4
22036_8#315	Scaffold: Velvet + Improvement	4962961	34	145969	802526	520966	4	474082	5	333168	7	149575	9	106017	12	308	34	285	2866206	2854333	11873	2866206		432797106	431004283	426390488	151	151	35.8	465.5	75
22036_8#317	Scaffold: Velvet + Improvement	4964728	45	110327	596619	377346	5	375189	6	225708	8	146324	11	91013	16	308	45	19	2778460	2765603	12857	2778460		419547460	417606053	412841529	151	151	35.8	472.8	88.3
22036_8#319	Scaffold: Velvet + Improvement	4975194	73	68153.3	608796	377370	5	225805	7	162649	9	102491	13	74861	18	306	73	316	2958250	2920754	37496	2958250		446695750	441033854	435036656	151	151	35.6	463.2	77.8
22036_8#320	Scaffold: Velvet + Improvement	5236034	69	75884.6	575608	337146	6	212956	9	150240	11	94101	16	74869	22	308	69	105	3031910	3017172	14738	3031910		457818410	455592972	450196764	151	151	35.7	470.6	82.7
22036_8#326	Scaffold: Velvet + Improvement	5050090	46	109785	660794	377383	5	225798	7	173234	9	123963	12	84800	17	308	46	13	2941614	2929647	11967	2941614		444183714	442376697	438092167	151	151	35.6	440.9	78.1
22036_8#336	Scaffold: Velvet + Improvement	7537	5	1507.4	2706	2119	2	2119	2	1291	3	1291	3	898	4	523	5	0	246706	11521	235185	246706		37252606	1739671	1706644	151	151	35.9	573.7	419.6
22204_7#99	Scaffold: Velvet + Improvement	4951529	39	126962	628135	377376	5	342219	6	225961	8	153682	11	102466	15	308	39	62	2658532	2439735	218797	2275614	164121	401438332	368399985	367917606	151	151	35.6	443	70.4
22204_7#101	Scaffold: Velvet + Improvement	4952840	38	130338	628255	464187	5	375187	6	342225	7	155992	10	114475	13	305	38	472	2896456	2691225	205231	2537308	153917	437364856	406374975	405869745	151	151	35.9	423.9	70.4
22204_7#102	Scaffold: Velvet + Improvement	4938152	40	123454	627398	377342	5	342189	6	223306	8	151001	11	90671	15	308	40	398	1722902	1602016	120886	1518474	83542	260158202	241904416	241614369	151	151	36.1	409.6	67.7
22204_7#103	Scaffold: Velvet + Improvement	4969306	57	87180.8	659278	377327	5	342175	6	223209	8	149375	11	91055	16	304	57	917	2157486	1951429	206057	1814678	136751	325780386	294665779	294274554	151	151	35.6	447.9	72.5
22204_7#106	Scaffold: Velvet + Improvement	5211699	62	84059.7	611817	259619	7	178727	9	151374	12	116118	16	63222	22	308	62	3	2250874	2064486	186388	1924598	139888	339881974	311737386	311330509	151	151	35.7	444.3	88.2
22204_7#118	Scaffold: Velvet + Improvement	4952302	40	123808	746792	576619	4	573351	5	377406	6	149855	9	102567	13	308	40	15	4141310	3825243	316067	3569418	255825	625337810	577611693	576859324	151	151	35.7	444.5	76.1
22204_7#124	Scaffold: Velvet + Improvement	4942654	37	133585	627428	377360	5	348745	6	283401	8	177143	10	130679	13	308	37	87	2572228	2387935	184293	2250914	137021	388406428	360578185	360129758	151	151	36	422.5	72.8
22204_7#125	Scaffold: Velvet + Improvement	4955860	39	127073	690510	576651	4	520998	5	225898	7	149407	10	97011	14	308	39	4	2913778	2680826	232952	2496074	184752	439980478	404804726	404271235	151	151	35.6	454.1	75.4
22204_7#128	Scaffold: Velvet + Improvement	4945446	42	117749	676366	464204	5	342232	6	222920	8	155975	10	112564	14	308	42	12	2273392	2079550	193842	1931480	148070	343282192	314012050	313587686	151	151	35.5	456.4	72.1
22204_7#132	Scaffold: Velvet + Improvement	4962186	44	112777	659395	464805	5	342197	6	224857	8	149391	11	90900	15	308	44	20	3051660	2847566	204094	2698932	148634	460800660	429982466	429468954	151	151	36.1	412.3	99.7
22204_7#134	Scaffold: Velvet + Improvement	5229040	67	78045.4	746249	337080	6	225753	7	151564	10	94153	14	81544	20	308	67	1	2607064	2393990	213074	2227806	166184	393666664	361492490	361013362	151	151	35.6	452.6	80.6
22204_7#137	Scaffold: Velvet + Improvement	4929264	46	107158	627511	376673	5	249212	6	178946	9	149961	12	90866	16	309	46	383	2210750	2045306	165444	1923898	121408	333823250	308841206	308458939	151	151	36.1	458.2	241.2
22204_7#138	Scaffold: Velvet + Improvement	4956236	41	120884	733019	575211	4	520737	5	223282	7	149781	9	81629	14	308	41	74	2792040	2586345	205695	2432050	154295	421598040	390538095	390044896	151	151	35.9	449.2	154.3
22204_7#144	Scaffold: Velvet + Improvement	4919128	43	114398	627433	376670	5	347575	6	200790	9	157249	11	93987	15	320	43	312	1935262	1682545	252717	1479824	202721	292224562	254064295	253676844	151	151	34.5	512.9	94.1
22204_7#148	Scaffold: Velvet + Improvement	4993791	57	87610.4	608163	461488	5	418800	6	223808	8	149720	10	81558	15	308	57	718	1580294	1457548	122746	1375126	82422	238624394	220089748	219817590	151	151	36	419.9	73.8
22204_7#153	Scaffold: Velvet + Improvement	4955595	45	110124	718341	382727	5	296075	6	173174	9	124093	12	64637	17	308	45	139	1692294	1539632	152662	1438304	101328	255536394	232484432	232181350	151	151	35.7	443	78.2
22204_7#163	Scaffold: Velvet + Improvement	4920305	36	136675	628719	419473	5	375266	7	225735	8	157562	11	91108	15	320	36	64	3653904	3387663	266241	3175242	212421	551739504	511537113	510868762	151	151	35.6	429.6	74.7
22204_7#168	Scaffold: Velvet + Improvement	4918689	44	111788	600642	376718	5	271786	7	223063	9	149870	12	91008	16	320	44	328	2629006	2396270	232736	2212578	183692	396979906	361836770	361341399	151	151	35.4	446	85.2
22204_7#177	Scaffold: Velvet + Improvement	4873764	42	116042	628673	378957	5	225666	7	199052	9	150881	12	92962	16	320	42	2	2230874	2035142	195732	1885648	149494	336861974	307306442	306893548	151	151	35.5	456.1	76.2
22204_7#179	Scaffold: Velvet + Improvement	5014457	56	89543.9	1158671	611273	3	492830	4	173281	6	126041	10	74699	15	308	56	1623	2449158	2239784	209374	2076036	163748	369822858	338207384	337762879	151	151	35.4	496.7	217.9
22204_7#197	Scaffold: Velvet + Improvement	4919701	44	111811	628162	419512	5	272255	6	199041	8	149917	11	81585	16	320	44	478	3820648	3482602	338046	3211924	270678	576917848	525872902	525164480	151	151	35.4	457.8	81.2
22204_7#199	Scaffold: Velvet + Improvement	4888701	32	152772	1059681	537895	4	377381	5	181383	7	158289	9	90687	14	308	32	174	2657608	2391935	265673	2187798	204137	401298808	361182185	360673619	151	151	35.2	473.3	75.3
22204_7#200	Scaffold: Velvet + Improvement	4914949	41	119877	627548	424349	5	341574	6	240131	8	177221	10	81493	15	308	41	4	3021462	2817722	203740	2674274	143448	456240762	425476022	424988238	151	151	36.4	371.1	71.8
22204_7#201	Scaffold: Velvet + Improvement	4953391	41	120814	1100161	382273	4	377358	5	223215	7	149784	9	102476	13	308	41	827	2900490	2645302	255188	2449930	195372	437973990	399440602	398907172	151	151	35.5	455.9	76.5
22204_7#203	Scaffold: Velvet + Improvement	5032481	119	42289.8	296700	94626	15	81079	20	58461	28	42508	37	28988	51	300	119	6170	1460178	1341501	118677	1269974	71527	220486878	202566651	202336768	151	151	36.4	371.2	70.6
22204_7#205	Scaffold: Velvet + Improvement	5076605	48	105763	628004	522415	5	392130	6	176339	8	120958	11	67208	17	308	48	430	2207236	1971471	235765	1789380	182091	333292636	297692121	297263680	151	151	35	482	77.1
22204_7#211	Scaffold: Velvet + Improvement	4940966	45	109799	633572	375740	5	360875	6	214404	8	116657	11	64601	17	436	45	4	2414378	2206137	208241	2051636	154501	364571078	333126687	332688051	151	151	35.6	450.8	74.2
22204_7#221	Scaffold: Velvet + Improvement	5245798	86	60997.7	726822	342165	5	222963	7	182672	9	92065	14	69132	20	232	86	767	2231796	2001190	230606	1827280	173910	337001196	302179690	301755613	151	151	35.1	475.5	78.9
22204_7#222	Scaffold: Velvet + Improvement	5003861	44	113724	1326981	596700	3	342165	5	225766	6	149804	9	90858	14	308	44	696	2464550	2264089	200461	2114546	149543	372147050	341877439	341442548	151	151	35.9	441.2	98.1
22204_7#224	Scaffold: Velvet + Improvement	4958322	45	110185	596720	377364	5	342215	7	225793	8	149785	11	86952	16	307	45	30	2724170	2496664	227506	2321232	175432	411349670	376996264	376500492	151	151	35.6	446.4	76.1
22204_7#225	Scaffold: Velvet + Improvement	4955676	36	137658	764024	464183	5	341590	6	225815	7	152074	10	96986	14	308	36	54	2349144	2140061	209083	1979234	160827	354720744	323149211	322714562	151	151	35.5	459.1	79.1
22204_7#228	Scaffold: Velvet + Improvement	5162137	56	92181	613930	225782	7	176277	9	147813	12	105034	17	62950	23	308	56	0	2593640	2343321	250319	2156256	187065	391639640	353841471	353353118	151	151	35.3	466.1	75.7
22204_7#229	Scaffold: Velvet + Improvement	4955918	42	117998	658956	377399	5	342666	6	223701	8	149401	11	81623	16	308	42	1	2628836	2399953	228883	2225918	174035	396954236	362392903	361909071	151	151	35.5	441.9	82.6
22204_7#235	Scaffold: Velvet + Improvement	5046579	43	117362	647665	523361	5	342141	6	280286	7	149682	10	90853	15	308	43	155	2962760	2695647	267113	2488820	206827	447376760	407042697	406490346	151	151	35.4	456.9	75.5
22204_7#244	Scaffold: Velvet + Improvement	5230863	64	81732.2	748394	464224	5	342181	6	211493	8	121035	12	82073	18	308	64	5	2887132	2451369	435763	2273360	178009	435956932	370156719	369663599	151	151	35.5	454.4	72.3
22204_7#246	Scaffold: Velvet + Improvement	5217672	59	88435.1	578575	282885	6	222931	8	181649	10	120972	14	81048	20	308	59	32	2527780	2271665	256115	2076352	195313	381694780	343021415	342542561	151	151	35.2	462.6	80.4
22204_7#255	Scaffold: Velvet + Improvement	4954752	39	127045	596341	377937	5	231205	7	173188	9	149373	12	81509	17	308	39	4	2623268	2416270	206998	2256200	160070	396113468	364856770	364384350	151	151	35.7	464.6	201.5
22204_7#265	Scaffold: Velvet + Improvement	4922192	44	111868	628055	420923	5	341581	6	222574	8	157211	10	93961	14	320	44	67	2319698	2149164	170534	2022536	126628	350274398	324523764	324122451	151	151	35.9	422.3	74.1
22204_7#268	Scaffold: Velvet + Improvement	4834528	49	98663.8	686120	258406	5	223100	7	172608	10	128316	13	81597	18	320	49	0	2792402	2558956	233446	2386790	172166	421652702	386402356	385908634	151	151	35.7	433.3	79
22204_7#279	Scaffold: Velvet + Improvement	4914160	42	117004	627524	419454	5	341595	6	199055	8	149895	11	91036	15	320	42	51	2505282	2294312	210970	2141748	152564	378297582	346441112	345995453	151	151	35.7	441.1	73.4
22204_8#2	Scaffold: Velvet + Improvement	4962274	46	107876	596365	382758	5	225781	7	173029	9	149424	12	90922	17	308	46	23	3380316	3058947	321369	2779926	279021	510427716	461900997	461273139	151	151	35.3	429.6	74.7
22204_8#10	Scaffold: Velvet + Improvement	4919771	44	111813	628125	376694	5	231754	7	214416	9	149731	12	90851	16	320	44	7	3192942	2884513	308429	2607946	276567	482134242	435561463	434958621	151	151	35.2	439.1	76.8
22204_8#13	Scaffold: Velvet + Improvement	4925737	41	120140	685336	376760	5	347622	6	199077	8	149912	11	91320	15	320	41	32	3966912	3590751	376161	3252184	338567	599003712	542203401	541458237	151	151	35.3	437	77.1
22204_8#14	Scaffold: Velvet + Improvement	4950337	43	115124	628164	464988	5	342258	6	223254	8	152074	11	126596	14	301	43	9	3716042	3287699	428343	2899390	388309	561122342	496442549	495688557	151	151	34.6	469.4	73.4
22204_8#15	Scaffold: Velvet + Improvement	5030811	56	89835.9	803402	549174	4	347624	6	225605	7	150076	10	81587	15	300	56	1298	4172660	3681217	491443	3280974	400243	630071660	555863767	555058660	151	151	34.9	458.5	75.6
22204_8#17	Scaffold: Velvet + Improvement	5239375	68	77049.6	575640	337166	6	225738	8	149910	11	102493	15	81780	21	308	68	37	4002538	3583338	419200	3211886	371452	604383238	541084038	540325186	151	151	35.1	454.5	78.2
22204_8#18	Scaffold: Velvet + Improvement	5241177	70	74874	575637	342221	6	225781	8	124155	11	94164	16	74869	22	308	70	150	3602102	3246246	355856	2928216	318030	543917402	490183146	489492044	151	151	35.1	458.2	130.3
22204_8#20	Scaffold: Velvet + Improvement	4998521	47	106352	1102906	382750	4	342228	5	223219	7	149855	10	102544	14	308	47	10	3515408	3172202	343206	2862076	310126	530826608	479002502	478331282	151	151	35.1	438.9	75.1
22204_8#23	Scaffold: Velvet + Improvement	4959705	42	118088	596702	377366	5	225898	7	173202	9	149783	12	94018	16	308	42	397	2668040	2399188	268852	2176014	223174	402874040	362277388	361770548	151	151	35.4	416	74.5
22204_8#26	Scaffold: Velvet + Improvement	4980814	35	142309	658618	464197	5	374903	6	342189	7	155980	10	127755	13	308	35	11	2792982	2516222	276760	2267942	248280	421740282	379949522	379412423	151	151	35.1	444	75.4
22204_8#31	Scaffold: Velvet + Improvement	4948917	36	137470	659736	430511	5	377356	6	225774	8	149395	11	90886	15	308	36	5	2887610	2605239	282371	2361542	243697	436029110	393391089	392844189	151	151	35.2	443.5	97
22204_8#35	Scaffold: Velvet + Improvement	5019155	53	94701	661399	521551	5	342235	6	239424	7	149784	10	81632	14	275	53	723	2863638	2572238	291400	2316364	255874	432409338	388407938	387860177	151	151	35.1	441.8	76.4
22204_8#36	Scaffold: Velvet + Improvement	4952579	39	126989	628149	464440	5	375253	6	343345	7	177127	10	128493	13	308	39	56	3965658	3579570	386088	3230906	348664	598814358	540515070	539766682	151	151	35.2	442.4	77.6
22204_8#37	Scaffold: Velvet + Improvement	4918088	42	117097	648060	382728	5	225692	7	207929	9	158682	12	93965	15	320	42	379	2854566	2553192	301374	2283022	270170	431039466	385531992	384978115	151	151	34.9	460	74.9
22204_8#40	Scaffold: Velvet + Improvement	5048514	44	114739	619600	464203	5	342109	6	225805	8	149967	11	90853	16	308	44	47	2886254	2590293	295961	2323668	266625	435824354	391134243	390580893	151	151	35	452.6	75.6
22204_8#42	Scaffold: Velvet + Improvement	4961532	44	112762	882143	491644	4	342168	6	225779	7	167505	10	90913	14	308	44	883	2430604	2195620	234984	1993968	201652	367021204	331538620	331085967	151	151	35.3	424.5	74.5
22204_8#43	Scaffold: Velvet + Improvement	4989617	47	106162	1099916	464433	4	342114	5	223116	7	151969	10	91394	14	308	47	196	4976632	4518309	458323	4098112	420197	751471432	682264659	681328788	151	151	35.3	445.5	80.5
22204_8#44	Scaffold: Velvet + Improvement	4939236	89	55497	521869	174591	8	149935	11	138509	14	96019	19	63276	25	301	89	352	3858008	3433342	424666	3067410	365932	582559208	518434642	517678875	151	151	35.1	451.7	77.4
22204_8#49	Scaffold: Velvet + Improvement	4917725	45	109283	597233	410918	5	274960	7	225777	9	187273	11	90842	15	308	45	105	2733812	2457296	276516	2208926	248370	412805612	371051696	370529243	151	151	35.1	447.6	74.1
22204_8#51	Scaffold: Velvet + Improvement	4998991	44	113613	659670	520700	5	342205	6	223617	7	151386	10	104025	14	308	44	153	2706258	2407427	298831	2148112	259315	408644958	363521477	362999081	151	151	34.9	454	80.9
22204_8#54	Scaffold: Velvet + Improvement	4897406	48	102029	684940	376709	5	347583	6	222761	8	149853	11	90872	15	320	48	735	2576494	2334359	242135	2124810	209549	389050594	352488209	352008381	151	151	35.3	431.4	76.9
22204_8#63	Scaffold: Velvet + Improvement	4962463	42	118154	659446	383985	5	342217	6	223219	8	149688	11	102507	15	308	42	6	2981204	2675876	305328	2400714	275162	450161804	404057276	403490143	151	151	35.1	441.7	76.4
22204_8#64	Scaffold: Velvet + Improvement	5047427	46	109727	746882	600493	4	526164	5	190775	7	108889	10	81555	15	294	46	67	2286734	2054732	232002	1847780	206952	345296834	310264532	309826400	151	151	35.1	447.2	73.8
22204_8#69	Scaffold: Velvet + Improvement	4828149	38	127057	746542	362666	5	224021	7	189010	9	149860	12	87889	16	308	38	31	3123508	2804785	318723	2516668	288117	471649708	423522535	422913657	151	151	34.8	447.6	73.5
22204_8#70	Scaffold: Velvet + Improvement	5002324	47	106432	670837	382766	5	343399	6	225954	8	150012	11	90783	15	303	47	49	3273872	2969176	304696	2696036	273140	494354672	448345576	447732811	151	151	35.3	431.3	75.2
22204_8#71	Scaffold: Velvet + Improvement	4919029	41	119976	1005258	429760	4	419570	5	199062	8	157545	10	93979	14	320	41	521	3291350	3000116	291234	2737896	262220	496993850	453017516	452407379	151	151	35.4	427.8	74.6
22204_8#72	Scaffold: Velvet + Improvement	4962369	48	103383	1064938	522991	4	342236	5	223621	7	149803	10	92072	14	308	48	8	2723388	2459823	263565	2229524	230299	411231588	371433273	370923418	151	151	35.3	432.7	73.6
22204_8#76	Scaffold: Velvet + Improvement	4951556	41	120770	628037	429243	5	414271	6	225813	8	156005	10	116053	14	308	41	2	3058794	2763827	294967	2505990	257837	461877894	417337877	416762703	151	151	35.3	430.4	79
22204_8#79	Scaffold: Velvet + Improvement	4997690	42	118993	659347	501286	5	342244	6	223244	8	177130	11	130739	14	308	42	118	3566180	3239577	326603	2948604	290973	538493180	489176127	488510152	151	151	35.4	422.8	74.3
22204_8#80	Scaffold: Velvet + Improvement	4999972	46	108695	659315	440753	5	334403	6	223976	8	156034	10	91353	14	308	46	77	3180164	2854350	325814	2562990	291360	480204764	431006850	430401701	151	151	35.1	446.1	82.9
22204_8#84	Scaffold: Velvet + Improvement	4963302	47	105602	627781	382820	5	375265	6	225799	8	156608	10	102562	14	308	47	337	3544028	3201411	342617	2892526	308885	535148228	483413061	482745258	151	151	35.2	433	81.4
22204_8#94	Scaffold: Velvet + Improvement	4927831	36	136884	639545	374929	5	225886	7	208937	9	153421	12	104554	15	308	36	175	2942104	2602153	339951	2293206	308947	444257704	392925103	392337074	151	151	34.7	469.3	73.5
22204_8#95	Scaffold: Velvet + Improvement	5077104	304	16701	511089	208050	9	151598	12	121799	16	87118	21	50950	28	184	304	4718	2796022	2412724	383298	2088878	323846	422199322	364321324	363740906	151	151	34.6	480.3	77.7
22204_8#97	Scaffold: Velvet + Improvement	4929643	38	129727	639825	327266	5	225845	7	208974	10	193496	12	92955	16	308	38	1028	2868090	2495689	372401	2157768	337921	433081590	376849039	376267279	151	151	34.4	489.2	73.7
22204_8#101	Scaffold: Velvet + Improvement	5054235	238	21236.3	424474	152627	9	119911	13	99462	17	76247	23	34783	33	302	238	2305	3705570	3213597	491973	2806294	407303	559541070	485253147	484479861	151	151	34.7	475.6	74.2
22204_8#102	Scaffold: Velvet + Improvement	4879495	41	119012	629310	378913	5	225730	7	200827	9	149737	12	90872	16	320	41	2	3683040	3264977	418063	2893622	371355	556139040	493011527	492291363	151	151	34.8	467.7	74.5
22204_8#103	Scaffold: Velvet + Improvement	4964479	48	103427	596370	342218	6	225898	7	167430	10	137740	13	90894	18	308	48	11	3060274	2753842	306432	2479888	273954	462101374	415830142	415238199	151	151	35.1	445.9	97.9
22204_8#104	Scaffold: Velvet + Improvement	4998738	45	111083	672480	377391	5	342212	6	223215	8	150122	11	94566	15	308	45	83	2860020	2530733	329287	2233350	297383	431863020	382140683	381570908	151	151	34.7	468.4	75.5
22204_8#105	Scaffold: Velvet + Improvement	4889659	59	82875.6	629005	376717	5	237377	7	198873	9	149375	12	91037	16	316	59	218	2874630	2542124	332506	2239412	302712	434069130	383860724	383289995	151	151	34.7	468.4	76.7
22204_8#109	Scaffold: Velvet + Improvement	4962007	41	121025	688044	573313	4	520937	5	223215	7	155991	9	102477	13	308	41	7	3341714	2939151	402563	2573054	366097	504598814	443811801	443140358	151	151	34.6	501.1	164.1
22204_8#111	Scaffold: Velvet + Improvement	5055574	87	58110.1	612740	200991	8	150065	10	90853	15	67571	21	43913	31	300	87	4047	1231734	1093739	137995	978650	115089	185991834	165154589	164916908	151	151	35	444.2	72.8
22204_8#112	Scaffold: Velvet + Improvement	5046878	47	107380	648213	377312	5	342154	6	223062	8	149665	11	90853	16	308	47	6	3084918	2731482	353436	2416016	315466	465822618	412453782	411846311	151	151	34.8	461.7	72.3
22204_8#118	Scaffold: Velvet + Improvement	5224845	51	102448	773627	419331	5	382785	6	211423	8	149445	11	94117	15	305	51	210	3407820	3000411	407409	2628716	371695	514580820	453062061	452377477	151	151	34.6	480.4	80.6
22204_8#120	Scaffold: Velvet + Improvement	4965745	37	134209	658965	377338	5	342188	6	223712	8	151399	11	90894	15	308	37	125	2917960	2598304	319656	2310206	288098	440611960	392343904	391771950	151	151	34.9	468.5	138.6
22204_8#121	Scaffold: Velvet + Improvement	4895408	36	135984	628546	377360	5	342213	6	225306	8	150861	11	94008	15	308	36	445	2986572	2640537	346035	2330384	310153	450972372	398721087	398135105	151	151	34.8	465.6	81.3
22204_8#124	Scaffold: Velvet + Improvement	4949559	44	112490	610119	429088	5	246984	6	173520	9	130492	12	62974	17	308	44	108	3387840	2971093	416747	2674302	296791	511563840	448635043	447999096	151	151	35.1	438.8	73.3
22204_8#128	Scaffold: Velvet + Improvement	4986450	38	131222	659298	523681	5	342201	6	223163	7	155997	10	102460	14	308	38	43	2636756	2345904	290852	2080314	265590	398150156	354231504	353703920	151	151	34.9	476.8	80.6
22204_8#132	Scaffold: Velvet + Improvement	4953664	42	117944	597329	464215	5	342205	6	173221	9	149422	12	89894	16	308	42	4	2836846	2504673	332173	2212300	292373	428363746	378205623	377648624	151	151	34.8	462.9	83.1
22204_8#133	Scaffold: Velvet + Improvement	4960230	42	118101	1099135	422717	4	413224	5	173290	7	149456	10	91297	15	308	42	503	3063276	2695358	367918	2362680	332678	462554676	406999058	406384618	151	151	34.6	479.2	82.3
22204_8#148	Scaffold: Velvet + Improvement	4869909	39	124869	749029	287138	5	205125	7	175625	10	129406	13	77348	18	308	39	411	2823920	2522915	301005	2254426	268489	426411920	380960165	380414916	151	151	35	443.5	73.4
22204_8#149	Scaffold: Velvet + Improvement	4955970	54	91777.2	608194	492561	5	342212	6	167536	8	120972	12	78221	17	308	54	381	2691634	2175160	516474	1914744	260416	406436734	328449160	327959955	151	151	34.7	467.1	80.8
22204_8#150	Scaffold: Velvet + Improvement	4956803	42	118019	660260	382772	5	342221	6	223044	8	149807	11	74859	16	400	42	7	3221014	2906241	314773	2631116	275125	486373114	438842391	438227036	151	151	35.2	438.5	68
22204_8#152	Scaffold: Velvet + Improvement	4962077	46	107871	746784	576621	4	463912	5	225817	7	149803	10	124012	13	308	46	891	3018778	2653568	365210	2323968	329600	455835478	400688768	400089702	151	151	34.6	464	79.4
22204_8#154	Scaffold: Velvet + Improvement	4980091	38	131055	658734	382727	5	342189	6	222909	8	155766	11	90619	15	350	38	0	2779196	2499099	280097	2242652	256447	419658596	377363949	376811298	151	151	34.8	441	78.7
22204_8#156	Scaffold: Velvet + Improvement	4961472	45	110255	661879	377396	5	342228	7	225815	8	147649	11	90856	16	198	45	95	2963996	2623552	340444	2313794	309758	447563396	396156352	395567883	151	151	34.7	474.4	80.4
22204_8#159	Scaffold: Velvet + Improvement	4964947	43	115464	596743	377374	5	225863	7	173241	9	149567	12	91232	17	308	43	5	3562524	3141018	421506	2757396	383622	537941124	474293718	473563838	151	151	34.5	470.1	73.9
22204_8#169	Scaffold: Velvet + Improvement	4927686	43	114597	627475	419519	5	342805	6	198874	9	160150	11	93951	15	328	43	393	3001758	2691925	309833	2415176	276749	453265458	406480675	405903168	151	151	35.1	447.8	115.3
22204_8#179	Scaffold: Velvet + Improvement	4851638	39	124401	685231	362565	5	258212	7	220545	9	155666	12	90853	16	320	39	79	2457978	2191686	266292	1953144	238542	371154678	330944586	330465894	151	151	34.9	456	73.2
22204_8#181	Scaffold: Velvet + Improvement	5049331	46	109768	660326	415550	5	225898	7	173246	9	125954	12	86798	17	308	46	9	3208052	2903387	304665	2631424	271963	484415852	438411437	437798246	151	151	35.3	423.1	73.4
22204_8#182	Scaffold: Velvet + Improvement	4990488	42	118821	659368	404827	5	377402	6	223064	8	152117	10	102497	14	308	42	19	2932598	2633851	298747	2365944	267907	442822298	397711501	397149887	151	151	35.1	440.8	73.1
22204_8#183	Scaffold: Velvet + Improvement	4963666	51	97326.8	596469	377376	5	225944	7	171164	9	149479	12	94044	16	308	51	86	3390550	3064357	326193	2772676	291681	511973050	462717907	462079821	151	151	35.2	435.1	71.9
22204_8#189	Scaffold: Velvet + Improvement	4928266	41	120202	628133	420935	5	341571	6	199071	8	149841	11	90866	15	320	41	30	3134774	2811497	323277	2524558	286939	473350874	424536047	423938230	151	151	35.1	446.1	73.7
22204_8#190	Scaffold: Velvet + Improvement	5049596	80	63119.9	943657	481449	4	228164	6	172671	8	134945	12	58576	17	241	80	3865	2975042	2679334	295708	2414278	265056	449231342	404579434	404008645	151	151	35.1	436.4	71.5
22204_8#194	Scaffold: Velvet + Improvement	4987942	45	110843	746818	578096	4	342943	6	225826	7	149943	10	102517	14	308	45	132	3367686	3050377	317309	2767958	282419	508520586	460606927	459976111	151	151	35.3	427.8	74
22204_8#196	Scaffold: Velvet + Improvement	4866873	45	108153	685875	292140	5	225842	7	219269	9	155712	12	90848	16	320	45	232	2860286	2566338	293948	2304412	261926	431903186	387517038	386971095	151	151	35.1	445.2	73.7
22204_8#199	Scaffold: Velvet + Improvement	5000516	37	135149	693265	464230	5	342228	6	225819	7	178670	10	92616	14	308	37	219	3011848	2708638	303210	2438302	270336	454789048	409004338	408428635	151	151	35.1	444.7	74.6
22204_8#208	Scaffold: Velvet + Improvement	4930063	45	109557	1099151	596524	4	342189	5	223219	6	149783	9	94039	13	308	45	158	2574608	2306232	268376	2066188	240044	388765808	348241032	347742523	151	151	35	449.5	75.9
22204_8#216	Scaffold: Velvet + Improvement	4976504	39	127603	658756	382745	5	342205	6	224363	8	152076	11	102514	15	308	39	1	2800166	2525681	274485	2280424	245257	422825066	381377831	380844286	151	151	35.2	442.2	70.6
22204_8#219	Scaffold: Velvet + Improvement	4959692	45	110215	749878	377385	5	342229	6	225818	8	157566	10	102476	14	308	45	138	2765286	2491101	274185	2246020	245081	417558186	376156251	375624947	151	151	35.1	442.2	71.5
22204_8#222	Scaffold: Velvet + Improvement	4879120	39	125106	628126	376727	5	223380	7	194274	9	149884	12	91037	16	320	39	51	2841422	2569556	271866	2327486	242070	429054722	388002956	387465484	151	151	35.2	428.4	70.5
22204_8#226	Scaffold: Velvet + Improvement	4984457	42	118678	659352	464235	5	342225	6	223228	8	151790	11	114571	14	308	42	1	2886988	2595612	291376	2337600	258012	435935188	391937412	391385213	151	151	35.1	438.4	70
22204_8#227	Scaffold: Velvet + Improvement	4955406	42	117986	608366	341601	5	327128	7	179642	9	153754	12	90999	16	320	42	88	3112944	2791924	321020	2505790	286134	470054544	421580524	420981534	151	151	35	449.1	70.8
22204_8#239	Scaffold: Velvet + Improvement	4927028	48	102646	628144	376667	5	225702	7	199052	9	149832	12	90847	16	320	48	26	2977794	2679910	297884	2411706	268204	449646894	404666410	404076432	151	151	34.8	434.6	70
22204_8#240	Scaffold: Velvet + Improvement	4927435	42	117320	628312	377376	5	375231	6	225846	8	149783	10	90915	15	308	42	75	2719086	2419735	299351	2150898	268837	410581986	365379985	364848777	151	151	34.9	462.2	78.8
22204_8#249	Scaffold: Velvet + Improvement	4920094	40	123002	628169	376759	5	309424	7	223375	9	179281	11	91056	15	320	40	123	3019126	2701987	317139	2418246	283741	455888026	408000037	407417576	151	151	35	452.9	71.5
22204_8#254	Scaffold: Velvet + Improvement	4853675	41	118382	685988	231360	6	219221	8	172728	10	113359	14	81759	19	302	41	7	3370036	3018073	351963	2702422	315651	508875436	455729023	455078552	151	151	35	449.8	71
22306_3#157	Scaffold: Velvet + Improvement	4948330	40	123708	660289	377410	5	342792	6	223215	8	149442	11	90712	16	308	40	5	3246974	2585676	661298	2362082	223594	490293074	390437076	389731404	151	151	34.9	474.1	83.2
22306_3#162	Scaffold: Velvet + Improvement	5093175	50	101864	670043	377341	5	225769	7	180671	9	149358	12	81559	17	308	50	1	2841802	2551812	289990	2334568	217244	429112102	385323612	384624577	151	151	35	451.5	84
22709_8#1	Scaffold: Velvet + Improvement	4961096	49	101247	764919	441080	5	342193	6	225898	7	147864	11	81719	15	308	49	48	2507568	2340875	166693	2188928	151947	378642768	353472125	353140533	151	151	36.4	455.1	101.4
22709_8#3	Scaffold: Velvet + Improvement	5064810	65	77920.1	659340	523444	5	342220	6	179916	8	149356	11	77629	16	308	65	1371	2603298	2416778	186520	2245934	170844	393097998	364933478	364582271	151	151	36.3	455.7	103.1
22709_8#4	Scaffold: Velvet + Improvement	4963070	46	107893	659403	377338	5	347584	6	225800	8	149405	11	81568	16	308	46	0	2413394	2247619	165775	2097564	150055	364422494	339390469	339070906	151	151	36.4	448.9	101.9
22709_8#5	Scaffold: Velvet + Improvement	4922252	46	107005	597025	520954	5	377342	6	173803	8	123916	11	81752	16	308	46	62	2718132	2533604	184528	2364874	168730	410437932	382574204	382211744	151	151	36.4	455.9	101.7
22709_8#6	Scaffold: Velvet + Improvement	4921680	42	117183	659973	377368	5	342794	6	223218	8	149393	11	91324	16	308	42	11	2450366	2281641	168725	2127436	154205	370005266	344527791	344198527	151	151	36.4	456	102.2
22709_8#7	Scaffold: Velvet + Improvement	4945514	45	109900	929695	327125	6	322014	7	222784	9	159464	12	92506	15	304	45	71	2574738	2395947	178791	2233188	162759	388785438	361787997	361442138	151	151	36.4	460.2	102.3
22709_8#8	Scaffold: Velvet + Improvement	5052467	130	38865.1	621594	321845	7	222471	9	201842	11	149159	14	47634	20	269	130	10245	1029118	963541	65577	903854	59687	155396818	145494691	145361718	151	151	36.6	441	101.2
22709_8#9	Scaffold: Velvet + Improvement	5000262	53	94344.6	935985	324870	6	322025	7	214882	10	159464	12	95533	16	320	53	4	2600822	2429153	171669	2271568	157585	392724122	366802103	366454213	151	151	36.4	452.1	100
22709_8#10	Scaffold: Velvet + Improvement	5063627	50	101273	929692	357682	5	225797	7	214877	9	159469	11	81608	16	320	50	15	2676466	2506307	170159	2350778	155529	404146366	378452357	378101685	151	151	36.5	446.7	100.3
22709_8#11	Scaffold: Velvet + Improvement	4998797	42	119019	659324	440746	5	342213	6	223791	8	149855	11	94542	14	307	42	84	2480106	2305371	174735	2145776	159595	374496006	348111021	347767274	151	151	36.3	448.4	100.1
22709_8#12	Scaffold: Velvet + Improvement	4871416	45	108254	748501	294663	5	205414	7	175533	10	165645	12	86824	18	308	45	2	2575722	2405772	169950	2251074	154698	388934022	363271572	362932982	151	151	36.5	446.1	100.5
22709_8#13	Scaffold: Velvet + Improvement	4870885	39	124894	748273	363322	5	295695	6	189408	8	165862	11	87893	16	308	39	82	2737648	2563387	174261	2405074	158313	413384848	387071437	386714074	151	151	36.6	447.9	101.1
22709_8#14	Scaffold: Velvet + Improvement	4871234	43	113285	751175	363306	5	295874	6	175552	9	165669	11	87888	16	308	43	110	2823648	2628217	195431	2449056	179161	426370848	396860767	396471014	151	151	36.3	444.6	99
22709_8#15	Scaffold: Velvet + Improvement	4870576	41	118795	746591	293915	5	205436	7	189264	9	165553	12	87927	17	308	41	14	2966946	2776085	190861	2601954	174131	448008846	419188835	418800530	151	151	36.5	445.6	99.9
22709_8#17	Scaffold: Velvet + Improvement	4907119	36	136309	719329	541558	4	520952	5	223223	7	177574	9	90958	13	308	36	22	2866518	2684926	181592	2518788	166138	432844218	405423826	405050451	151	151	36.6	448.7	100.5
22709_8#18	Scaffold: Velvet + Improvement	5351336	70	76447.7	417688	192650	9	178067	12	108117	16	91256	22	46687	30	308	70	75	2624496	2455296	169200	2301104	154192	396298896	370749696	370402281	151	151	36.5	452.8	101
22709_8#19	Scaffold: Velvet + Improvement	5285765	75	70476.9	417674	191032	10	130686	13	101867	18	75309	24	46462	32	308	75	4	2528142	2353837	174305	2194576	159261	381749442	355429387	355091571	151	151	36.4	455.3	103
22709_8#20	Scaffold: Velvet + Improvement	5362021	72	74472.5	419911	192085	10	150871	14	121206	17	75365	23	38649	32	308	72	117	2530410	2368891	161519	2220432	148459	382091910	357702541	357366332	151	151	36.5	447.6	100.7
22709_8#21	Scaffold: Velvet + Improvement	5351587	77	69501.1	341594	186117	11	172860	14	108562	18	75336	24	48910	32	308	77	4	2776134	2588869	187265	2416788	172081	419196234	390919219	390547377	151	151	36.4	455.1	101.9
22709_8#22	Scaffold: Velvet + Improvement	5349542	71	75345.7	417652	187870	11	172815	14	121352	18	90850	23	54610	31	308	71	165	2514710	2350577	164133	2200120	150457	379721210	354937127	354606048	151	151	36.5	452.7	101.9
22709_8#23	Scaffold: Velvet + Improvement	5339880	132	40453.6	417699	210837	9	186086	12	149941	15	91736	20	48855	28	308	132	1750	2455512	2276158	179354	2112958	163200	370782312	343699858	343366252	151	151	36.3	457.4	100.3
22709_8#25	Scaffold: Velvet + Improvement	5311402	77	68979.2	543336	180505	11	150243	14	105950	18	74744	24	48882	32	308	77	292	2615638	2457939	157699	2315706	142233	394961338	371148789	370809712	151	151	36.7	437.8	98.2
22709_8#26	Scaffold: Velvet + Improvement	5330115	95	56106.5	421298	179901	11	172262	14	130665	18	90850	23	45427	31	308	95	2795	2584322	2408633	175689	2250122	158511	390232622	363703583	363358616	151	151	36.4	449	100.8
22709_8#27	Scaffold: Velvet + Improvement	4919000	45	109311	627767	376711	5	226266	7	178360	9	149897	12	80183	17	320	45	63	2567608	2395047	172561	2237710	157337	387708808	361652097	361312898	151	151	36.5	448.9	101.9
22709_8#28	Scaffold: Velvet + Improvement	5351026	70	76443.2	419769	187846	11	172803	13	103973	18	74752	24	48882	32	308	70	94	2602334	2432253	170081	2276892	155361	392952434	367270203	366931162	151	151	36.5	447.2	102.5
22709_8#29	Scaffold: Velvet + Improvement	5350752	70	76439.3	417695	187888	11	172805	14	109262	17	76447	23	56740	31	308	70	826	2642444	2469062	173382	2310742	158320	399009044	372828362	372479729	151	151	36.5	451.9	100.4
22709_8#30	Scaffold: Velvet + Improvement	5350292	70	76432.7	417691	193032	10	178950	13	130674	17	87744	22	45468	30	308	70	60	2483994	2331819	152175	2192472	139347	375083094	352104669	351779892	151	151	36.5	452.2	101.5
22709_8#31	Scaffold: Velvet + Improvement	5351680	73	73310.7	417654	201555	9	172690	12	104832	16	75298	22	48886	31	308	73	18	2550484	2394056	156428	2250246	143810	385123084	361502456	361167241	151	151	36.6	448.8	99.6
22709_8#32	Scaffold: Velvet + Improvement	5242054	72	72806.3	417785	190991	10	148232	13	102018	18	74597	24	50474	32	308	72	3313	1063258	997581	65677	935914	61667	160551958	150634731	150493337	151	151	36.5	450.9	98.7
22709_8#33	Scaffold: Velvet + Improvement	5338893	71	75195.7	417685	192101	10	178046	13	130677	16	90848	22	48921	30	308	71	178	2490982	2329122	161860	2180870	148252	376138282	351697422	351368069	151	151	36.5	451.3	100.3
22709_8#34	Scaffold: Velvet + Improvement	5350968	70	76442.4	417694	185829	11	172790	14	108092	18	75298	23	54026	31	308	70	235	2594562	2422864	171698	2265588	157276	391778862	365852464	365508825	151	151	36.4	452	101.5
22709_8#35	Scaffold: Velvet + Improvement	5327091	69	77204.2	728905	190969	9	177116	12	121243	16	81955	21	56744	29	308	69	195	2516074	2354818	161256	2207070	147748	379927174	355577518	355248178	151	151	36.5	450.1	101.5
22709_8#36	Scaffold: Velvet + Improvement	5350664	73	73296.8	364274	191049	11	179889	13	110007	17	91292	22	45427	30	308	73	5	2470750	2317874	152876	2178918	138956	373083250	349998974	349677101	151	151	36.6	443.3	100
22709_8#37	Scaffold: Velvet + Improvement	4830232	38	127111	746153	363263	5	293767	6	172542	9	156127	12	86648	16	308	38	109	2719230	2555422	163808	2408462	146960	410603730	385868722	385518627	151	151	36.6	434.4	100.2
22709_8#38	Scaffold: Velvet + Improvement	5350254	70	76432.2	420162	187788	11	172786	14	131515	17	93741	22	48880	30	308	70	10	2546200	2383155	163045	2234156	148999	384476200	359856405	359518761	151	151	36.5	450.6	101.4
22709_8#39	Scaffold: Velvet + Improvement	5301808	73	72627.5	514916	187882	9	163711	12	103956	16	74723	22	41719	31	308	73	475	2512422	2345737	166685	2192998	152739	379375722	354206287	353870109	151	151	36.4	455.8	100.6
22709_8#41	Scaffold: Velvet + Improvement	5064407	52	97392.4	525113	322008	7	222769	9	214882	11	149922	14	88487	19	320	52	14	2638398	2474866	163532	2325286	149580	398398098	373704766	373360858	151	151	36.6	446.1	97.9
22709_8#42	Scaffold: Velvet + Improvement	5352646	69	77574.6	417687	191009	10	186127	12	118989	16	89716	21	45374	30	308	69	129	2443066	2283349	159717	2137480	145869	368902966	344785699	344464552	151	151	36.5	450.1	102
22709_8#43	Scaffold: Velvet + Improvement	5132748	44	116653	937991	324634	6	322038	7	214884	9	152271	12	81564	17	320	44	47	2191346	2054100	137246	1928514	125586	330893246	310169100	309883507	151	151	36.6	458.9	103.2
22709_8#44	Scaffold: Velvet + Improvement	4974506	45	110545	930020	324893	6	322075	7	222946	9	159464	12	99647	15	320	45	40	2642128	2471100	171028	2314770	156330	398961328	373136100	372788495	151	151	36.5	452.6	100.2
22709_8#45	Scaffold: Velvet + Improvement	4943224	43	114959	930473	362261	5	326985	6	164513	8	149941	11	92810	15	320	43	1	2795414	2613364	182050	2447070	166294	422107514	394617964	394251922	151	151	36.5	449	100.2
22709_8#46	Scaffold: Velvet + Improvement	4926971	38	129657	929699	327337	5	222782	7	219783	9	163396	11	95454	15	320	38	84	2641104	2471817	169287	2316524	155293	398806704	373244367	372897954	151	151	36.5	452.2	101.9
22709_8#47	Scaffold: Velvet + Improvement	4985396	49	101743	929701	324866	6	322498	7	219871	10	159491	12	92810	16	320	49	2	2533960	2369776	164184	2220260	149516	382627960	357836176	357501407	151	151	36.5	449.5	99.8
22709_8#49	Scaffold: Velvet + Improvement	4991788	53	94184.7	929769	357152	5	322006	7	214890	9	159472	11	92765	15	306	53	1	2537146	2381311	155835	2238898	142413	383109046	359577961	359246651	151	151	36.6	442.2	97.7
22709_8#50	Scaffold: Velvet + Improvement	5080246	49	103678	929723	356750	5	225812	7	214954	9	159476	11	91373	16	331	49	298	2499218	2327568	171650	2169216	158352	377381918	351462768	351125437	151	151	36.4	453.4	99.2
22709_8#51	Scaffold: Velvet + Improvement	5075137	50	101503	929970	361984	5	322017	7	225815	8	159486	11	90429	15	331	50	883	2477056	2312105	164951	2161470	150635	374035456	349127855	348799309	151	151	36.4	455.2	100.2
22709_8#52	Scaffold: Velvet + Improvement	4990633	45	110903	946683	337238	5	322054	7	214883	9	163716	11	81562	15	320	45	3	2546046	2379037	167009	2225964	153073	384452946	359234587	358897219	151	151	36.4	449.3	99.9
22709_8#53	Scaffold: Velvet + Improvement	4997803	44	113586	929674	324935	6	322050	7	222770	10	215185	12	97127	15	320	44	10	2712692	2528556	184136	2361018	167538	409616492	381811956	381449302	151	151	36.4	454.4	98.9
22709_8#54	Scaffold: Velvet + Improvement	4987433	47	106116	929709	327810	6	321970	7	214913	10	149953	12	88527	17	320	47	2	2447714	2289990	157724	2146348	143642	369604814	345788490	345464269	151	151	36.5	452.3	100.6
22709_8#55	Scaffold: Velvet + Improvement	4818371	35	137668	683592	258370	5	223397	7	172740	10	150968	13	87907	17	320	35	2	2765172	2592932	172240	2437832	155100	417540972	391532732	391173400	151	151	36.6	438.1	97.1
22709_8#57	Scaffold: Velvet + Improvement	4990261	48	103964	929723	322011	6	223066	8	214909	10	149942	13	94265	17	320	48	103	2739964	2572087	167877	2419906	152181	413734564	388385137	388030513	151	151	36.6	439.8	96.6
22709_8#58	Scaffold: Velvet + Improvement	4917276	49	100353	568258	231489	7	188808	9	158951	12	116785	15	81802	20	308	49	466	2783356	2603581	179775	2440516	163065	420286756	393140731	392776775	151	151	36.5	442.6	96.9
22709_8#59	Scaffold: Velvet + Improvement	4933034	35	140944	935954	324525	5	287850	7	198245	9	149902	12	91230	16	308	35	242	2734156	2555968	178188	2393482	162486	412857556	385951168	385589860	151	151	36.5	450.4	98.1
22709_8#60	Scaffold: Velvet + Improvement	4931653	36	136990	925062	464673	4	302443	6	179926	8	150189	11	91023	15	308	36	131	2811888	2644588	167300	2492016	152572	424595088	399332788	398967538	151	151	36.6	440.6	94.1
22709_8#61	Scaffold: Velvet + Improvement	4929779	40	123244	924550	324450	5	278553	7	179942	9	150123	12	90967	17	308	40	4	2926042	2760122	165920	2610624	149498	441832342	416778422	416405140	151	151	36.8	427	89.6
22709_8#62	Scaffold: Velvet + Improvement	5122348	58	88316.3	531208	324961	7	231933	9	214882	11	150013	14	81746	18	320	58	25	2589564	2399557	190007	2224436	175121	391024164	362333107	361984399	151	151	36.3	449	98.1
22709_8#63	Scaffold: Velvet + Improvement	5121344	58	88299	947348	324998	6	225804	8	214882	10	159464	13	78130	18	320	58	226	2523946	2358293	165653	2207154	151139	381115846	356102243	355771231	151	151	36.5	448.5	97.4
22709_8#64	Scaffold: Velvet + Improvement	4971005	123	40414.7	337478	88233	19	76928	25	53392	32	42422	42	25298	58	300	123	22616	793276	737307	55969	686666	50641	119784676	111333357	111228344	151	151	36.5	448.3	98.8
22709_8#65	Scaffold: Velvet + Improvement	4961479	48	103364	930272	325399	6	322007	7	214882	9	159464	12	90928	16	320	48	5	2748892	2581803	167089	2429818	151985	415082692	389852253	389495988	151	151	36.6	442.6	97.9
22709_8#66	Scaffold: Velvet + Improvement	4992726	49	101892	930274	362780	4	357188	5	214849	7	159446	9	92506	13	320	49	1	2625200	2456096	169104	2301800	154296	396405200	370870496	370524804	151	151	36.5	447.5	97
22709_8#67	Scaffold: Velvet + Improvement	4988179	48	103920	929678	325404	6	322001	7	214882	10	164787	12	91401	16	320	48	6	2829056	2654582	174474	2495966	158616	427187456	400841882	400474675	151	151	36.6	439.1	93.6
22709_8#68	Scaffold: Velvet + Improvement	4988779	50	99775.6	934178	357168	5	337005	6	225820	8	149969	11	92960	15	320	50	2	2947492	2770062	177430	2608284	161778	445071292	418279362	417896697	151	151	36.6	435.5	92.5
22709_8#69	Scaffold: Velvet + Improvement	4992085	47	106215	936605	357183	5	321996	7	214921	9	159503	11	90638	15	308	47	2	2763430	2603836	159594	2457220	146616	417277930	393179236	392801999	151	151	36.4	433.5	90.9
22709_8#70	Scaffold: Velvet + Improvement	4959790	45	110218	929725	336996	5	322036	7	214897	9	159466	11	81568	15	320	45	0	2639630	2467121	172509	2310384	156737	398584130	372535271	372184734	151	151	36.5	444.9	99.9
22709_8#71	Scaffold: Velvet + Improvement	4961281	39	127212	659412	464225	5	342211	6	223236	8	150189	11	94013	15	308	39	259	2936084	2757782	178302	2594298	163484	443348684	416425082	416042226	151	151	36.6	443.9	98.3
22709_8#72	Scaffold: Velvet + Improvement	4983002	70	71185.7	378241	149632	11	118184	14	92662	19	60970	26	43874	35	308	70	7071	955832	898117	57715	844370	53747	144330632	135615667	135490616	151	151	36.7	438	95.3
22709_8#75	Scaffold: Velvet + Improvement	4959212	43	115331	659416	522683	5	377338	6	223210	7	149391	10	81516	15	308	43	228	2301690	2144396	157294	2001026	143370	347555190	323803796	323494561	151	151	36.4	461.5	99.7
22709_8#76	Scaffold: Velvet + Improvement	4961307	45	110251	746406	575218	4	342214	6	225765	7	149398	10	90938	15	308	45	3	2457042	2306006	151036	2168188	137818	371013342	348206906	347884918	151	151	36.6	441.8	96.9
22709_8#78	Scaffold: Velvet + Improvement	4960212	41	120981	659445	443381	5	342177	6	225770	8	173186	10	102451	14	308	41	205	2334976	2177284	157692	2034636	142648	352581376	328769884	328457465	151	151	36.4	451	100.1
22709_8#79	Scaffold: Velvet + Improvement	4960564	40	124014	659482	429664	5	377341	6	225809	8	149395	11	90937	15	308	40	66	2600396	2430438	169958	2273686	156752	392659796	366996138	366654040	151	151	36.5	450.1	102.3
22709_8#80	Scaffold: Velvet + Improvement	4957829	52	95342.9	526731	260781	6	219370	8	149455	11	111795	15	81603	20	300	52	11957	947686	850177	97509	758730	91447	143100586	128376727	128237918	151	151	35.5	527.5	121.6
22709_8#81	Scaffold: Velvet + Improvement	4957579	34	145811	658941	428984	5	377331	6	375187	7	225765	9	102460	13	308	34	1	2590276	2413133	177143	2250928	162205	391131676	364383083	364021755	151	151	36.2	437.6	96.6
22709_8#82	Scaffold: Velvet + Improvement	4919697	45	109327	609021	464311	5	342205	6	223066	8	123954	12	77311	16	308	45	202	2663192	2490013	173179	2331656	158357	402141992	375991963	375638465	151	151	36.5	443.2	99.5
22709_8#83	Scaffold: Velvet + Improvement	4989982	58	86034.2	727617	377342	5	302712	6	223221	8	96206	12	79121	18	308	58	251	2271436	2119089	152347	1979410	139679	342986836	319982439	319675072	151	151	36.4	458.6	100.1
22709_8#84	Scaffold: Velvet + Improvement	4960659	38	130544	659070	464232	5	375181	6	342185	7	149781	10	91268	14	308	38	317	2418012	2267528	150484	2132440	135088	365119812	342396728	342078988	151	151	36.6	440.4	96.6
22709_8#85	Scaffold: Velvet + Improvement	4962711	45	110282	609102	377355	5	347584	6	223232	8	125933	12	81516	16	308	45	32	2547742	2380631	167111	2227616	153015	384709042	359475281	359133386	151	151	36.4	456.7	99.5
22709_8#86	Scaffold: Velvet + Improvement	4952008	46	107652	659048	377355	5	342215	6	183757	8	149785	11	90895	16	308	46	9	2630580	2471689	158891	2327108	144581	397217580	373225039	372880203	151	151	36.6	445.1	98.1
22709_8#87	Scaffold: Velvet + Improvement	5031980	44	114363	746582	377338	5	342185	6	223217	8	123950	11	81190	16	308	44	360	2691682	2514279	177403	2351392	162887	406443982	379656129	379279475	151	151	36.3	435.2	94.4
22709_8#88	Scaffold: Velvet + Improvement	4950773	45	110017	658278	377318	5	342165	6	222847	8	152111	11	76875	16	308	45	710	1284038	1203491	80547	1128108	75383	193889738	181727141	181556638	151	151	36.5	442	97.8
22709_8#90	Scaffold: Velvet + Improvement	4958133	41	120930	659443	377334	5	347582	6	223089	8	149785	11	90882	15	308	41	220	2216194	2068400	147794	1933978	134422	334645294	312328400	312032910	151	151	36.4	452.7	99.5
22709_8#92	Scaffold: Velvet + Improvement	4961930	50	99238.6	681941	429100	5	377338	6	178737	8	149781	11	91253	15	308	50	107	2543898	2389077	154821	2248104	140973	384128598	360750627	360416764	151	151	36.6	440.9	97.9
22709_8#94	Scaffold: Velvet + Improvement	4921857	38	129523	628273	520958	5	377951	6	375208	7	149968	9	102682	13	308	38	250	2576058	2411270	164788	2261862	149408	388984758	364101770	363763470	151	151	36.5	446.9	98.3
22709_8#95	Scaffold: Velvet + Improvement	4916300	36	136564	727646	533167	4	520975	5	454732	6	164475	9	102502	12	308	36	357	2790922	2616910	174012	2457440	159470	421429222	395153410	394789886	151	151	36.6	437.5	102.4
22709_8#96	Scaffold: Velvet + Improvement	5225260	50	104505	659092	520869	5	342176	6	173061	8	124528	12	77923	17	308	50	2	2329744	2164512	165232	2012632	151880	351791344	326841312	326526414	151	151	36.3	461.8	103.9
22709_8#97	Scaffold: Velvet + Improvement	4961162	42	118123	659332	377953	5	347617	6	225805	8	149403	11	92693	15	308	42	927	2642106	2448222	193884	2268952	179270	398958006	369681522	369321059	151	151	36.2	457.7	103.1
22709_8#98	Scaffold: Velvet + Improvement	5038399	51	98792.1	660035	377953	5	375237	6	225664	8	125930	11	74878	16	320	51	565	2697988	2514129	183859	2344430	169699	407396188	379633479	379270924	151	151	36.4	451.2	102.6
22709_8#100	Scaffold: Velvet + Improvement	4883427	45	108521	659459	377334	5	375211	6	178480	8	123908	11	87141	16	308	45	189	2625936	2443333	182603	2274788	168545	396516336	368943283	368588084	151	151	36.3	452.2	105.3
22709_8#102	Scaffold: Velvet + Improvement	4994909	36	138747	658751	428972	5	377318	6	223689	8	151287	10	96724	14	308	36	0	1464608	1367083	97525	1274988	92095	221155808	206429533	206232866	151	151	36.4	455	103
22709_8#103	Scaffold: Velvet + Improvement	5003163	37	135221	659014	429131	5	377318	6	225586	8	149392	11	93896	15	308	37	11	2326748	2161349	165399	2008592	152757	351338948	326363699	326048492	151	151	36.3	456.8	104.6
22709_8#105	Scaffold: Velvet + Improvement	4963779	54	91921.8	659198	377342	5	225777	7	192692	9	149397	12	81570	17	308	54	415	2405206	2219898	185308	2048684	171214	363186106	335204598	334864495	151	151	36	459.1	103.7
22709_8#106	Scaffold: Velvet + Improvement	4963483	42	118178	616060	523631	5	376786	6	225589	7	123918	11	81742	15	308	42	287	2449810	2280955	168855	2126280	154675	369921310	344424205	344095707	151	151	36.4	452.2	102.8
22709_8#107	Scaffold: Velvet + Improvement	5206781	58	89772.1	596352	377372	5	225812	7	149952	10	102681	14	79215	19	308	58	232	2875224	2689467	185757	2518004	171463	434158824	406109517	405726016	151	151	36.5	452.3	103
22709_8#108	Scaffold: Velvet + Improvement	5203511	62	83927.6	596710	445104	5	376546	7	149783	9	120957	12	78370	18	308	62	396	2572386	2381630	190756	2204684	176946	388430286	359626130	359259139	151	151	36.1	455.9	101.7
22709_8#109	Scaffold: Velvet + Improvement	4963119	47	105598	615822	520748	5	342209	6	173210	8	123975	11	81576	15	308	47	45	3023484	2828636	194848	2649436	179200	456546084	427124036	426724938	151	151	36.5	441.4	103.8
22709_8#111	Scaffold: Velvet + Improvement	4892181	42	116480	659438	440943	5	286203	6	225816	8	123952	12	91020	16	308	42	79	2574936	2391574	183362	2222782	168792	388815336	361127674	360779274	151	151	36.3	467.3	104.7
22709_8#112	Scaffold: Velvet + Improvement	4962915	44	112794	659454	520525	5	375183	6	342196	7	150004	9	81592	14	308	44	179	2583146	2401372	181774	2233884	167488	390055046	362607172	362257641	151	151	36.3	463.8	105.4
22709_8#113	Scaffold: Velvet + Improvement	4963123	45	110292	659069	520993	5	342189	6	225900	7	149434	10	90330	15	308	45	3	2992812	2804865	187947	2631710	173155	451914612	423534615	423138231	151	151	36.5	439	102.8
22709_8#114	Scaffold: Velvet + Improvement	4883969	41	119121	746798	535111	4	248137	6	177223	8	149412	11	91270	15	308	41	4	2748890	2561577	187313	2389768	171809	415082390	386798127	386425662	151	151	36.4	452.1	102.2
22709_8#115	Scaffold: Velvet + Improvement	4926016	42	117286	747692	575617	4	464145	5	226380	7	149393	10	91484	14	308	42	1	2521752	2339046	182706	2172172	166874	380784552	353195946	352856862	151	151	36.3	464.2	104.7
22709_8#116	Scaffold: Velvet + Improvement	4961914	43	115393	659151	377366	5	342203	6	223798	8	149429	11	87162	16	308	43	16	2525536	2341014	184522	2170652	170362	381355936	353493114	353145569	151	151	36.2	456.1	102.1
22709_8#117	Scaffold: Velvet + Improvement	5166228	112	46127	748151	441065	5	342197	6	225813	8	123929	11	90926	16	308	112	1152	2587896	2408192	179704	2240254	167938	390772296	363636992	363289788	151	151	36.4	461.1	104.6
22709_8#118	Scaffold: Velvet + Improvement	5012796	46	108974	596686	377367	5	225781	7	163416	10	138518	13	91299	17	308	46	176	2391596	2230718	160878	2084810	145908	361130996	336838418	336518532	151	151	36.4	452.3	102.6
22709_8#119	Scaffold: Velvet + Improvement	4963322	45	110296	659187	377353	5	331647	6	225907	8	149413	11	90893	15	308	45	33	2727502	2537679	189823	2363458	174221	411852802	383189529	382818181	151	151	36.3	453.5	104
22709_8#120	Scaffold: Velvet + Improvement	4959281	43	115332	659420	377371	5	334349	6	173215	9	123930	12	82370	17	308	43	83	2545800	2363728	182072	2195508	168220	384415800	356922928	356577621	151	151	36.3	459.3	104.1
22709_8#121	Scaffold: Velvet + Improvement	4963690	45	110304	937003	464151	4	225801	6	173213	8	149389	11	94003	16	308	45	34	2717588	2534692	182896	2366608	168084	410355788	382738492	382374323	151	151	36.4	452.1	102.2
22709_8#122	Scaffold: Velvet + Improvement	4965620	47	105651	659302	404990	5	225781	7	192515	9	149393	12	91078	16	308	47	329	2591852	2421422	170430	2263870	157552	391369652	365634722	365283993	151	151	36.4	460.7	104.1
22709_8#123	Scaffold: Velvet + Improvement	4933685	48	102785	596719	377360	5	225813	7	173112	9	149429	12	91247	17	308	48	2	2998564	2816457	182107	2648848	167609	452783164	425285007	424896922	151	151	36.6	437.7	103.2
22709_8#125	Scaffold: Velvet + Improvement	4960967	47	105552	659453	377365	5	375207	6	213285	8	149920	10	90894	15	308	47	876	2462818	2295975	166843	2141966	154009	371885518	346692225	346361129	151	151	36.4	452.6	104.7
22709_8#126	Scaffold: Velvet + Improvement	5207437	56	92989.9	746536	377371	5	342213	6	149783	9	102701	13	81520	18	308	56	2	2584080	2410594	173486	2250348	160246	390196080	363999694	363654314	151	151	36.4	453.2	103.7
22709_8#127	Scaffold: Velvet + Improvement	5205843	58	89755.9	746575	534556	5	342189	6	149783	8	102228	12	76454	18	308	58	2	2644604	2479914	164690	2328266	151648	399335204	374467014	374122102	151	151	36.6	439.5	104.2
22709_8#128	Scaffold: Velvet + Improvement	4964098	51	97335.2	596721	377350	5	342197	6	172977	9	125909	12	81745	17	308	51	1	2821464	2641622	179842	2475968	165654	426041064	398884922	398512978	151	151	36.5	443.1	103.4
22709_8#129	Scaffold: Velvet + Improvement	4923222	45	109405	735942	523471	4	342226	6	199614	8	150175	10	87151	15	308	45	225	2868452	2691209	177243	2529348	161861	433136252	406372559	405999451	151	151	36.6	437	103.4
22709_8#130	Scaffold: Velvet + Improvement	5204025	74	70324.7	596506	377353	5	225777	7	149783	10	90916	14	52323	21	308	74	386	2463812	2295175	168637	2140412	154763	372035612	346571425	346242544	151	151	36.4	455.8	102.8
22709_8#131	Scaffold: Velvet + Improvement	4928376	44	112009	746369	377338	5	347584	6	173195	8	120961	12	81577	17	308	44	64	2407322	2226045	181277	2059834	166211	363505622	336132795	335800401	151	151	36.2	470.2	103.9
22709_8#133	Scaffold: Velvet + Improvement	4851366	40	121284	1098907	464288	4	342185	5	223278	7	149781	9	102459	13	225	40	6	2168270	2009493	158777	1863480	146013	327408770	303433443	303134346	151	151	36.2	474.4	105.7
22709_8#134	Scaffold: Velvet + Improvement	4903662	40	122592	659434	377338	5	241182	7	223230	9	149393	12	91274	16	308	40	136	2583208	2421121	162087	2271732	149389	390064408	365589271	365246403	151	151	36.5	443.4	102.3
22709_8#135	Scaffold: Velvet + Improvement	5201049	54	96315.7	747941	377953	5	343393	6	149571	9	106080	13	78358	18	308	54	47	2723106	2568487	154619	2425492	142995	411189006	387841537	387495076	151	151	36.8	437.6	102.4
22709_8#136	Scaffold: Velvet + Improvement	5206491	55	94663.5	1099144	377334	5	225769	6	164510	9	120962	13	90901	18	308	55	81	2612028	2455618	156410	2314560	141058	394416228	370798318	370454419	151	151	36.6	437.4	95
22709_8#137	Scaffold: Velvet + Improvement	4964640	40	124116	659425	429193	5	377365	6	375222	7	149933	10	94019	14	308	40	2	2808250	2631118	177132	2468260	162858	424045750	397298818	396925679	151	151	36.5	447.1	97.7
22709_8#138	Scaffold: Velvet + Improvement	4961056	62	80017	525281	226781	7	193726	9	149710	12	78379	16	45119	25	308	62	21583	957958	817027	140931	690444	126583	144651658	123371077	123232345	151	151	34.7	547.8	142.7
22709_8#139	Scaffold: Velvet + Improvement	5187377	44	117895	727285	377342	5	342160	6	223226	8	120963	12	83207	17	308	44	120	2736514	2554655	181859	2386224	168431	413213614	385752905	385391498	151	151	36.5	447.4	102.5
22709_8#140	Scaffold: Velvet + Improvement	5180386	46	112617	705772	377318	5	248005	7	172970	10	146036	13	56174	19	308	46	3133	1105116	1027623	77493	954678	72945	166872516	155171073	155020600	151	151	36.3	465.4	104.9
22709_8#141	Scaffold: Velvet + Improvement	5174636	57	90783.1	596321	377359	5	225882	7	151723	10	120952	13	87031	18	308	57	166	2406544	2242896	163648	2091608	151288	363388144	338677296	338352661	151	151	36.4	457.3	105.4
22709_8#142	Scaffold: Velvet + Improvement	5175450	56	92418.8	596682	468513	5	227240	7	149783	9	120944	13	78589	19	308	56	364	2462592	2291914	170678	2134426	157488	371851392	346079014	345748075	151	151	36.3	449.5	101.2
22709_8#143	Scaffold: Velvet + Improvement	4962658	44	112788	746718	575643	4	231198	6	175589	8	149408	11	91262	15	308	44	226	2755766	2578401	177365	2414910	163491	416120666	389338551	388972126	151	151	36.5	446	102.2
22709_8#144	Scaffold: Velvet + Improvement	4963717	42	118184	746762	575632	4	342205	6	230976	7	149425	10	82008	15	308	42	309	2754644	2569572	185072	2398126	171446	415951244	388005372	387636274	151	151	36.4	451.4	102
22709_8#145	Scaffold: Velvet + Improvement	4966045	41	121123	659412	464385	5	375677	6	342193	7	149580	10	91278	14	308	41	12	2814228	2634572	179656	2470444	164128	424948428	397820372	397445872	151	151	36.5	441	97.6
22709_8#146	Scaffold: Velvet + Improvement	5170584	54	95751.6	727321	377334	5	225769	7	173243	9	109604	13	78821	18	308	54	1	2574764	2405442	169322	2248976	156466	388789364	363221742	362876082	151	151	36.4	457.1	102.1
22709_8#147	Scaffold: Velvet + Improvement	4925598	42	117276	1099135	377354	4	302036	5	223226	7	149785	10	90885	14	308	42	40	2401008	2229630	171378	2073522	156108	362552208	336674130	336347049	151	151	36.3	460.4	103.8
22709_8#149	Scaffold: Velvet + Improvement	4966693	49	101361	659422	377338	5	223217	7	159837	10	123876	13	86915	18	308	49	190	2469308	2299942	169366	2143642	156300	372865508	347291242	346959926	151	151	36.4	457.9	105.5
22709_8#150	Scaffold: Velvet + Improvement	4908430	43	114150	659517	377368	5	280882	6	225753	8	149430	11	76294	16	308	43	11	2442840	2264011	178829	2098892	165119	368868840	341865661	341532476	151	151	36.2	462	103
22709_8#151	Scaffold: Velvet + Improvement	5189159	49	105901	659147	377338	5	347555	7	226311	8	149781	11	81632	16	320	49	4	2359064	2188644	170420	2032014	156630	356218664	330485244	330167689	151	151	36.3	461.4	102.8
22709_8#152	Scaffold: Velvet + Improvement	4964112	43	115444	659432	382748	5	342226	6	223227	8	149661	11	91286	15	308	43	1	2389344	2212337	177007	2048082	164255	360790944	334062887	333735525	151	151	36.2	472	105
22709_8#153	Scaffold: Velvet + Improvement	4916752	46	106886	598117	377372	5	347580	6	223232	8	147879	12	81735	16	308	46	2	2826264	2646393	179871	2481788	164605	426765864	399605343	399236227	151	151	36.6	438.3	101.5
22709_8#154	Scaffold: Velvet + Improvement	5148847	109	47237.1	747296	377350	5	347561	6	173187	9	146329	13	74859	18	308	109	1373	2590526	2389813	200713	2204768	185045	391169426	360861763	360507980	151	151	36.2	449.4	101.2
22709_8#155	Scaffold: Velvet + Improvement	4961104	39	127208	659420	520744	5	377353	6	375222	7	149783	9	83450	14	308	39	51	2661528	2479439	182089	2311038	168401	401890728	374395289	374040179	151	151	36.4	452.4	103.6
22709_8#157	Scaffold: Velvet + Improvement	4963411	42	118176	659441	377085	5	375187	6	225543	8	120954	11	88932	16	304	42	353	2504318	2339905	164413	2189256	150649	378152018	353325655	352992966	151	151	36.5	452.1	103.7
22709_8#158	Scaffold: Velvet + Improvement	5190799	44	117973	659882	377346	5	243289	7	223058	9	149783	12	87988	17	308	44	249	2490752	2320820	169932	2164070	156750	376103552	350443820	350108768	151	151	36.4	454	103.2
22709_8#159	Scaffold: Velvet + Improvement	4925114	40	123128	628157	520726	5	377346	6	225910	7	149406	10	90895	15	308	40	47	2470984	2296773	174211	2137882	158891	373118584	346812723	346485321	151	151	36.4	451.2	102.3
22709_8#160	Scaffold: Velvet + Improvement	5183986	47	110298	659310	429533	5	376763	6	173026	9	149397	12	90905	16	308	47	76	2405060	2238410	166650	2086152	152258	363164060	337999910	337675246	151	151	36.4	449.2	101.3
22709_8#161	Scaffold: Velvet + Improvement	4961210	41	121005	659498	377363	5	342796	6	223192	8	123928	12	86986	16	308	41	5	2770244	2605527	164717	2452980	152547	418306844	393434577	393051423	151	151	36.3	437.6	98.9
22709_8#162	Scaffold: Velvet + Improvement	5190912	45	115354	727301	429043	5	377354	6	222727	8	149783	11	90901	15	308	45	104	2448378	2276481	171897	2118444	158037	369705078	343748631	343414767	151	151	36.3	457.1	103.4
22709_8#163	Scaffold: Velvet + Improvement	4925452	45	109454	627997	377338	5	347584	6	225794	8	149393	11	81568	16	308	45	148	2624900	2441262	183638	2272634	168628	396359900	368630562	368275819	151	151	36.3	462.5	103.3
22709_8#165	Scaffold: Velvet + Improvement	5178712	118	43887.4	596692	382734	5	225801	7	152080	10	120952	13	81695	18	308	118	4069	2537228	2354528	182700	2187998	166530	383121428	355533728	355192085	151	151	36.3	457.1	104.3
22709_8#166	Scaffold: Velvet + Improvement	4963749	48	103411	596426	419684	5	342177	6	223221	8	126281	12	81738	16	308	48	257	2333330	2161540	171790	2003544	157996	352332830	326392540	326060362	151	151	36.1	459.2	101.7
22709_8#167	Scaffold: Velvet + Improvement	4964173	49	101310	1098919	400001	4	377342	5	223262	7	123955	10	80205	15	308	49	376	2541404	2368091	173313	2207770	160321	383752004	357581741	357239982	151	151	36.4	454	104.1
22709_8#168	Scaffold: Velvet + Improvement	4962548	43	115408	579408	377338	5	342185	7	225773	8	148652	11	81581	16	308	43	48	2412298	2248725	163573	2098044	150681	364256998	339557475	339233785	151	151	36.4	452.4	101.9
22709_8#169	Scaffold: Velvet + Improvement	5196431	49	106050	678800	377350	5	241268	7	220286	9	139172	12	81729	17	308	49	408	2550940	2382409	168531	2227902	154507	385191940	359743759	359399849	151	151	36.4	451.2	98
22709_8#170	Scaffold: Velvet + Improvement	5183072	59	87848.7	659448	377350	5	344625	7	173003	9	123953	12	81773	17	308	59	366	2493610	2330721	162889	2180890	149831	376535110	351938871	351608472	151	151	36.5	442.5	102.5
22709_8#171	Scaffold: Velvet + Improvement	4927808	44	111996	628298	377380	5	342219	6	223225	8	149571	11	81758	16	308	44	22	2547912	2374633	173279	2215592	159041	384734712	358569583	358228871	151	151	36.4	452.8	102.7
22709_8#173	Scaffold: Velvet + Improvement	5192705	52	99859.7	659454	520722	5	342767	6	223203	8	149397	11	81570	16	308	52	1	2457844	2274397	183447	2106456	167941	371134444	343433947	343081564	151	151	36.1	448.2	99.5
22709_8#174	Scaffold: Velvet + Improvement	5164715	46	112276	1098531	395863	4	377354	5	155133	8	123942	12	91311	16	308	46	80	2874172	2684749	189423	2509006	175743	433999972	405397099	405015968	151	151	36.5	444.8	102.4
22709_8#175	Scaffold: Velvet + Improvement	4932198	45	109604	950804	575180	4	520968	5	223172	6	149385	9	81508	14	308	45	69	2170208	2017250	152958	1876520	140730	327701408	304604750	304308221	151	151	36.3	461.1	103.6
22709_8#176	Scaffold: Velvet + Improvement	4929817	47	104890	627978	452397	5	341896	6	223208	8	149779	11	93542	15	308	47	114	2285796	2131824	153972	1990696	141128	345155196	321905424	321597337	151	151	36.4	449.4	102.1
22709_8#177	Scaffold: Velvet + Improvement	5184496	40	129612	881164	520730	4	258062	6	215827	8	173188	11	88046	15	308	40	1	2329406	2175313	154093	2034556	140757	351740306	328472263	328161296	151	151	36.4	448.3	100.2
22709_8#178	Scaffold: Velvet + Improvement	4961307	46	107854	609041	344577	6	342222	7	173198	9	149783	12	83444	17	308	46	244	2421884	2262958	158926	2116702	146256	365704484	341706658	341381021	151	151	36.4	456	101.8
22709_8#179	Scaffold: Velvet + Improvement	4949845	48	103122	818089	347959	5	274350	6	223230	8	123928	11	81527	16	308	48	527	2228852	2056487	172365	1899514	156973	336556652	310529537	310204867	151	151	36	450.7	98.2
22709_8#180	Scaffold: Velvet + Improvement	5178030	59	87763.2	659225	222738	7	197366	10	151638	13	104580	17	42053	24	308	59	8483	1002340	933278	69062	868492	64786	151353340	140924978	140789361	151	151	36.4	450.7	101.8
22709_8#181	Scaffold: Velvet + Improvement	5205976	57	91332.9	659725	377937	5	225560	7	154812	10	147579	13	63216	19	308	57	1	2016710	1876540	140170	1753178	123362	304523210	283357540	283080450	151	151	36.3	449.5	100.3
22709_8#182	Scaffold: Velvet + Improvement	4938164	46	107351	596296	377346	5	342413	6	173728	9	123950	12	81719	17	308	46	67	2700622	2537485	163137	2399452	138033	407793922	383160235	382807950	151	151	36.8	411.6	105.6
22709_8#183	Scaffold: Velvet + Improvement	4917904	52	94575.1	596423	377359	5	375185	6	172430	9	120961	12	75335	17	308	52	543	2286856	2129832	157024	1986060	143772	345315256	321604632	321294629	151	151	36.4	454.7	100.1
22709_8#184	Scaffold: Velvet + Improvement	4959084	45	110202	660252	463931	5	342787	6	223020	8	150116	11	90900	15	308	45	65	2236968	2082415	154553	1940776	141639	337782168	314444665	314139447	151	151	36.3	461.1	101.3
22709_8#185	Scaffold: Velvet + Improvement	4959235	44	112710	659420	377368	5	225769	7	178443	9	149778	12	81512	17	308	44	382	2503716	2323596	180120	2157030	166566	378061116	350862996	350517828	151	151	36.2	461.8	102.5
22709_8#186	Scaffold: Velvet + Improvement	5195978	45	115466	746803	573210	5	573210	5	214301	7	125849	10	81762	15	308	45	166	2692100	2510970	181130	2343160	167810	406507100	379156470	378793908	151	151	36.4	454.2	102.5
22709_8#187	Scaffold: Velvet + Improvement	4912157	45	109159	627642	506660	5	377045	6	173158	8	149373	11	86968	15	308	45	911	1799000	1665366	133634	1542538	122828	271649000	251470266	251225938	151	151	36.2	468.8	105.3
22709_8#188	Scaffold: Velvet + Improvement	4921369	47	104710	596669	427075	5	377357	6	150137	9	120933	13	90911	17	308	47	146	1842362	1708150	134212	1585882	122268	278196662	257930650	257682343	151	151	36.3	460.8	106.4
22709_8#189	Scaffold: Velvet + Improvement	5157824	49	105262	746502	347104	5	285357	7	173184	9	149381	12	81504	17	308	49	1	1971654	1826953	144701	1693782	133171	297719754	275869903	275599186	151	151	36.2	458.9	102
22709_8#190	Scaffold: Velvet + Improvement	4919688	45	109326	1098746	377322	4	223207	6	173162	8	149377	11	91118	15	307	45	34	1770530	1630338	140192	1501660	128678	267350030	246181038	245935961	151	151	36.1	473.2	105.8
22709_8#191	Scaffold: Velvet + Improvement	4924175	41	120102	627631	377318	5	225786	7	217365	9	149373	12	90999	16	308	41	419	1963394	1817509	145885	1683720	133789	296472494	274443859	274176863	151	151	36.2	469	108.2
22709_8#193	Scaffold: Velvet + Improvement	4917429	34	144630	659170	521006	5	377345	6	223464	7	151323	10	81552	15	308	34	318	1870852	1732862	137990	1607558	125304	282498652	261662162	261407005	151	151	36.2	463.9	103.2
22709_8#194	Scaffold: Velvet + Improvement	4948336	88	56231.1	812667	266036	5	223599	7	120466	10	90543	14	52774	21	300	88	6840	944746	877045	67701	814124	62921	142656646	132433795	132306463	151	151	36.3	461.1	104.4
22709_8#195	Scaffold: Velvet + Improvement	4920310	40	123008	627744	377332	5	223928	7	170290	9	120920	13	74699	18	308	40	1109	1826586	1696137	130449	1576182	119955	275814486	256116687	255867885	151	151	36.2	460.3	102.5
22709_8#196	Scaffold: Velvet + Improvement	4957780	40	123944	659172	464145	5	342178	6	223755	8	150157	11	83446	15	308	40	24	2001890	1863830	138060	1737484	126346	302285390	281438330	281169265	151	151	36.4	454.7	100.7
22709_8#197	Scaffold: Velvet + Improvement	4954911	37	133917	596442	428987	5	377318	6	225753	8	149373	11	90924	15	300	37	129	1859746	1715377	144369	1582148	133229	280821646	259021927	258755900	151	151	36	460.9	101.3
22709_8#198	Scaffold: Velvet + Improvement	4957222	42	118029	776087	497239	5	377045	6	222889	7	147579	10	77168	15	308	42	406	1845240	1706184	139056	1578456	127728	278631240	257633784	257382236	151	151	36.2	463.8	103.5
22709_8#199	Scaffold: Velvet + Improvement	4958956	38	130499	746766	575491	4	374124	6	347584	7	149665	9	94019	13	308	38	2	2148848	2001097	147751	1865308	135789	324476048	302165647	301878307	151	151	36.4	456.3	102.3
22709_8#200	Scaffold: Velvet + Improvement	4959753	38	130520	596770	429045	5	377330	6	225776	8	149385	11	91254	16	292	38	370	2019316	1862954	156362	1718102	144852	304916716	281306054	281016432	151	151	36	457.8	103.1
22709_8#201	Scaffold: Velvet + Improvement	4925107	44	111934	802050	520736	4	342955	6	225857	7	149385	10	86981	15	308	44	262	2084348	1933469	150879	1795388	138081	314736548	291953819	291671590	151	151	36.3	462.2	104.1
22709_8#203	Scaffold: Velvet + Improvement	4961967	43	115395	746732	575636	4	498782	5	225774	7	149377	10	83597	15	308	43	3	2119236	1978178	141058	1848604	129574	320004636	298704878	298425906	151	151	36.5	449.5	103.4
22709_8#204	Scaffold: Velvet + Improvement	4922659	41	120065	1098886	377330	4	266140	5	173207	8	148301	11	90888	15	308	41	249	2005238	1869757	135481	1745818	123939	302790938	282333307	282064667	151	151	36.4	453.3	102.7
22709_8#205	Scaffold: Velvet + Improvement	5190877	56	92694.2	611931	345604	6	342169	7	173205	10	120924	13	81604	19	308	56	0	1895042	1756376	138666	1629278	127098	286151342	265212776	264954998	151	151	36.2	463.3	104.7
22709_8#206	Scaffold: Velvet + Improvement	4919359	46	106943	628319	377030	5	279941	6	225756	8	123916	12	81496	16	308	46	6	1805408	1674253	131155	1553554	120699	272616608	252812203	252563535	151	151	36.2	465.4	103.4
22709_8#207	Scaffold: Velvet + Improvement	4959035	37	134028	746276	575190	4	342205	6	173006	8	125937	11	86913	16	308	37	747	2056828	1904348	152480	1764266	140082	310581028	287556548	287271882	151	151	36.2	465.3	103.4
22709_8#208	Scaffold: Velvet + Improvement	4923379	42	117223	628227	377333	5	342177	6	223213	8	149785	11	86911	16	308	42	383	1959372	1816978	142394	1686428	130550	295865172	274363678	274098883	151	151	36.3	466.1	105.4
22709_8#209	Scaffold: Velvet + Improvement	4939014	36	137195	793742	585700	4	520962	5	279550	7	151331	9	90888	13	308	36	72	1777448	1637211	140237	1507416	129795	268394648	247218861	246972299	151	151	36.1	465.9	105.7
22709_8#210	Scaffold: Velvet + Improvement	5043468	169	29843	521695	120353	11	98839	16	67152	22	45946	31	22633	45	314	169	28784	848208	781217	66991	720918	60299	128079408	117963767	117848840	151	151	36.3	459.9	103.4
22709_8#211	Scaffold: Velvet + Improvement	4920172	38	129478	627501	377045	5	342784	6	222901	8	151116	11	81558	15	308	38	160	1765224	1644284	120940	1535174	109110	266548824	248286884	248052097	151	151	36.4	451.2	101.6
22709_8#212	Scaffold: Velvet + Improvement	4925249	43	114541	628239	428964	5	377342	6	222717	8	149402	11	90758	15	308	43	798	1867648	1725111	142537	1594970	130141	282014848	260491761	260234227	151	151	36.1	466	103.9
22709_8#213	Scaffold: Velvet + Improvement	4925647	38	129622	628231	464129	5	342169	6	223155	8	149785	11	95451	15	308	38	290	1927868	1781642	146226	1647892	133750	291108068	269027942	268764605	151	151	36.2	467.2	103.9
22709_8#214	Scaffold: Velvet + Improvement	5173360	119	43473.6	596528	415491	5	225776	7	149775	10	98442	14	69933	20	308	119	5299	1918406	1779704	138702	1654428	125276	289679306	268735304	268476641	151	151	36.4	459.9	102.7
22709_8#215	Scaffold: Velvet + Improvement	4926341	47	104816	628258	377347	5	231206	7	173192	9	152088	12	90882	16	308	47	34	2133852	1984630	149222	1848156	136474	322211652	299679130	299391382	151	151	36.4	454.7	103.9
22709_8#216	Scaffold: Velvet + Improvement	4921580	43	114455	627666	429038	5	377317	6	173219	9	149771	12	75323	16	308	43	44	1867146	1744767	122379	1632098	112669	281939046	263459817	263208944	151	151	36.4	459.6	102.9
22709_8#217	Scaffold: Velvet + Improvement	4924405	42	117248	1099120	377321	4	347564	5	223154	7	149377	10	81500	15	308	42	99	1831916	1703418	128498	1585740	117678	276619316	257216118	256967442	151	151	36.3	463.7	104.1
22709_8#219	Scaffold: Velvet + Improvement	4940893	32	154403	848436	520954	4	382727	5	225776	7	173175	9	90953	14	308	32	391	1458358	1324668	133690	1201840	122828	220212058	200024868	199814291	151	151	35.7	510.5	111.5
22709_8#220	Scaffold: Velvet + Improvement	4955223	44	112619	746335	596877	4	464283	5	178729	7	149377	10	90895	14	308	44	158	1881940	1743992	137948	1618884	125108	284172940	263342792	263086409	151	151	36.2	464.9	102.7
22709_8#221	Scaffold: Velvet + Improvement	4850693	40	121267	1006024	351746	4	220063	6	172457	8	149990	11	87911	16	299	40	523	1815268	1685370	129898	1567166	118204	274105468	254490870	254244036	151	151	36.3	463.3	103.8
22709_8#222	Scaffold: Velvet + Improvement	4919854	37	132969	596020	377318	5	231162	7	222715	9	146062	12	76600	17	308	37	115	1803608	1673068	130540	1553304	119764	272344808	252633268	252386339	151	151	36.2	467.3	103.9
22709_8#223	Scaffold: Velvet + Improvement	4926486	53	92952.6	627998	382733	5	223620	7	173187	9	149385	12	81508	17	308	53	2	1881926	1741373	140553	1612728	128645	284170826	262947323	262691986	151	151	36.2	469.6	106.2
22709_8#224	Scaffold: Velvet + Improvement	4942824	48	102976	608401	465461	5	342177	6	192081	8	149385	11	91285	16	308	48	165	1896764	1762788	133976	1640510	122278	286411364	266180988	265923121	151	151	36.3	459.9	102.9
22709_8#225	Scaffold: Velvet + Improvement	4959687	43	115342	761399	347602	5	223213	7	173186	10	123958	13	81564	18	308	43	661	1911828	1779213	132615	1657370	121843	288686028	268661163	268400169	151	151	36.3	457.6	101.9
22709_8#227	Scaffold: Velvet + Improvement	4956843	44	112656	659395	520732	5	377281	6	375138	7	149773	9	81500	14	308	44	1	1815890	1691187	124703	1576678	114509	274199390	255369237	255123347	151	151	36.3	458.2	103.3
22709_8#228	Scaffold: Velvet + Improvement	5199356	49	106109	1101085	573220	4	377318	5	152129	8	120920	11	81418	17	308	49	0	1779884	1651223	128661	1532750	118473	268762484	249334673	249093083	151	151	36.2	463.6	104.9
22709_8#229	Scaffold: Velvet + Improvement	4947250	42	117792	677488	347567	5	280213	7	222908	9	128796	11	63204	17	308	42	0	1732272	1623396	108876	1524244	99152	261573072	245132796	244905306	151	151	36.6	453.6	102.6
22709_8#230	Scaffold: Velvet + Improvement	4962223	46	107874	746719	575597	4	342170	6	173186	8	146322	11	78217	16	308	46	35	1826480	1691856	134624	1568028	123828	275798480	255470256	255219568	151	151	36.2	469.6	103.4
22709_8#231	Scaffold: Velvet + Improvement	4953659	38	130359	658927	520962	5	342165	6	222920	7	149373	10	77225	15	308	38	812	2000762	1861039	139723	1732366	128673	302115062	281016889	280747635	151	151	36.3	459.7	104.1
22709_8#232	Scaffold: Velvet + Improvement	4961021	60	82683.7	1029672	342173	5	173182	7	145356	10	106483	14	74856	20	308	60	1042	1987636	1851917	135719	1726614	125303	300133036	279639467	279372356	151	151	36.4	458	102.5
22709_8#233	Scaffold: Velvet + Improvement	4951028	37	133812	658826	382727	5	342165	6	222909	8	151116	11	81496	15	308	37	55	1933742	1796844	136898	1671112	125732	291995042	271323444	271061886	151	151	36.3	462.7	101.6
22709_8#235	Scaffold: Velvet + Improvement	4951565	45	110035	658750	377313	5	342165	6	223687	8	149366	11	74733	16	308	45	2182	1767914	1643146	124768	1528562	114584	266955014	248115046	247875339	151	151	36.3	460.3	103
22709_8#236	Scaffold: Velvet + Improvement	4915109	38	129345	658671	382734	5	302018	6	227147	8	149373	11	90893	15	308	38	0	1939092	1802848	136244	1676736	126112	292802892	272230048	271969186	151	151	36.3	449.3	103.3
22709_8#237	Scaffold: Velvet + Improvement	4955638	40	123891	728263	520746	4	347567	6	222914	8	152866	10	81496	15	308	40	217	1820646	1686652	133994	1563314	123338	274917546	254684452	254433317	151	151	36.2	468.7	103.8
22709_8#238	Scaffold: Velvet + Improvement	4978464	48	103718	746246	578234	4	541972	5	342165	6	149721	9	81635	14	308	48	90	1839126	1703675	135451	1578672	125003	277708026	257254925	257002437	151	151	36.2	464.7	103
22709_8#239	Scaffold: Velvet + Improvement	4953859	34	145702	658899	377320	5	374882	6	225777	8	149785	10	81622	15	308	34	1	1958726	1814234	144492	1681176	133058	295767626	273949334	273679753	151	151	36.2	465.3	103.8
22709_8#240	Scaffold: Velvet + Improvement	4957712	45	110171	659920	347578	5	337125	6	225761	8	123912	12	81504	16	308	45	2581	1902216	1772762	129454	1653688	119074	287234616	267687062	267431573	151	151	36.4	453.3	103.9
22709_8#241	Scaffold: Velvet + Improvement	4870300	43	113263	748214	293686	5	286086	7	199602	9	175545	11	88104	16	308	43	2	2076224	1936006	140218	1807624	128382	313509824	292336906	292059455	151	151	36.4	450.2	101.1
22709_8#243	Scaffold: Velvet + Improvement	4959531	44	112717	659163	520710	5	342177	6	223204	7	149777	10	81508	15	308	44	111	1928226	1794210	134016	1670900	123310	291162126	270925710	270667040	151	151	36.3	458.8	103.4
22709_8#244	Scaffold: Velvet + Improvement	4960180	37	134059	1138174	520732	4	377322	5	223199	6	149718	9	81624	14	308	37	964	1803794	1668953	134841	1544736	124217	272372894	252011903	251764418	151	151	36.2	466.9	102.9
22709_8#245	Scaffold: Velvet + Improvement	4959810	39	127175	659557	520736	5	377330	6	223206	7	149551	10	91125	15	308	39	278	1879576	1738989	140587	1609798	129191	283815976	262587339	262327106	151	151	36.2	470.3	102.6
22709_8#246	Scaffold: Velvet + Improvement	4955523	39	127065	659803	428972	5	377318	6	222715	8	149373	11	77195	15	308	39	1	1732510	1598806	133704	1475212	123594	261609010	241419706	241179300	151	151	36.1	481	103
22709_8#247	Scaffold: Velvet + Improvement	5019753	46	109125	1099449	573272	4	377322	5	223209	6	124110	10	81624	14	308	46	1024	2037794	1894915	142879	1763314	131601	307706894	286132165	285858536	151	151	36.3	455.1	102.5
22709_8#248	Scaffold: Velvet + Improvement	4953743	34	145698	658929	377318	5	342165	6	225598	8	149373	11	90914	16	308	34	94	1899618	1751967	147651	1615454	136513	286842318	264547017	264285444	151	151	36.1	453.6	99.7
22709_8#249	Scaffold: Velvet + Improvement	4955183	35	141577	659072	382727	5	342165	6	222909	8	149553	11	81496	16	308	35	976	1821868	1685615	136253	1560332	125283	275102068	254527865	254277070	151	151	36.2	468	103.3
22709_8#251	Scaffold: Velvet + Improvement	4954159	34	145711	658830	429001	5	377318	6	225753	8	151374	10	120949	14	308	34	2	1725154	1597246	127908	1479724	117522	260498254	241184146	240946807	151	151	36.2	469.9	104.7
22709_8#252	Scaffold: Velvet + Improvement	4987425	53	94102.4	730365	377937	5	334021	6	222932	8	123910	11	81496	16	305	53	271	1894494	1758748	135746	1633638	125110	286068594	265570948	265311176	151	151	36.3	462.3	101.1
22709_8#253	Scaffold: Velvet + Improvement	4952677	35	141505	979593	520962	4	304257	5	222917	7	151341	10	90891	14	308	35	0	1945204	1809315	135889	1684462	124853	293725804	273206565	272945506	151	151	36.3	455.3	98.5
22709_8#254	Scaffold: Velvet + Improvement	4960836	47	105550	596032	464137	5	304262	6	177172	9	147947	12	90925	16	308	47	964	1954808	1820323	134485	1696816	123507	295176008	274868773	274603182	151	151	36.3	452.6	97.7
22709_8#255	Scaffold: Velvet + Improvement	4953785	45	110084	658728	429034	5	377318	6	223678	8	127755	12	74713	16	300	45	432	1765714	1646773	118941	1536768	110005	266622814	248662723	248414668	151	151	36.1	446.6	97.6
22709_8#256	Scaffold: Velvet + Improvement	4869992	50	97399.8	627976	377330	5	230839	7	173219	9	125419	12	90878	17	308	50	10	1865164	1728761	136403	1604196	124565	281639764	261042911	260786931	151	151	36.2	459.7	102.7
22709_8#257	Scaffold: Velvet + Improvement	4957499	36	137708	658903	430673	5	377318	6	222888	8	149721	11	90920	15	308	36	1	2020874	1874934	145940	1740306	134628	305151974	283115034	282838414	151	151	36.2	464.7	104
22709_8#259	Scaffold: Velvet + Improvement	5074248	47	107963	596379	377054	5	225755	7	173177	9	123889	13	77842	18	308	47	1330	1857220	1720811	136409	1595836	124975	280440220	259842461	259590742	151	151	36.2	459.9	103.4
22709_8#260	Scaffold: Velvet + Improvement	4957535	35	141644	974279	520986	4	331675	5	191480	7	149373	10	90906	14	308	35	3	1862804	1721290	141514	1591148	130142	281283404	259914790	259646244	151	151	36	459.1	99.8
22709_8#261	Scaffold: Velvet + Improvement	4929674	50	98593.5	629073	377322	5	347569	6	223179	8	149649	11	81500	16	308	50	724	1839804	1678958	160846	1564928	114030	277810404	253522658	253278914	151	151	36.3	457.7	100.6
22709_8#262	Scaffold: Velvet + Improvement	4956786	35	141622	658933	430965	5	377937	6	225762	8	149707	10	90756	14	308	35	2	1673410	1552623	120787	1442014	110609	252684910	234446073	234218338	151	151	36.3	460.2	102.8
22709_8#263	Scaffold: Velvet + Improvement	5148732	78	66009.4	514603	357026	7	336314	8	225802	10	159454	13	78540	17	307	78	2767	1961210	1813636	147574	1678828	134808	296142710	273859036	273588734	151	151	36.2	463.9	103.6
22709_8#264	Scaffold: Velvet + Improvement	4798844	67	71624.5	745836	362358	5	175516	7	164887	9	129202	13	81633	17	308	67	2732	1890878	1756852	134026	1635898	120954	285522578	265284652	265031082	151	151	36.3	448.9	100.2
22709_8#265	Scaffold: Velvet + Improvement	4925599	43	114549	746530	575573	4	504175	5	225770	7	149701	9	91446	14	308	43	83	1803050	1665250	137800	1539074	126176	272260550	251452750	251204655	151	151	36.1	470.4	104
22709_8#267	Scaffold: Velvet + Improvement	4919896	42	117140	596702	377657	5	374876	6	226426	8	147566	11	79353	16	304	42	434	1718780	1577288	141492	1448208	129080	259535780	238170488	237919145	151	151	35.8	463	100.5
22709_8#268	Scaffold: Velvet + Improvement	4918535	47	104650	627935	251224	6	225760	8	173192	10	146252	13	74852	18	308	47	5	1853302	1714608	138694	1587480	127128	279848602	258905808	258652436	151	151	36.2	463	102.1
22709_8#269	Scaffold: Velvet + Improvement	4956270	37	133953	596616	428980	5	377337	6	222883	8	151339	11	90907	16	308	37	131	1692576	1573624	118952	1464596	109028	255578976	237617224	237385816	151	151	36.3	458.5	101.9
22709_8#270	Scaffold: Velvet + Improvement	4951963	43	115162	590229	377318	5	342173	6	172990	9	146053	12	86905	16	308	43	330	1801384	1681266	120118	1571488	109778	272008984	253871166	253629105	151	151	36.4	449.2	101.4
22709_8#271	Scaffold: Velvet + Improvement	4957901	45	110176	659066	377045	5	342161	6	223664	8	149373	11	89379	16	308	45	1	1764690	1634091	130599	1514328	119763	266468190	246747741	246505308	151	151	36.2	472.5	103.8
22709_8#272	Scaffold: Velvet + Improvement	4999425	52	96142.8	658790	342161	5	279278	7	225775	9	173182	11	63141	16	308	52	2555	1863350	1730341	133009	1608220	122121	281365850	261281491	261026540	151	151	36.2	467.9	103.3
22709_8#273	Scaffold: Velvet + Improvement	4919935	43	114417	596657	376681	5	347970	6	176976	9	123892	12	81503	16	308	43	334	1739712	1600336	139376	1471920	128416	262696512	241650736	241395742	151	151	35.9	459.3	100.8
22709_8#276	Scaffold: Velvet + Improvement	4910693	38	129229	930016	363704	5	362189	6	225674	8	193200	10	149661	13	307	38	727	1595618	1476535	119083	1368704	107831	240938318	222956785	222737972	151	151	36.2	463.4	102.4
22709_8#277	Scaffold: Velvet + Improvement	4908046	33	148729	929942	392739	4	324579	6	302255	7	185107	10	93971	13	308	33	9	1778842	1653537	125305	1538202	115335	268605142	249684087	249443601	151	151	36.3	458.2	103.7
22709_8#278	Scaffold: Velvet + Improvement	4907913	38	129156	929567	392510	4	324348	6	302874	7	185109	10	94031	13	308	38	2	1795002	1673361	121641	1562986	110375	271045302	252677511	252439042	151	151	36.4	447.2	102.2
22709_8#279	Scaffold: Velvet + Improvement	4889130	32	152785	638733	377551	5	342400	6	225316	8	149804	11	97767	15	308	32	1	1795058	1665284	129774	1546336	118948	271053758	251457884	251212299	151	151	36.2	459.9	100.8
22709_8#280	Scaffold: Velvet + Improvement	4928801	48	102683	747028	259631	5	204489	7	172588	10	129682	13	75424	18	308	48	499	1906186	1773490	132696	1652774	120716	287834086	267796990	267541696	151	151	36.3	453.4	101.1
24276_2#1	Scaffold: Velvet + Improvement	4951746	39	126968	659456	464783	5	342237	6	225509	8	151568	11	102527	15	308	39	2	3215352	3098443	116909	3006886	91557	485518152	467864893	467660750	151	151	38	443.1	110.3
24276_2#6	Scaffold: Velvet + Improvement	4824141	36	134004	647995	328706	5	225899	7	219625	9	128563	12	87234	17	320	36	20	3392372	3268344	124028	3171596	96748	512248172	493519944	493304217	151	151	38	432.8	113
24276_2#11	Scaffold: Velvet + Improvement	4956704	44	112652	596734	382762	5	225829	7	173254	9	149428	12	91309	17	308	44	2	3797516	3680335	117181	3589026	91309	573424916	555730585	555496526	151	151	38.2	387.2	110.3
24276_2#13	Scaffold: Velvet + Improvement	5237702	69	75908.7	564874	254744	7	223661	9	151504	12	94465	17	75391	23	308	69	4	3869758	3721669	148089	3612334	109335	584333458	561972019	561729573	151	151	38.1	430	114.8
24276_2#15	Scaffold: Velvet + Improvement	5025595	44	114218	659481	520994	5	342251	6	225898	7	123974	11	90918	15	308	44	1	5092960	4938109	154851	4820750	117359	769036960	745654459	745354975	151	151	38.3	388.3	109.8
24276_2#20	Scaffold: Velvet + Improvement	4958886	46	107802	608171	428152	5	342224	6	167539	9	123930	13	90924	17	308	46	2	2996892	2872703	124189	2777210	95493	452530692	433778153	433580592	151	151	37.8	451.4	121.7
24276_2#25	Scaffold: Velvet + Improvement	4962101	46	107872	746528	377358	5	342206	6	173258	8	123956	11	91285	16	308	46	602	3694984	3566134	128850	3468328	97806	557942584	538486234	538255762	151	151	38.1	423.6	107.2
24276_2#32	Scaffold: Velvet + Improvement	4957265	36	137702	746762	575642	4	464289	5	225848	7	173206	9	149428	12	308	36	14	3230422	3108061	122361	3013922	94139	487793722	469317211	469111379	151	151	37.9	446.1	113.4
24276_2#67	Scaffold: Velvet + Improvement	4953879	34	145702	746512	575594	4	347595	6	328740	7	149401	10	93904	13	308	34	421	2146498	2064420	82078	1998740	65680	324121198	311727420	311585963	151	151	37.9	451.8	108.4
24276_2#76	Scaffold: Velvet + Improvement	4953767	39	127020	659408	377347	5	347586	6	223198	8	149783	11	90697	16	308	39	226	2070302	1987037	83265	1921432	65605	312615602	300042587	299906430	151	151	37.8	456.9	113
24276_2#93	Scaffold: Velvet + Improvement	4856230	41	118445	745867	351696	5	293657	6	172574	9	149889	12	87834	16	308	41	128	2165378	2078811	86567	2010398	68413	326972078	313900461	313757158	151	151	37.8	468.6	108.8
24276_2#94	Scaffold: Velvet + Improvement	4958973	47	105510	659342	382602	5	341552	6	223205	8	149391	11	74866	16	308	47	3	2096892	2013248	83644	1946376	66872	316630692	304000448	303858745	151	151	37.8	466.8	110
24276_2#97	Scaffold: Velvet + Improvement	4996454	37	135039	596683	382727	5	225753	7	173173	9	149373	12	83192	17	308	37	69	1976104	1895674	80430	1831162	64512	298391704	286246774	286114246	151	151	37.8	465.8	113.9
24276_2#101	Scaffold: Velvet + Improvement	4875935	60	81265.6	746065	294363	5	204493	7	158498	10	135597	13	90866	17	303	60	352	2163186	2078757	84429	2010852	67905	326641086	313892307	313749498	151	151	37.9	456.9	111.3
24276_2#122	Scaffold: Velvet + Improvement	4902482	38	129013	622436	464173	5	342096	6	177145	9	139215	12	90847	16	308	38	138	1825028	1751192	73836	1694450	56742	275579228	264429992	264309220	151	151	37.9	456.1	108.1
24276_2#123	Scaffold: Velvet + Improvement	4953823	44	112587	596341	377338	5	225773	7	167518	10	147829	13	92139	17	308	44	1	1972242	1898133	74109	1839790	58343	297808542	286618083	286490935	151	151	37.9	448.1	111.3
24276_3#138	Scaffold: Velvet + Improvement	4997349	89	56150	858589	528322	4	342341	6	225721	7	149721	10	90871	14	301	89	2200	2186792	2121537	65255	2081136	40401	330205592	320352087	320211088	151	151	38.1	434.6	111.1
24276_3#139	Scaffold: Velvet + Improvement	5049697	68	74260.2	647210	377275	5	342128	6	179936	9	108698	12	74748	17	308	68	1	2215538	2156935	58603	2119738	37197	334546238	325697185	325562961	151	151	38.1	434	113.6
24276_3#187	Scaffold: Velvet + Improvement	4960011	68	72941.3	627449	377366	5	225774	7	176890	9	149338	12	90768	16	308	68	266	2192012	2128818	63194	2092074	36744	330993812	321451518	321310976	151	151	38	426.2	108.7
24276_3#189	Scaffold: Velvet + Improvement	5047907	66	76483.4	797455	342181	5	247186	6	223102	8	104842	12	58587	18	308	66	828	2413426	2348635	64791	2306644	41991	364427326	354643885	354496887	151	151	38.1	436.8	111.5
24276_3#196	Scaffold: Velvet + Improvement	4964206	69	71945	596694	342201	6	225789	7	167593	10	138103	13	74845	18	308	69	349	2243350	2178626	64724	2139980	38646	338745850	328972526	328835158	151	151	38.1	435.8	111.7
24276_3#216	Scaffold: Velvet + Improvement	4919186	59	83376	600606	418732	5	225677	7	199045	9	149844	12	91265	16	320	59	467	2243800	2184913	58887	2149002	35911	338813800	329921863	329787242	151	151	38.1	431.5	109.7
24276_3#222	Scaffold: Velvet + Improvement	4919415	58	84817.5	627994	376702	5	225678	7	199045	9	149351	12	91023	16	320	58	1	2290146	2229231	60915	2191154	38077	345812046	336613881	336477004	151	151	38.1	434.5	111.3
24276_3#225	Scaffold: Velvet + Improvement	4954596	57	86922.7	628041	376630	5	224096	7	200558	9	155556	12	91046	16	314	57	332	1927612	1869200	58412	1834244	34956	291069412	282249200	282131869	151	151	38	438.2	117.3
24276_3#227	Scaffold: Velvet + Improvement	4879766	57	85609.9	628069	376702	5	225708	7	199045	9	150078	12	91011	16	320	57	196	2293394	2233840	59554	2196112	37728	346302494	337309840	337171633	151	151	38.1	435.4	110.5
24276_3#228	Scaffold: Velvet + Improvement	4965189	71	69932.2	596512	342181	6	223167	7	167546	10	138155	13	81630	18	308	71	102	2157476	2095026	62450	2057668	37358	325778876	316348926	316217966	151	151	38	433.9	112.1
24276_3#251	Scaffold: Velvet + Improvement	4920426	60	82007.1	628076	376702	5	225700	7	199054	9	150048	12	91021	16	320	60	3	2356174	2300462	55712	2265314	35148	355782274	347369762	347229462	151	151	38.2	423.3	108.5
24276_3#253	Scaffold: Velvet + Improvement	4926047	58	84931.8	628024	376717	5	225695	7	199057	9	149848	12	91020	16	320	58	2	2410582	2350534	60048	2312144	38390	363997882	354930634	354784746	151	151	38.1	424.7	110.3
24276_3#258	Scaffold: Velvet + Improvement	4962236	67	74063.2	600144	377366	5	225793	7	177070	9	149336	12	90703	17	308	67	112	2492012	2434064	57948	2399438	34626	376293812	367543664	367397711	151	151	38.3	411.8	108
24276_3#263	Scaffold: Velvet + Improvement	4958581	62	79977.1	660206	377345	5	342194	6	223171	8	149419	11	81524	16	308	62	477	2188682	2129722	58960	2091504	38218	330490982	321588022	321444491	151	151	37.9	426.2	107.7
24276_3#265	Scaffold: Velvet + Improvement	4871760	58	83995.9	746360	259661	5	205112	7	175569	10	129342	13	77185	18	308	58	590	1864344	1804392	59952	1769420	34972	281515944	272463192	272349830	151	151	38	457.3	113.2
24276_3#267	Scaffold: Velvet + Improvement	5047219	69	73148.1	648257	342108	5	225769	7	180096	9	108309	12	63248	18	308	69	476	1997538	1926494	71044	1887082	39412	301628238	290900594	290776057	151	151	37.9	456.8	111.9
25692_2#70	Scaffold: Velvet + Improvement	5169022	55	93982.2	596559	271562	6	224567	8	149799	11	105192	15	75375	21	308	55	1	3353552	3298386	55166	3252258	46128	506386352	498056286	497900354	151	151	38.3	426.6	124
25692_2#71	Scaffold: Velvet + Improvement	4894781	42	116542	592047	382749	5	342221	6	173232	9	146352	12	90910	16	308	42	103	3125696	3065882	59814	3015030	50852	471980096	462948182	462795043	151	151	38.2	446.4	150.7
25692_2#72	Scaffold: Velvet + Improvement	4967700	44	112902	659432	522732	5	377953	6	223223	7	149893	10	93976	15	308	44	419	2792834	2726059	66775	2667930	58129	421717934	411634909	411484968	151	151	37.9	484.4	129.2
25692_2#73	Scaffold: Velvet + Improvement	4888387	42	116390	596739	377077	5	266048	7	157333	9	120992	12	91252	17	308	42	21	3066246	3004669	61577	2953984	50685	463003146	453705019	453555104	151	151	38.2	448.7	126.4
25692_2#74	Scaffold: Velvet + Improvement	4887006	44	111068	608477	521001	5	341946	6	159513	8	121057	11	91310	16	308	44	2	3291874	3223803	68071	3165432	58371	497072974	486794253	486632387	151	151	38.1	460.4	122.5
25692_2#75	Scaffold: Velvet + Improvement	4964770	42	118209	659438	464387	5	382750	6	223190	8	151566	10	90914	15	308	42	37	2917902	2855477	62425	2801936	53541	440603202	431177027	431029801	151	151	38	464.4	130.6
25692_2#76	Scaffold: Velvet + Improvement	4960636	45	110236	596871	377427	5	225924	7	173100	9	135265	12	90920	17	308	45	1	2988446	2926150	62296	2873106	53044	451255346	441848650	441695305	151	151	38.1	455.4	133.3
25692_2#77	Scaffold: Velvet + Improvement	4965793	38	130679	1054177	520738	4	377361	5	223244	7	173231	9	94747	13	308	38	138	2896914	2832933	63981	2777948	54985	437434014	427772883	427624531	151	151	38	480.9	124.6
25692_2#78	Scaffold: Velvet + Improvement	5012909	41	122266	628286	377381	5	343158	6	170737	9	125942	12	83096	17	308	41	18	2791560	2734295	57265	2686162	48133	421525560	412878545	412739060	151	151	38.1	455.6	129.6
25692_2#79	Scaffold: Velvet + Improvement	4930142	46	107177	628236	465023	5	225808	7	171975	9	125967	12	91278	17	308	46	254	2957392	2895910	61482	2844300	51610	446566192	437282410	437132808	151	151	38.1	475.7	158.4
25692_2#80	Scaffold: Velvet + Improvement	5038176	47	107195	596766	498797	5	342194	6	223265	8	152082	11	87107	16	319	47	3	2743164	2683033	60131	2631546	51487	414217764	405137983	404992941	151	151	37.9	467	130.9
25692_2#81	Scaffold: Velvet + Improvement	4962666	49	101279	578025	266918	6	225814	8	167628	11	123948	14	81720	19	308	49	3	3010044	2950374	59670	2899678	50696	454516644	445506474	445357550	151	151	38.2	452.7	129.1
25692_2#82	Scaffold: Velvet + Improvement	4965004	44	112841	752102	463096	5	455157	6	290571	7	223249	9	81462	14	308	44	2	3268484	3210364	58120	3160860	49504	493541084	484764964	484608022	151	151	38.3	444.5	126
25692_2#83	Scaffold: Velvet + Improvement	4960086	42	118097	727617	578421	4	520746	5	223226	7	149798	10	90914	14	308	42	4	3101804	2816580	285224	2767058	49522	468372404	425303580	425152779	151	151	38	460.7	120.5
25692_2#84	Scaffold: Velvet + Improvement	4888818	43	113693	631716	377093	5	341943	6	223847	8	121034	12	87405	17	308	43	3	3779530	3715101	64429	3662088	53013	570709030	560980251	560804743	151	151	38.4	422.3	127.9
25692_2#85	Scaffold: Velvet + Improvement	4966654	49	101360	578986	304825	6	225825	8	205742	10	149433	13	90920	17	308	49	220	3749224	3680387	68837	3621620	58767	566132824	555738437	555552728	151	151	38.2	458.3	123.3
25692_2#86	Scaffold: Velvet + Improvement	4929586	41	120234	628316	463664	5	377384	6	223259	8	161642	10	90913	14	308	41	20	3195510	3127640	67870	3069826	57814	482522010	472273640	472113708	151	151	38.1	475.1	123.8
25692_2#87	Scaffold: Velvet + Improvement	5039872	48	104997	726897	377362	5	347588	6	224568	8	124561	11	88075	16	306	48	1	2939442	2878668	60774	2826326	52342	443855742	434678868	434530603	151	151	38.1	475.5	120.7
25692_2#88	Scaffold: Velvet + Improvement	4924155	44	111913	770243	520746	4	377379	5	225814	7	151602	9	91273	13	308	44	1	3305366	3245012	60354	3193086	51926	499110266	489996812	489835874	151	151	38.2	442.9	129.9
25692_2#89	Scaffold: Velvet + Improvement	5048240	45	112183	659437	377358	5	332415	6	241792	8	125913	11	83485	16	308	45	1003	2974818	2912035	62783	2858034	54001	449197518	439717285	439566982	151	151	38.1	459	127.4
25692_2#90	Scaffold: Velvet + Improvement	5193438	44	118033	659439	311902	6	246749	8	155081	11	120985	15	81786	20	308	44	18	3237428	3175596	61832	3122376	53220	488851628	479514996	479356656	151	151	38.1	454	125.4
25692_2#91	Scaffold: Velvet + Improvement	5200334	50	104007	659463	428871	5	277462	7	157809	9	121009	13	81762	18	308	50	14	3365038	3306150	58888	3256188	49962	508120738	499228650	499071719	151	151	38.3	440.6	124.7
25692_2#92	Scaffold: Velvet + Improvement	5213619	44	118491	683279	520984	5	377366	6	173203	8	123944	11	76002	17	308	44	2	3214282	3151727	62555	3099042	52685	485356582	475910777	475753706	151	151	38.2	438.2	128
25692_2#93	Scaffold: Velvet + Improvement	4964836	43	115461	659476	376804	5	341619	6	225829	8	123968	11	83460	16	308	43	2	3309138	3246228	62910	3193844	52384	499679838	490180428	490021291	151	151	38.2	449.9	128.4
25692_2#94	Scaffold: Velvet + Improvement	4964959	48	103437	659056	382772	5	271920	6	173060	9	123965	12	76466	17	308	48	5	2903602	2846127	57475	2796910	49217	438443902	429765177	429617076	151	151	38.1	479.6	200.4
25692_2#96	Scaffold: Velvet + Improvement	4950465	42	117868	628010	520750	5	410135	6	262219	7	125739	11	91370	15	308	42	543	2978132	2914501	63631	2861050	53451	449697932	440089651	439935479	151	151	38.1	482.3	189.5
25692_2#97	Scaffold: Velvet + Improvement	4904338	36	136232	728393	572550	4	520972	5	225792	7	152156	10	91537	14	308	36	34	2884306	2816546	67760	2758220	58326	435530206	425298446	425145405	151	151	37.9	500.3	189.4
25692_2#98	Scaffold: Velvet + Improvement	4967142	44	112890	596146	382768	5	375184	6	226392	8	123936	11	80170	16	308	44	70	3103152	3038999	64153	2983616	55383	468575952	458888849	458733372	151	151	38.1	464.1	128
25692_2#99	Scaffold: Velvet + Improvement	4922069	40	123052	628273	382744	5	342210	6	223652	8	151467	11	90908	16	308	40	3	3092658	2693871	398787	2653644	40227	466991358	406774521	406644596	151	151	38.3	433.5	124.1
25692_2#100	Scaffold: Velvet + Improvement	4929162	40	123229	1099142	528739	4	226409	5	173220	7	120990	11	91255	15	308	40	11	3132198	3069078	63120	3015734	53344	472961898	463430778	463278960	151	151	38.2	458.4	127.2
25692_2#101	Scaffold: Velvet + Improvement	4965886	39	127330	1099154	377354	4	347601	5	223220	7	149412	10	91595	15	308	39	2	3065976	3004756	61220	2953266	51490	462962376	453718156	453567184	151	151	38.1	457.7	123
25692_2#102	Scaffold: Velvet + Improvement	4967893	49	101386	659456	251925	5	225378	7	164956	10	149433	13	94155	17	308	49	101	2974384	2765095	209289	2717298	47797	449131984	417529345	417389375	151	151	38.1	459.5	121.8
25692_2#103	Scaffold: Velvet + Improvement	4967752	48	103495	659484	377378	5	331723	6	192740	8	149435	11	91117	15	308	48	25	2963658	2903193	60465	2851534	51659	447512358	438382143	438231351	151	151	38.1	464.9	127
25692_2#104	Scaffold: Velvet + Improvement	4962976	46	107891	659574	285949	5	225826	7	213736	9	155272	12	90906	16	308	46	17	2791404	2731447	59957	2680144	51303	421502004	412448497	412305345	151	151	38	475.5	124
25692_2#105	Scaffold: Velvet + Improvement	4932754	43	114715	733377	465484	5	342202	6	223215	8	151668	11	94036	15	308	43	2	2700884	2635941	64943	2579558	56383	407833484	398027091	397885711	151	151	37.9	490.2	129.8
25692_2#107	Scaffold: Velvet + Improvement	4928867	38	129707	628295	520988	5	360626	6	248860	7	149440	10	91503	14	308	38	2	3177020	3116531	60489	3066098	50433	479730020	470596181	470441252	151	151	38.2	451.8	120.5
25692_2#108	Scaffold: Velvet + Improvement	5049051	48	105189	659377	377377	5	225901	7	173255	9	149419	12	91028	17	308	48	253	3020274	2958325	61949	2905498	52827	456061374	446707075	446556395	151	151	38.1	458.2	127.9
25692_2#109	Scaffold: Velvet + Improvement	4966835	41	121142	659517	377376	5	347621	6	223257	8	150016	11	91271	16	308	41	2	3480046	3409319	70727	3350018	59301	525486946	514807169	514634813	151	151	38.1	452.4	131
25692_2#110	Scaffold: Velvet + Improvement	4965291	39	127315	727571	522565	4	301459	6	245399	8	173230	10	91261	14	308	39	1	2737222	2682166	55056	2635276	46890	413320522	405007066	404868336	151	151	38.1	469.2	124.4
25692_2#111	Scaffold: Velvet + Improvement	4960679	44	112743	578528	345526	5	251280	7	223224	9	149442	12	91255	17	308	44	16	2612974	2559379	53595	2513758	45621	394559074	386466229	386333694	151	151	38	470.8	120.1
25692_2#112	Scaffold: Velvet + Improvement	4968437	41	121181	1098913	429176	4	377358	5	223211	7	173161	9	102493	13	308	41	2	2637066	2582080	54986	2534534	47546	398196966	389894080	389760592	151	151	38.1	478.9	124.3
25692_2#113	Scaffold: Velvet + Improvement	4934747	47	104995	628173	570945	5	570945	5	223221	7	149575	10	90902	14	308	47	1	2847210	2787369	59841	2735926	51443	429928710	420892719	420746307	151	151	38	480	123.9
25692_2#114	Scaffold: Velvet + Improvement	4961135	44	112753	660246	377957	5	342205	6	223222	8	151542	11	87089	16	308	44	24	2866564	2806512	60052	2754428	52084	432851164	423783312	423637746	151	151	38	474.9	124.5
25692_2#115	Scaffold: Velvet + Improvement	4934580	49	100706	716017	377959	5	375235	6	191254	8	149899	11	91288	15	308	49	137	2790190	2726603	63587	2671862	54741	421318690	411717053	411571933	151	151	38	486.2	125.3
25692_2#116	Scaffold: Velvet + Improvement	4926369	38	129641	1043307	520738	4	342197	5	223191	7	150085	10	81536	15	308	38	93	2777162	2713931	63231	2659574	54357	419351462	409803581	409658779	151	151	38	481.3	124.8
25692_2#117	Scaffold: Velvet + Improvement	4926738	40	123168	1058670	429821	4	377362	5	223195	7	149417	10	91287	14	308	40	3	3212666	3147256	65410	3091390	55866	485112566	475235656	475073729	151	151	38.1	473.2	123.5
25692_2#118	Scaffold: Velvet + Improvement	5206066	60	86767.8	727584	321038	6	224525	8	167534	10	117029	14	81625	20	308	60	1151	2495948	2437128	58820	2385994	51134	376888148	368006328	367875180	151	151	37.9	489.5	126.3
25692_2#119	Scaffold: Velvet + Improvement	4967406	38	130721	659576	520970	5	375146	6	342205	7	154666	9	90906	13	307	38	504	2720026	2662072	57954	2612394	49678	410723926	401972872	401832479	151	151	38	468.2	120.9
25692_2#120	Scaffold: Velvet + Improvement	4966367	44	112872	690601	575648	4	520970	5	246609	7	173231	9	102513	13	308	44	537	2873524	2815301	58223	2765626	49675	433902124	425110451	424963931	151	151	38	472.5	120
25692_2#121	Scaffold: Velvet + Improvement	4964884	45	110331	746753	575604	4	239158	6	173914	8	120970	12	79689	17	308	45	32	2785108	2729160	55948	2681756	47404	420551308	412103160	411962785	151	151	38.1	464.7	117.6
25692_2#122	Scaffold: Velvet + Improvement	4968486	40	124212	659461	430029	5	377444	6	223252	8	173479	10	102532	14	308	40	108	2829586	2767812	61774	2714908	52904	427267486	417939612	417792274	151	151	38	476.3	124
25692_2#123	Scaffold: Velvet + Improvement	5199198	68	76458.8	596737	340618	6	226388	8	180408	10	149424	13	81672	18	308	68	654	2727364	2669529	57835	2620184	49345	411831964	403098879	402960344	151	151	38.1	475.5	124.7
25692_2#124	Scaffold: Velvet + Improvement	4969216	42	118315	596807	383346	5	342201	6	214257	9	123922	12	81750	16	308	42	846	2722392	2658396	63996	2603872	54524	411081192	401417796	401273053	151	151	37.9	489.3	125.1
25692_2#125	Scaffold: Velvet + Improvement	5085510	56	90812.7	578530	343208	6	223282	8	152803	10	120999	14	75372	20	308	56	93	3027396	2960059	67337	2903598	56461	457136796	446968909	446811796	151	151	38	478.9	122.2
25692_2#126	Scaffold: Velvet + Improvement	4921366	40	123034	699701	520982	5	520982	5	342997	7	149790	9	81703	13	308	40	90	2876038	2811366	64672	2756838	54528	434281738	424516266	424370063	151	151	38	474.4	127
25692_2#127	Scaffold: Velvet + Improvement	5145138	51	100885	748125	578545	4	575604	5	173255	7	123938	10	78361	16	308	51	1	2763934	2703350	60584	2651182	52168	417354034	408205850	408064387	151	151	38	477.1	119.7
25692_2#128	Scaffold: Velvet + Improvement	4962781	41	121043	746748	575634	4	464429	5	225815	7	149447	10	94053	14	308	41	2	2763444	2703703	59741	2652434	51269	417280044	408259153	408117615	151	151	38	475.7	120.7
25692_2#129	Scaffold: Velvet + Improvement	4953826	47	105401	745760	363335	5	225391	6	175611	9	150040	12	87925	16	308	47	0	2981904	2927664	54240	2882466	45198	450267504	442077264	441934949	151	151	38.2	448.5	116.8
25692_2#131	Scaffold: Velvet + Improvement	4920519	40	123013	608476	245036	6	214959	8	187223	10	108421	14	91273	19	308	40	3	2695590	2612307	83283	2538524	73783	407034090	394458357	394304004	151	151	37.6	479.7	121.4
25692_2#133	Scaffold: Velvet + Improvement	4927576	38	129673	746777	575600	4	498805	5	429224	6	152552	9	90898	13	308	38	192	2567516	2506168	61348	2454198	51970	387694916	378431368	378297638	151	151	37.9	486.4	123.8
25692_2#134	Scaffold: Velvet + Improvement	4986862	41	121631	1002087	520981	4	377364	5	225809	7	123936	10	81769	14	308	41	1	2719448	2662546	56902	2613464	49082	410636648	402044446	401906733	151	151	38.1	472.7	125.1
25692_2#135	Scaffold: Velvet + Improvement	4934882	42	117497	628011	464351	5	342217	6	223225	8	150012	11	90945	15	305	42	39	2760092	2698063	62029	2645612	52451	416773892	407407513	407266849	151	151	38	476.4	123.5
25692_2#136	Scaffold: Velvet + Improvement	4932838	41	120313	1012057	521048	4	375157	5	225793	7	149848	9	90970	14	308	41	246	2689610	2623360	66250	2566552	56808	406131110	396127360	395981622	151	151	37.8	484.7	123.1
25692_2#137	Scaffold: Velvet + Improvement	4962829	40	124071	596764	467376	5	342213	6	223277	8	149421	11	91291	15	308	40	45	3040756	2982605	58151	2932848	49757	459154156	450373355	450222736	151	151	38.1	457.1	118.1
25692_2#138	Scaffold: Velvet + Improvement	5195882	40	129897	659458	441085	5	342172	6	223205	9	149433	12	91252	16	308	40	3	2805292	2742952	62340	2688960	53992	423599092	414185752	414028164	151	151	37.8	480.4	118.7
25692_2#139	Scaffold: Velvet + Improvement	5034838	45	111885	727636	464431	5	342234	6	225815	7	149591	10	90906	14	308	45	102	3236794	3168728	68066	3111032	57696	488755894	478477928	478312381	151	151	38	469.2	119.8
25692_2#140	Scaffold: Velvet + Improvement	4961330	45	110252	659318	382764	5	342225	6	223225	8	123930	12	84182	16	308	45	2	3097044	3032280	64764	2976672	55608	467653644	457874280	457717300	151	151	38.1	464.5	119.6
25692_2#141	Scaffold: Velvet + Improvement	4964072	39	127284	749342	575644	4	528106	5	225807	7	152497	9	102511	13	308	39	288	3128702	3058443	70259	2998334	60109	472434002	461824893	461660459	151	151	38	466.9	120.9
25692_2#143	Scaffold: Velvet + Improvement	4968830	41	121191	659473	520981	5	342216	6	225866	7	149435	10	90914	14	308	41	19	3091676	3022004	69672	2961988	60016	466843076	456322604	456161083	151	151	38	473.4	121.5
25692_2#144	Scaffold: Velvet + Improvement	4962879	43	115416	659463	383346	5	342221	6	225816	8	149453	11	81728	16	308	43	27	3014352	2948613	65739	2892336	56277	455167152	445240563	445083495	151	151	38	468.7	119.2
25692_2#145	Scaffold: Velvet + Improvement	4921203	38	129505	659441	522794	5	410154	6	375166	7	149905	9	94037	13	308	38	2	3262824	3201355	61469	3149684	51671	492686424	483404605	483244271	151	151	38.2	434.2	123.5
25692_2#146	Scaffold: Velvet + Improvement	4956120	46	107742	628302	389310	5	377358	6	225824	8	150019	10	90947	15	308	46	79	3090012	3021899	68113	2963814	58085	466591812	456306749	456147277	151	151	38	472.5	120.7
25692_2#147	Scaffold: Velvet + Improvement	4930548	41	120257	974555	520982	4	347590	5	225812	7	149405	10	90917	14	308	41	568	2607556	2539830	67726	2482528	57302	393740956	383514330	383372472	151	151	37.8	492.2	122.5
25692_2#148	Scaffold: Velvet + Improvement	4929056	42	117358	746808	575611	4	573317	5	377367	6	151597	9	91255	13	308	42	30	3055878	2988464	67414	2931616	56848	461437578	451258064	451103818	151	151	38	463.1	121.9
25692_2#149	Scaffold: Velvet + Improvement	4928057	41	120197	596584	377371	5	375200	6	225826	8	123942	11	91280	15	308	41	2	2679386	2611010	68376	2553728	57282	404587286	394262510	394112500	151	151	37.7	480.7	119.3
25692_2#150	Scaffold: Velvet + Improvement	4970411	40	124260	801908	520752	4	377364	5	271931	7	123985	10	91249	14	308	40	119	3113648	3051977	61671	3000202	51775	470160848	460848527	460693740	151	151	38.2	438.7	125.8
25692_2#151	Scaffold: Velvet + Improvement	5197135	47	110577	608399	523423	5	342191	6	166070	9	133651	12	88696	17	308	47	2	3085164	3014888	70276	2953958	60930	465859764	455248088	455084396	151	151	38	482.5	122.7
25692_2#152	Scaffold: Velvet + Improvement	4962981	39	127256	660250	521004	5	375227	6	342213	7	173933	9	94060	13	308	39	113	3330316	3261668	68648	3203588	58080	502877716	492511868	492334719	151	151	37.9	455.9	118.7
25692_2#153	Scaffold: Velvet + Improvement	4992218	44	113460	746766	575639	4	547516	5	225878	7	149444	10	82395	14	308	44	499	3702422	3631878	70544	3572204	59674	559065722	548413578	548230933	151	151	38.2	447.4	120.2
25692_2#154	Scaffold: Velvet + Improvement	4966503	45	110367	659198	382793	5	342264	6	223233	8	149470	11	91268	16	308	45	2	3527396	3454260	73136	3392498	61762	532636796	521593260	521413447	151	151	38.1	465.2	119.4
25692_2#155	Scaffold: Velvet + Improvement	4944889	38	130129	659307	520750	5	342800	6	223217	7	152112	10	94687	14	308	38	3	3160344	3086180	74164	3022406	63774	477211944	466013180	465847631	151	151	37.9	484.6	130.7
25692_2#156	Scaffold: Velvet + Improvement	4967800	40	124195	659457	377369	5	342214	6	225839	8	149444	11	93992	15	308	40	30	2968968	2902312	66656	2844930	57382	448314168	438249112	438094098	151	151	38	477.4	123.2
25692_2#157	Scaffold: Velvet + Improvement	4966366	45	110364	659234	377368	5	342804	6	223218	8	149441	11	91279	16	308	45	2	3132604	3058111	74493	2993480	64631	473023204	461774761	461608750	151	151	37.9	484.1	125.1
25692_2#159	Scaffold: Velvet + Improvement	4963667	45	110304	659482	383346	5	342209	6	173226	9	149415	12	81754	16	308	45	3	2993128	2922909	70219	2863058	59851	451962328	441359259	441200312	151	151	37.9	478	124
25692_2#160	Scaffold: Velvet + Improvement	4923502	36	136764	659447	377399	5	347625	6	223215	8	162306	11	94021	14	308	36	376	3129530	3060611	68919	3001912	58699	472559030	462152261	461989849	151	151	38	477.7	119.3
25692_2#161	Scaffold: Velvet + Improvement	4933386	41	120326	628250	464457	5	342256	6	223222	8	150162	11	90942	15	308	41	1	3282028	3219050	62978	3166216	52834	495586228	486076550	485913643	151	151	38.1	432.9	122.5
25692_2#162	Scaffold: Velvet + Improvement	4961947	39	127229	746764	596784	4	575615	5	342222	6	149797	9	94064	13	308	39	5	3686232	3613936	72296	3552336	61600	556621032	545704336	545522351	151	151	38.2	437.5	126.7
25692_2#163	Scaffold: Velvet + Improvement	4934408	43	114754	628197	382757	5	342220	6	225806	8	149446	11	90907	15	308	43	1	2862082	2802180	59902	2751302	50878	432174382	423129180	422981865	151	151	38	461.4	119.1
25692_2#164	Scaffold: Velvet + Improvement	4955628	40	123891	727649	520993	4	342211	6	225637	8	157122	10	91714	14	308	40	20	2987364	2920900	66464	2865284	55616	451091964	441055900	440898787	151	151	38	467	118.4
25692_2#166	Scaffold: Velvet + Improvement	4965595	39	127323	596553	473310	5	377374	6	173048	8	149434	11	93167	16	308	39	5	2922342	2850230	72112	2788168	62062	441273642	430384730	430225997	151	151	37.8	502.8	199.4
25692_2#167	Scaffold: Velvet + Improvement	4962240	41	121030	659479	377384	5	342209	6	223256	8	151595	11	81754	16	308	41	2	3392876	3327037	65839	3270974	56063	512324276	502382587	502214557	151	151	38.1	450.6	120
25692_2#168	Scaffold: Velvet + Improvement	4968463	42	118297	746780	575642	4	342216	6	225822	7	149448	10	81758	15	308	42	156	2986198	2925607	60591	2873978	51629	450915898	441766657	441614747	151	151	38.1	461.3	119
25692_2#169	Scaffold: Velvet + Improvement	4964083	31	160132	659184	464179	5	342210	6	225832	8	151842	10	115730	14	308	31	269	3295976	3235621	60355	3184632	50989	497692376	488578771	488420153	151	151	38.2	439	123.3
25692_2#171	Scaffold: Velvet + Improvement	4968514	43	115547	746734	575611	4	347607	6	225793	7	149446	10	91253	14	308	43	504	2933544	2872115	61429	2820140	51975	442965144	433689365	433538857	151	151	38	468.5	120.4
25692_2#172	Scaffold: Velvet + Improvement	4966230	36	137951	762434	464205	5	375214	6	342198	7	210420	9	120986	12	308	36	3	3023434	2960066	63368	2906054	54012	456538534	446969966	446815241	151	151	38	466.6	120.7
25692_2#174	Scaffold: Velvet + Improvement	4926667	44	111970	659442	520962	5	520962	5	302055	7	157112	9	90920	13	308	44	11	2944088	2879726	64362	2824802	54924	444557288	434838626	434686479	151	151	38	474.3	121.9
25692_2#175	Scaffold: Velvet + Improvement	5037816	50	100756	659438	464230	5	342201	6	223268	8	150131	11	94029	15	308	50	136	2897024	2831014	66010	2774964	56050	437450624	427483114	427330633	151	151	38	475.4	122.5
25692_2#176	Scaffold: Velvet + Improvement	4964012	42	118191	746773	575561	4	342218	6	225828	7	149459	10	90935	15	308	42	3	3126662	3062951	63711	3008730	54221	472125962	462505601	462345651	151	151	38.1	461.8	121.7
25692_2#178	Scaffold: Velvet + Improvement	4926697	43	114574	1100223	377362	4	302062	5	223231	7	149430	10	83808	15	308	43	104	3216044	3150129	65915	3094602	55527	485622644	475669479	475506427	151	151	38.1	458.1	120.1
25692_2#179	Scaffold: Velvet + Improvement	4962745	39	127250	746746	575620	4	377359	6	225797	7	149422	10	79650	15	308	39	1	2786398	2726542	59856	2675546	50996	420746098	411707842	411562662	151	151	38	473.3	121
25692_2#180	Scaffold: Velvet + Improvement	4940396	41	120497	659355	377955	5	342201	6	223229	8	149952	11	90911	15	307	41	3	2690286	2632063	58223	2582142	49921	406233186	397441513	397303939	151	151	38	464.2	121.6
25692_2#181	Scaffold: Velvet + Improvement	4957014	43	115279	659306	382694	5	342204	6	223110	8	149424	11	93720	15	301	43	2	2795410	2739892	55518	2691838	48054	422106910	413723692	413584354	151	151	38.1	462.1	124.8
25692_2#182	Scaffold: Velvet + Improvement	4975865	46	108171	837139	375707	5	262342	7	180123	9	120951	12	81539	17	308	46	6	2838022	2773517	64505	2718366	55151	428541322	418801067	418654291	151	151	38	474.2	123.2
25692_2#183	Scaffold: Velvet + Improvement	5025017	47	106915	727585	377385	5	344484	6	223237	8	123969	11	81582	15	308	47	78	3165384	3098878	66506	3041350	57528	477972984	467930578	467770509	151	151	38	461	123.4
25692_2#184	Scaffold: Velvet + Improvement	4931620	43	114689	1099191	596409	4	342206	5	223260	6	149436	9	81749	14	308	43	15	3126278	3058975	67303	3002138	56837	472067978	461905225	461746967	151	151	38.1	464.1	123.5
25692_2#185	Scaffold: Velvet + Improvement	4959331	45	110207	659477	459075	5	223223	7	179195	9	123974	13	90920	17	308	45	4	3114348	3053643	60705	3002514	51129	470266548	461100093	460944653	151	151	38.1	455.7	117.6
25692_2#186	Scaffold: Velvet + Improvement	4923862	39	126253	659496	429057	5	377370	6	225870	8	149448	11	94051	15	308	39	175	3622398	3556761	65637	3501880	54881	546982098	537070911	536893260	151	151	38.2	445.6	119.8
25692_2#187	Scaffold: Velvet + Improvement	4960767	45	110239	659439	377401	5	343012	6	223227	8	150711	11	81773	16	308	45	441	2805266	2743190	62076	2690972	52218	423595166	414221690	414080068	151	151	38	461.1	125.6
25692_2#188	Scaffold: Velvet + Improvement	4964570	45	110324	596548	430716	5	377367	6	223264	8	151688	11	79634	16	308	45	1	2877386	2812151	65235	2756200	55951	434485286	424634801	424484742	151	151	37.9	468.4	121.7
25692_2#189	Scaffold: Velvet + Improvement	4927961	42	117332	699906	377370	5	231222	6	225822	8	149435	11	81703	16	308	42	750	2967780	2897750	70030	2838410	59340	448134780	437560250	437405759	151	151	37.9	476.1	124.8
25692_2#190	Scaffold: Velvet + Improvement	4926359	43	114566	628270	429213	5	377383	6	223224	8	149796	11	91268	15	308	43	380	2987964	2928296	59668	2878774	49522	451182564	442172696	442024581	151	151	38.1	452	114.1
25692_2#191	Scaffold: Velvet + Improvement	4967235	46	107983	727601	578535	4	520980	5	223263	7	123968	10	81755	15	308	46	4	3183430	3122212	61218	3071982	50230	480697930	471454012	471298835	151	151	38.2	438.5	124.4
25692_2#192	Scaffold: Velvet + Improvement	4963933	41	121072	746744	575455	4	342220	6	225793	7	149429	10	102479	14	308	41	2	2664338	2595171	69167	2535538	59633	402315038	391870821	391731069	151	151	37.9	479	140.2
25692_2#193	Scaffold: Velvet + Improvement	4924268	37	133088	1098961	382761	4	342205	5	223221	7	153411	10	90925	14	308	37	41	3082270	3013486	68784	2956370	57116	465422770	455036386	454876167	151	151	38	467.8	120.2
25692_2#194	Scaffold: Velvet + Improvement	4943313	43	114961	752352	382764	5	341938	6	223237	8	149453	11	81574	15	308	43	139	3178988	3104778	74210	3042160	62618	480027188	468821478	468655585	151	151	37.9	472.4	124.8
25692_2#195	Scaffold: Velvet + Improvement	4964958	45	110332	746757	575653	4	272618	6	173916	8	126125	11	75360	16	308	45	434	2997856	2931324	66532	2875350	55974	452676256	442629924	442475855	151	151	38	469.3	119.9
25692_2#196	Scaffold: Velvet + Improvement	4930406	43	114661	628274	377372	5	231211	7	173215	9	149964	12	91498	16	308	43	9	2938506	2872194	66312	2816926	55268	443714406	433701294	433550170	151	151	38	463.1	121.3
25692_2#197	Scaffold: Velvet + Improvement	4963898	43	115439	1136007	523414	4	342228	5	223227	7	146361	10	79654	15	308	43	2	3017560	2954120	63440	2900318	53802	455651560	446072120	445919893	151	151	38.1	457.5	121.5
25692_2#198	Scaffold: Velvet + Improvement	4929386	38	129721	628211	383345	5	342211	7	225861	8	154645	11	102481	15	308	38	254	2960996	2897183	63813	2843788	53395	447110396	437474633	437326278	151	151	38.1	461.5	122
25692_2#199	Scaffold: Velvet + Improvement	4968043	42	118287	609051	520978	5	342232	6	173250	8	123982	11	81578	16	371	42	358	3286142	3220329	65813	3164610	55719	496207442	486269679	486109613	151	151	38.1	451.2	124.1
25692_2#200	Scaffold: Velvet + Improvement	4966380	40	124160	659437	382775	5	342214	6	225812	8	149903	11	91279	15	308	40	14	3127512	3040226	87286	2963580	76646	472254312	459074126	458901299	151	151	37.7	457.6	117.7
25692_2#201	Scaffold: Velvet + Improvement	4967182	38	130715	659452	464220	5	342199	6	223230	8	149417	11	94037	15	308	38	777	3013480	2949883	63597	2895942	53941	455035480	445432333	445279867	151	151	38.1	458.3	120.6
25692_2#202	Scaffold: Velvet + Improvement	5225157	55	95002.9	608471	432040	5	263097	7	165610	9	123972	13	74856	19	308	55	328	2973788	2912888	60900	2862030	50858	449041988	439846088	439696793	151	151	38.1	456	117.4
25692_2#203	Scaffold: Velvet + Improvement	4966015	38	130685	659438	377358	5	375159	6	225792	8	152522	10	91284	15	308	38	40	3003114	2943885	59229	2894226	49659	453470214	444526635	444377190	151	151	38.1	457.3	118
25692_2#204	Scaffold: Velvet + Improvement	4928632	47	104865	1099167	377366	4	347756	5	223225	7	149436	10	91306	15	308	47	0	3143356	3075620	67736	3019136	56484	474646756	464418620	464261163	151	151	38.1	454.3	123.6
25692_2#205	Scaffold: Velvet + Improvement	4965829	40	124146	711279	575600	4	521001	5	463678	6	150452	9	81731	13	308	40	2	2977064	2909138	67926	2851242	57896	449536664	439279838	439121279	151	151	37.9	468.2	119.9
25692_2#206	Scaffold: Velvet + Improvement	4965004	43	115465	746733	342213	5	316109	6	225828	8	149415	11	79830	16	308	43	3	3118678	3056032	62646	3002584	53448	470920378	461460832	461303438	151	151	38.1	459	117.4
25692_2#207	Scaffold: Velvet + Improvement	4963416	37	134146	747926	382751	5	342250	6	173250	8	123986	11	81551	16	308	37	3	3368294	3301460	66834	3245088	56372	508612394	498520460	498342740	151	151	38	445.7	118.8
25692_2#208	Scaffold: Velvet + Improvement	4929400	40	123235	628269	429191	5	377380	6	225812	8	149571	10	102711	14	308	40	114	2522358	2462785	59573	2413098	49687	380876058	371880535	371749733	151	151	38	478.2	125.5
25692_2#209	Scaffold: Velvet + Improvement	4952373	46	107660	596406	429271	5	276733	7	223242	9	123952	12	80144	17	308	46	2	2550592	2495501	55091	2448716	46785	385139392	376820651	376691367	151	151	38	470.3	120.3
25692_2#210	Scaffold: Velvet + Improvement	4928700	42	117350	746547	573253	4	452079	5	177210	7	149431	10	90933	15	308	42	1	2447164	2385779	61385	2333764	52015	369521764	360252629	360121212	151	151	37.9	483.6	123.3
25692_2#211	Scaffold: Velvet + Improvement	4963217	46	107896	659433	377360	5	342197	6	173224	9	123930	12	81692	17	308	46	138	2509742	2456414	53328	2411526	44888	378971042	370918514	370791564	151	151	38.1	459.3	123.2
25692_2#212	Scaffold: Velvet + Improvement	4934358	49	100701	628296	377364	5	272969	6	173916	9	149409	12	90907	16	308	49	121	2562398	2503337	59061	2453372	49965	386922098	378003887	377872920	151	151	38	472	121.3
25692_2#213	Scaffold: Velvet + Improvement	5164348	47	109880	701054	377358	5	340439	6	206296	9	125922	12	79686	17	308	47	30	2524586	2475995	48591	2435114	40881	381212486	373875245	373751827	151	151	38.2	438.5	129.4
25692_2#214	Scaffold: Velvet + Improvement	5221717	46	113516	907856	376881	5	283933	6	217630	8	152043	12	91065	16	308	46	698	2494280	2441727	52553	2397956	43771	376636280	368700777	368576957	151	151	38.1	448	122.4
25692_2#215	Scaffold: Velvet + Improvement	4871065	47	103640	1048234	292142	4	225893	6	189298	8	129243	11	71762	17	308	47	111	3118218	3055847	62371	3003116	52731	470850918	461432897	461283033	151	151	38.2	449.4	125.4
25692_2#217	Scaffold: Velvet + Improvement	5142156	69	74524	522368	357164	7	322032	8	219273	11	163178	13	91358	17	320	69	192	2750432	2699596	50836	2658004	41592	415315232	407638996	407508879	151	151	38.3	437.1	115.5
25692_2#218	Scaffold: Velvet + Improvement	5050263	44	114779	936621	362809	4	321949	6	219035	8	163157	10	81618	14	320	44	129	2241708	2189299	52409	2144922	44377	338497908	330584149	330463587	151	151	37.8	471.8	119.8
25692_2#219	Scaffold: Velvet + Improvement	4998351	40	124959	659280	520947	5	342229	6	225975	7	149580	10	102300	14	308	40	4	2476994	2424880	52114	2381058	43822	374026094	366156880	366033813	151	151	38.1	456.3	121.3
25692_2#220	Scaffold: Velvet + Improvement	4948829	38	130232	969218	377541	4	361639	5	302096	6	159623	9	74906	14	308	38	1115	2528274	2470919	57355	2422148	48771	381769374	373108769	372979237	151	151	38	476.5	125.7
25692_2#221	Scaffold: Velvet + Improvement	5329259	113	47161.6	420160	191013	10	171091	13	107201	17	90853	22	56744	30	308	113	2015	2382420	2321099	61321	2269778	51321	359745420	350485949	350352171	151	151	37.7	483.3	121.6
25692_2#222	Scaffold: Velvet + Improvement	5351515	86	62226.9	540266	158034	9	127741	12	104981	17	74748	23	37861	33	308	86	231	2751282	2693361	57921	2644564	48797	415443582	406697511	406559197	151	151	38.1	463.3	118.6
25692_2#223	Scaffold: Velvet + Improvement	5358557	65	82439.3	646996	190938	10	178103	13	110195	16	91705	21	67158	28	308	65	253	2996280	2927202	69078	2867528	59674	452438280	442007502	441851429	151	151	38	480.7	126.7
25692_2#224	Scaffold: Velvet + Improvement	5351917	65	82337.2	417682	190993	10	178018	12	118993	16	91225	21	62328	29	303	65	292	2694314	2634780	59534	2583542	51238	406841414	397851780	397713123	151	151	38	477.6	123.6
25692_2#225	Scaffold: Velvet + Improvement	4963162	42	118171	727602	375540	5	259347	6	223224	8	149567	11	91247	15	308	42	1	2483312	2431349	51963	2387316	44033	374980112	367133699	367009385	151	151	38.1	464.9	120.5
25692_2#226	Scaffold: Velvet + Improvement	4962255	43	115401	659452	523647	5	377370	6	223091	7	149397	10	90905	14	308	43	1	2352424	2295769	56655	2246924	48845	355216024	346661119	346534989	151	151	37.9	487.3	124.1
25692_2#227	Scaffold: Velvet + Improvement	4993991	43	116139	929721	337202	5	322009	7	214880	9	159463	11	92716	15	331	43	1	2500376	2446031	54345	2399640	46391	377556776	369350681	369225954	151	151	38.1	461	126.2
25692_2#228	Scaffold: Velvet + Improvement	4949642	39	126914	746752	596816	4	575610	5	342210	6	149405	9	94051	13	308	39	1	2503894	2449751	54143	2403844	45907	378087994	369912401	369782129	151	151	38	470.5	122
25692_2#229	Scaffold: Velvet + Improvement	4960742	46	107842	609066	231215	6	182271	9	151145	12	124144	15	88967	20	308	46	2	2653806	2599441	54365	2553768	45673	400724706	392515591	392385775	151	151	38.1	452.7	125.1
25692_2#230	Scaffold: Velvet + Improvement	4959341	34	145863	780455	574525	4	474682	5	225805	7	166113	9	120998	13	285	34	240	2288600	2233757	54843	2187304	46453	345578600	337297307	337179325	151	151	37.9	463.4	127.6
25692_2#231	Scaffold: Velvet + Improvement	4962520	42	118155	1098714	597046	4	342203	5	223212	6	149425	9	78245	14	308	42	2	2689984	2632093	57891	2583192	48901	406187584	397446043	397312739	151	151	38.1	460.9	124.3
25692_2#232	Scaffold: Velvet + Improvement	4992335	70	71319.1	929747	357057	5	322011	6	215068	9	159444	11	87761	15	320	70	1280	2273184	2217386	55798	2170776	46610	343250784	334825286	334707716	151	151	37.9	478.3	125.4
25692_2#233	Scaffold: Velvet + Improvement	4961082	44	112752	929706	361971	5	321996	7	252332	8	160037	11	92901	14	320	44	1	2455132	2399957	55175	2355758	44199	370724932	362393507	362270570	151	151	38	465.3	120.4
25692_2#234	Scaffold: Velvet + Improvement	4994027	50	99880.5	929731	337237	6	325287	7	225835	9	214853	11	90546	15	320	50	0	2338830	2280875	57955	2231298	49577	353163330	344412125	344290574	151	151	37.9	486.6	124.6
25692_2#235	Scaffold: Velvet + Improvement	4962255	32	155070	1099137	377369	4	347595	5	223175	7	151353	10	102481	14	308	32	114	2390496	2333066	57430	2283424	49642	360964896	352292966	352167565	151	151	37.9	480.1	125.9
25692_2#236	Scaffold: Velvet + Improvement	4963040	45	110290	931283	327341	5	321999	7	214882	9	159464	11	90147	15	320	45	8	2406728	2348620	58108	2299142	49478	363415928	354641620	354517893	151	151	37.9	484.2	124.6
25692_2#237	Scaffold: Velvet + Improvement	4966292	50	99325.8	929547	327363	5	322062	7	214882	9	159763	11	88668	15	320	50	1	2319690	2265387	54303	2218882	46505	350273190	342073437	341955714	151	151	38	477.5	124.6
25692_2#239	Scaffold: Velvet + Improvement	5053360	47	107518	917881	324879	6	322010	7	225820	9	213170	12	96108	15	320	47	330	2462838	2404528	58310	2355186	49342	371888538	363083728	362957386	151	151	38	475.8	126.2
25692_2#240	Scaffold: Velvet + Improvement	5080573	52	97703.3	836616	324901	6	225807	8	220821	10	152306	13	83786	17	320	52	2	2443336	2389143	54193	2343396	45747	368943736	360760593	360638801	151	151	38	468.6	122.6
25692_2#241	Scaffold: Velvet + Improvement	4962746	43	115413	746764	575558	4	429167	5	225806	7	149401	10	90894	14	308	43	159	2441716	2388868	52848	2343704	45164	368699116	360719068	360593853	151	151	38	472.5	124
25692_2#242	Scaffold: Velvet + Improvement	4989863	47	106167	947441	336320	6	324884	7	224236	9	212986	11	94557	15	320	47	271	2345994	2290425	55569	2243208	47217	354245094	345854175	345732866	151	151	37.9	482	123.6
25692_2#244	Scaffold: Velvet + Improvement	4963126	43	115422	659422	377377	5	342218	6	223187	8	151575	11	90902	15	308	43	2	2564606	2515110	49496	2473668	41442	387255506	379781610	379657454	151	151	38.2	443.3	122.6
25692_2#245	Scaffold: Velvet + Improvement	5231982	65	80492	660252	520660	5	377069	6	164470	8	133690	12	81570	17	308	65	16	2359756	2304440	55316	2256842	47598	356323156	347970440	347845142	151	151	37.9	490.8	147
25692_2#246	Scaffold: Velvet + Improvement	4964402	42	118200	746739	575609	4	342190	6	231197	7	149438	10	91251	15	308	42	1	2338010	2285721	52289	2241908	43813	353039510	345143871	345022639	151	151	38	472.5	121.7
25692_2#247	Scaffold: Velvet + Improvement	5205137	69	75436.8	749985	382734	5	343485	6	151920	9	124140	12	78356	18	308	69	227	2339466	2287944	51522	2244864	43080	353259366	345479544	345359311	151	151	38	467.2	123.6
25692_2#248	Scaffold: Velvet + Improvement	4962809	43	115414	727570	520966	4	342219	6	223187	8	149787	10	81696	15	308	43	353	2351564	2299860	51704	2256316	43544	355086164	347278860	347159480	151	151	38	469.4	124.3
25692_2#249	Scaffold: Velvet + Improvement	5206840	45	115708	727559	377346	5	225820	7	173224	9	121213	13	101098	17	308	45	163	2372222	2323083	49139	2281356	41727	358205522	350785533	350666498	151	151	38.1	462.2	121.1
25692_2#250	Scaffold: Velvet + Improvement	4959449	41	120962	1099110	377326	4	331712	5	223195	7	149381	10	90897	15	308	41	13	2188654	2023211	165443	1982164	41047	330486754	305504861	305398740	151	151	38	478.8	129.2
25692_2#251	Scaffold: Velvet + Improvement	5203823	69	75417.7	582475	342201	6	173028	8	153829	11	122947	14	78267	20	308	69	416	2461214	2405865	55349	2358454	47411	371643314	363285615	363160710	151	151	38	470.2	124.2
25692_2#252	Scaffold: Velvet + Improvement	4965965	42	118237	659473	377350	5	375160	6	231140	8	149923	10	90910	15	308	42	3	2425714	2371846	53868	2325878	45968	366282814	358148746	358025528	151	151	38	471	123.9
25692_2#253	Scaffold: Velvet + Improvement	4965670	45	110348	659463	377354	5	252662	7	187122	9	152082	12	94023	16	308	45	2	2502830	2453056	49774	2411314	41742	377927330	370411456	370287597	151	151	38.1	458	119.7
25692_2#254	Scaffold: Velvet + Improvement	4965725	45	110349	659434	464351	5	342198	6	225808	8	149401	11	94031	15	308	45	161	2486528	2436989	49539	2395472	41517	375465728	367985339	367862144	151	151	38.1	453.2	120.1
25692_2#255	Scaffold: Velvet + Improvement	4964032	44	112819	659529	382705	5	343658	6	223215	8	149796	10	102259	14	308	44	1	2931356	2876172	55184	2831082	45090	442634756	434301972	434161442	151	151	38.2	434.9	128.8
25692_2#256	Scaffold: Velvet + Improvement	5158497	52	99201.9	596703	342197	6	225809	7	155100	10	123918	14	81692	19	308	52	2	2238598	2189762	48836	2148896	40866	338028298	330654062	330541278	151	151	38	468.3	121.8
25692_2#257	Scaffold: Velvet + Improvement	5189299	53	97911.3	578018	336775	6	223183	9	167099	11	147974	15	90899	19	308	53	4	2495646	2443340	52306	2399256	44084	376842546	368944340	368818894	151	151	38.1	450.6	124.1
25692_2#258	Scaffold: Velvet + Improvement	5188805	57	91031.7	723827	347296	5	225826	7	155104	10	118114	14	60503	20	308	57	2	2325728	2274245	51483	2230482	43763	351184928	343410995	343289963	151	151	38	471.5	122.8
25692_2#259	Scaffold: Velvet + Improvement	5188066	51	101727	596582	342189	6	224642	8	166902	10	120972	14	74870	19	308	51	2	2253472	2203304	50168	2160730	42574	340274272	332698904	332581910	151	151	38	469.5	122.4
25692_2#260	Scaffold: Velvet + Improvement	5211012	53	98321	596732	377359	5	225914	7	151524	10	122678	13	79408	19	308	53	49	2433658	2378086	55572	2330784	47302	367482358	359090986	358962607	151	151	38	481.6	160.4
25692_2#261	Scaffold: Velvet + Improvement	5057972	52	97268.7	659162	382748	5	342189	6	173924	9	124114	12	81520	17	306	52	560	2259556	2209334	50222	2167038	42296	341192956	333609434	333493877	151	151	38	472.8	125.1
25692_2#262	Scaffold: Velvet + Improvement	4965475	41	121109	659195	441335	5	347544	6	223663	8	149778	11	94023	15	308	41	13	2573992	2524277	49715	2483554	40723	388672792	381165827	381039891	151	151	38.2	438.6	125.4
25692_2#263	Scaffold: Velvet + Improvement	5192210	45	115382	659323	520950	5	377350	6	173213	8	149373	11	87980	16	308	45	2	2669518	2611316	58202	2563568	47748	403097218	394308716	394174890	151	151	38.1	459.3	123.6
25692_2#264	Scaffold: Velvet + Improvement	5121660	49	104524	596743	520989	5	376773	6	151911	9	118985	12	73636	18	421	49	5	2467216	2413300	53916	2368126	45174	372549616	364408300	364281031	151	151	38	474.1	123.1
25692_2#265	Scaffold: Velvet + Improvement	5061062	47	107682	1100883	377350	4	342193	5	173248	8	123954	11	81564	16	308	47	159	2437082	2385230	51852	2341922	43308	367999382	360169730	360047293	151	151	38	466	119.5
25692_2#266	Scaffold: Velvet + Improvement	4924750	39	126276	596711	377953	5	342190	6	225874	8	123972	12	94031	16	204	39	219	2376912	2324331	52581	2279742	44589	358913712	350973981	350852380	151	151	38	470.9	122.1
25692_2#267	Scaffold: Velvet + Improvement	5191683	45	115371	727291	285476	6	277679	7	223200	10	173014	12	88007	17	308	45	6	2537896	2485654	52242	2441528	44126	383222296	375333754	375207926	151	151	38.1	463.7	121.1
25692_2#274	Scaffold: Velvet + Improvement	4961693	42	118136	1099119	429110	4	377342	5	223187	7	149422	10	90897	14	308	42	3	2587154	2530589	56565	2482212	48377	390660254	382118939	381985114	151	151	37.9	465.4	128.9
25692_2#275	Scaffold: Velvet + Improvement	4964710	44	112834	659444	377350	5	342197	6	223185	8	149444	11	81692	16	308	44	1	2369900	2316334	53566	2270770	45564	357854900	349766434	349643971	151	151	38	471.4	121.9
26189_8#12	Scaffold: Velvet + Improvement	4805467	43	111755	745945	293670	5	225883	7	197432	9	165814	12	90853	16	308	43	95	2401120	2289059	112061	2198398	90661	362569120	345647909	345442794	151	151	37.2	428.2	115.4
26189_8#13	Scaffold: Velvet + Improvement	5253638	84	62543.3	417927	181681	11	139304	14	97265	19	64941	25	37934	36	308	84	75	2379436	2260609	118827	2166684	93925	359294836	341351959	341141982	151	151	37.2	453.5	105.7
26189_8#14	Scaffold: Velvet + Improvement	4873004	85	57329.5	931950	361260	5	358902	6	262777	8	162621	10	149733	13	308	85	249	2607416	2483202	124214	2384228	98974	393719816	374963502	374726798	151	151	37.1	433.9	105.6
26189_8#16	Scaffold: Velvet + Improvement	5349025	65	82292.7	643265	192114	9	178626	12	149941	15	96670	20	56740	27	308	65	70	2667130	2543370	123760	2440946	102424	402736630	384048870	383811801	151	151	37.1	451.6	106.2
26189_8#17	Scaffold: Velvet + Improvement	5290738	62	85334.5	644160	186134	10	172826	13	108124	16	80269	22	56758	30	308	62	670	2680438	2578269	102169	2497540	80729	404746138	389318619	389098969	151	151	37.5	409.9	103.8
26189_8#18	Scaffold: Velvet + Improvement	5351417	68	78697.3	573187	186130	10	178069	12	108120	16	75331	22	48983	30	308	68	358	2495480	2382992	112488	2290018	92974	376817480	359831792	359612352	151	151	37.2	449.5	105.2
26189_8#19	Scaffold: Velvet + Improvement	5350948	76	70407.2	607887	179915	10	149941	13	103961	17	76656	23	48929	31	308	76	331	2476542	2365799	110743	2274234	91565	373957842	357235649	357018150	151	151	37.2	443.8	104.1
26189_8#20	Scaffold: Velvet + Improvement	4961010	42	118119	661062	520737	5	377350	6	223212	7	151955	10	90910	15	308	42	2	2451098	2342922	108176	2254328	88594	370115798	353781222	353564342	151	151	37.2	437.2	106.2
26189_8#21	Scaffold: Velvet + Improvement	4959062	40	123977	727597	520954	4	347615	6	223219	8	149783	10	93746	14	308	40	2	2688078	2575621	112457	2482974	92647	405899778	388918771	388685896	151	151	37.3	429.3	108.5
26189_8#22	Scaffold: Velvet + Improvement	5051406	45	112253	659318	377377	5	342229	6	173229	9	123975	12	87542	17	308	45	12	2685518	2589103	96415	2512130	76973	405513218	390954553	390735652	151	151	37.6	404	106.3
26189_8#23	Scaffold: Velvet + Improvement	4960488	41	120988	746597	575176	4	347592	6	225783	7	149430	10	90937	15	308	41	114	2526992	2414053	112939	2320516	93537	381575792	364522003	364296939	151	151	37.2	437.5	105.8
26189_8#24	Scaffold: Velvet + Improvement	4962078	36	137836	1099128	382743	4	342195	5	173247	8	124113	11	90910	15	308	36	481	2631414	2519238	112176	2426978	92260	397343514	380404938	380177747	151	151	37.3	434.4	106.1
26189_8#25	Scaffold: Velvet + Improvement	4961517	37	134095	661256	520982	5	342185	6	223551	7	150371	10	90933	15	308	37	184	2388318	2291244	97074	2211874	79370	360636018	345977844	345772303	151	151	37.3	429.8	104.6
26189_8#26	Scaffold: Velvet + Improvement	4988083	52	95924.7	596730	377374	5	342211	6	173752	9	124121	12	91275	17	308	52	404	2512326	2409613	102713	2326886	82727	379361226	363851563	363637837	151	151	37.3	423.8	105.7
26189_8#27	Scaffold: Velvet + Improvement	4962474	42	118154	659149	377370	5	347592	6	223201	8	149422	11	90992	16	308	42	98	2450770	2340907	109863	2250030	90877	370066270	353476957	353259815	151	151	37.2	444.7	105.1
26189_8#28	Scaffold: Velvet + Improvement	4961294	42	118126	659446	347584	5	336464	6	223819	8	146327	12	90908	16	308	42	2	2773826	2666345	107481	2579190	87155	418847726	402618095	402386049	151	151	37.4	415.3	105.8
26189_8#29	Scaffold: Velvet + Improvement	4963785	41	121068	659318	423271	5	342214	6	223235	8	149433	11	94024	15	308	41	14	2566892	2452504	114388	2358428	94076	387600692	370328104	370103007	151	151	37.2	451.9	129.2
26189_8#30	Scaffold: Velvet + Improvement	4959139	41	120955	659438	520970	5	377949	6	375153	7	149783	9	90890	14	308	41	169	2552224	2453507	98717	2372786	80721	385385824	370479557	370263282	151	151	37.4	415.2	109.6
26189_8#31	Scaffold: Velvet + Improvement	4963081	45	110291	659296	375224	5	342185	6	249063	8	149781	10	90913	14	308	45	77	2315454	2212371	103083	2128622	83749	349633554	334068021	333864186	151	151	37.2	448.3	106.1
26189_8#32	Scaffold: Velvet + Improvement	4960318	43	115356	659460	418388	5	377338	6	223217	8	125597	11	90694	15	308	43	19	2243348	2141617	101731	2058226	83391	338745548	323384167	323187134	151	151	37.2	447.8	105.9
26189_8#33	Scaffold: Velvet + Improvement	4961789	39	127225	659438	377357	5	347584	6	223251	8	149781	11	94020	15	308	39	3	2314930	2214572	100358	2132352	82220	349554430	334400372	334197205	151	151	37.2	442.3	105.6
26189_8#34	Scaffold: Velvet + Improvement	4957870	40	123947	659444	464189	5	342189	6	223219	8	149397	11	94024	15	308	40	348	2349302	2245266	104036	2160714	84552	354744602	339035166	338827848	151	151	37.2	441.6	105.7
26189_8#35	Scaffold: Velvet + Improvement	4945196	41	120615	609160	377302	5	225816	7	173207	10	123953	13	87048	18	308	41	445	2187860	2089176	98684	2007620	81556	330366860	315465576	315273008	151	151	37.2	446.5	107.3
26189_8#36	Scaffold: Velvet + Improvement	4961104	41	121003	659438	377366	5	342207	6	223210	8	149783	11	94024	15	308	41	3	2230098	2130178	99920	2047472	82706	336744798	321656878	321458727	151	151	37.2	448.5	106.1
26189_8#37	Scaffold: Velvet + Improvement	4962420	43	115405	1099132	377943	4	342167	5	223227	7	149385	10	94012	14	308	43	3	2250074	2146945	103129	2061542	85403	339761174	324188695	323987484	151	151	37.1	447.4	106.8
26189_8#38	Scaffold: Velvet + Improvement	4959262	41	120958	659443	377373	5	347596	6	223221	8	149401	11	90936	16	308	41	153	2255890	2152750	103140	2068854	83896	340639390	325065250	324865268	151	151	37.1	450.1	103.6
26189_8#39	Scaffold: Velvet + Improvement	4963057	41	121050	728161	534558	4	520963	5	234308	7	150343	9	81736	14	308	41	4	2304610	2197625	106985	2109472	88153	347996110	331841375	331634201	151	151	37.1	452.5	104.9
26189_8#40	Scaffold: Velvet + Improvement	4962835	43	115415	659420	377374	5	231203	7	173240	9	128153	12	90920	17	308	43	15	2435670	2332177	103493	2247752	84425	367786170	352158727	351944534	151	151	37.2	440.7	102.7
26189_8#41	Scaffold: Velvet + Improvement	4987740	45	110839	932427	325393	6	321972	7	214886	10	159778	12	94273	16	320	45	17	2248592	2150957	97635	2070900	80057	339537392	324794507	324597309	151	151	37.2	439	105
26189_8#42	Scaffold: Velvet + Improvement	5059907	52	97305.9	829141	324516	6	321965	7	214847	9	124518	13	78120	18	317	52	2	2158176	2061485	96691	1981782	79703	325884576	311284235	311096259	151	151	37.2	438.9	107.3
26189_8#43	Scaffold: Velvet + Improvement	5064657	50	101293	522241	324867	7	225810	9	215082	11	159452	13	81558	18	320	50	5	2193510	2107017	86493	2034904	72113	331220010	318159567	317974870	151	151	37.4	436.8	106.1
26189_8#44	Scaffold: Velvet + Improvement	4974031	42	118429	937949	327128	6	321955	7	214934	10	163375	12	91595	16	320	42	14	2396574	2293860	102714	2208940	84920	361882674	346372860	346163313	151	151	37.2	440.9	103.3
26189_8#45	Scaffold: Velvet + Improvement	4821010	38	126869	686081	258216	5	225853	7	205117	9	155020	12	90853	16	320	38	1	2382690	2271647	111043	2181784	89863	359786190	343018697	342810189	151	151	37.2	441.5	109.5
26189_8#46	Scaffold: Velvet + Improvement	4990389	52	95969	929522	357160	5	324646	7	322003	8	213494	10	91587	14	320	52	11	2090056	1994980	95076	1920806	74174	315598456	301241980	301059702	151	151	37.2	442.9	103.6
26189_8#47	Scaffold: Velvet + Improvement	4994054	50	99881.1	932489	325386	6	322032	7	214882	10	159464	12	90565	16	320	50	14	2657762	2551164	106598	2463578	87586	401322062	385225764	385000478	151	151	37.4	427	102.4
26189_8#48	Scaffold: Velvet + Improvement	4995374	50	99907.5	929714	357228	5	336982	6	215121	9	159462	11	90468	15	320	50	1	2682010	2568779	113231	2477260	91519	404983510	387885629	387652817	151	151	37.3	435.2	105.7
26189_8#49	Scaffold: Velvet + Improvement	4992121	57	87581.1	934350	335431	6	322015	7	222707	9	149903	12	88247	17	306	57	3	2035928	1939376	96552	1859496	79880	307425128	292845776	292664418	151	151	37.1	449.9	106.8
26189_8#50	Scaffold: Velvet + Improvement	5031309	63	79862.1	967500	325391	6	322012	7	225802	9	159446	12	93218	16	320	63	1957	2039310	1934249	105061	1847438	86811	307935810	292071599	291881020	151	151	36.9	461.6	102.5
26189_8#51	Scaffold: Velvet + Improvement	5061934	83	60987.2	929694	357155	5	322005	7	214882	9	163426	11	91497	15	320	83	1124	2178518	2077253	101265	1994670	82583	328956218	313665203	313469645	151	151	37.1	450	103
26189_8#54	Scaffold: Velvet + Improvement	4990929	49	101856	923034	322029	6	275071	7	222817	9	164148	12	92506	16	320	49	7	2062944	1971394	91550	1896954	74440	311504544	297680494	297499444	151	151	37.2	442.7	104.5
26189_8#55	Scaffold: Velvet + Improvement	4962711	45	110282	929708	327014	6	321967	7	224244	9	159464	12	90872	15	320	45	8	2325316	2219535	105781	2135876	83659	351122716	335149785	334944504	151	151	37.2	441.4	103.9
26189_8#56	Scaffold: Velvet + Improvement	4990829	55	90742.4	929704	324883	6	322011	7	214857	10	159791	12	91348	16	320	55	1	2447360	2332389	114971	2239922	92467	369551360	352190739	351973242	151	151	37.2	440.5	105.8
26189_8#57	Scaffold: Velvet + Improvement	4936783	45	109706	929708	325406	6	321989	7	222723	9	159464	12	96251	15	317	45	77	2335360	2230182	105178	2144268	85914	352639360	336757482	336552201	151	151	37.2	447.4	104.3
26189_8#58	Scaffold: Velvet + Improvement	4989055	47	106150	826839	324554	6	225818	8	214925	10	149968	13	88524	18	320	47	1	2213592	2110723	102869	2026898	83825	334252392	318719173	318523083	151	151	37.2	445	105.6
26189_8#59	Scaffold: Velvet + Improvement	5041630	54	93363.5	929430	324853	6	322005	7	222804	10	159801	12	91561	16	302	54	1711	2163876	2062371	101505	1979544	82827	326745276	311418021	311226432	151	151	37.1	448	103.2
26189_8#60	Scaffold: Velvet + Improvement	4952864	45	110064	605957	336977	6	322018	8	252794	9	159490	12	93622	15	320	45	230	2595126	2493694	101432	2411514	82180	391864026	376547794	376331602	151	151	37.4	418.8	104.6
26189_8#61	Scaffold: Velvet + Improvement	5329949	66	80756.8	493371	183129	9	162911	12	127526	16	91077	21	41133	30	308	66	946	2407218	2300313	106905	2211530	88783	363489918	347347263	347137730	151	151	37.2	442.9	107.9
26189_8#62	Scaffold: Velvet + Improvement	5340265	74	72165.7	417450	187806	10	152723	13	108254	17	74751	23	41123	32	301	74	370	2366878	2242207	124671	2136542	105665	357398578	338573257	338353518	151	151	36.9	436	101.7
26189_8#63	Scaffold: Velvet + Improvement	5110812	61	83783.8	420096	190943	10	179895	13	149941	16	103860	20	63108	26	308	61	2	2436870	2329099	107771	2240320	88779	367967370	351693949	351483941	151	151	37.3	430.4	108
26189_8#64	Scaffold: Velvet + Improvement	5430893	80	67886.2	417688	190975	9	178002	12	108133	16	66680	22	38672	32	308	80	73	2720106	2621712	98394	2542886	78826	410736006	395878512	395658445	151	151	37.6	393.6	111.9
26189_8#65	Scaffold: Velvet + Improvement	5341687	66	80934.6	417408	187829	10	179629	13	130666	16	75287	22	45418	30	308	66	13	2074498	1984411	90087	1910910	73501	313249198	299646061	299466519	151	151	37.3	434.2	107.8
26189_8#66	Scaffold: Velvet + Improvement	4804472	38	126433	746049	295305	5	188261	8	172619	10	136989	13	90872	18	308	38	2	2177210	2083337	93873	2007558	75779	328758710	314583887	314396194	151	151	37.3	430.3	104.6
26189_8#67	Scaffold: Velvet + Improvement	5261564	78	67455.9	341577	186144	11	141848	15	103955	19	74691	25	41722	34	308	78	0	2115508	2013592	101916	1929790	83802	319441708	304052392	303865205	151	151	37.1	440.5	106.4
26189_8#68	Scaffold: Velvet + Improvement	5016439	43	116661	659318	377342	5	342177	6	223199	8	146320	12	90694	16	308	43	10	2338888	2235386	103502	2149966	85420	353172088	337543286	337334954	151	151	37.2	439.9	104.7
26189_8#69	Scaffold: Velvet + Improvement	4960048	50	99201	658875	376654	5	347616	6	225786	8	149393	11	90878	16	308	50	4	2140568	2039149	101419	1954546	84603	323225768	307911499	307708155	151	151	36.9	445.8	105.6
26189_8#70	Scaffold: Velvet + Improvement	4963569	43	115432	659412	429206	5	378123	6	223408	8	149411	11	94028	15	308	43	230	2381002	2273857	107145	2186250	87607	359531302	343352407	343142030	151	151	37.2	448.6	134.8
26189_8#71	Scaffold: Velvet + Improvement	4959947	42	118094	659401	377379	5	342800	6	225849	8	149439	11	90733	16	308	42	184	2752938	2631670	121268	2535802	95868	415693638	397382170	397144431	151	151	37.3	429.7	111.8
26189_8#72	Scaffold: Velvet + Improvement	4962606	45	110280	658982	520950	5	342228	6	173022	8	146531	11	78249	16	308	45	65	2384616	2266831	117785	2169908	96923	360077016	342291481	342075543	151	151	37.1	460	116.7
26189_8#73	Scaffold: Velvet + Improvement	4960535	50	99210.7	659447	377351	5	342185	6	223217	8	149418	11	90710	16	308	50	3	2263250	2156146	107104	2068064	88082	341750750	325578046	325374565	151	151	37.1	454.1	103.5
26189_8#74	Scaffold: Velvet + Improvement	5145197	45	114338	937623	326820	5	321975	7	222781	9	149893	12	83778	16	317	45	55	2192952	2086002	106950	1996486	89516	331135752	314986302	314780251	151	151	36.9	453	117.4
26189_8#75	Scaffold: Velvet + Improvement	5163961	48	107583	929662	324869	6	225791	8	214912	10	159494	13	92506	17	318	48	1	2301096	2201150	99946	2118246	82904	347465496	332373650	332174191	151	151	37.2	441	105.3
26189_8#76	Scaffold: Velvet + Improvement	4962108	47	105577	935953	361937	4	324965	6	222765	8	159462	10	81564	14	308	47	77	2050520	1956378	94142	1878714	77664	309628520	295413078	295232274	151	151	37.2	444.7	106
26189_8#77	Scaffold: Velvet + Improvement	5057917	41	123364	944252	325081	6	321977	7	225394	9	159459	12	91295	16	370	41	198	2031060	1930633	100427	1845528	85105	306690060	291525583	291339122	151	151	37	459.2	106.6
26189_8#78	Scaffold: Velvet + Improvement	5162202	51	101220	937934	362742	4	321981	6	214866	8	149920	11	81564	16	320	51	153	2167434	2073446	93988	1995082	78364	327282534	313090346	312898977	151	151	37.2	438	104.1
26189_8#80	Scaffold: Velvet + Improvement	4997831	52	96112.1	929676	341825	5	322004	7	214881	9	159736	11	91358	15	320	52	3	2638682	2522668	116014	2425970	96698	398440982	380922868	380689055	151	151	37.2	444.4	104
26189_8#81	Scaffold: Velvet + Improvement	4993367	44	113486	1178567	357217	4	324959	6	222783	8	214074	10	94111	13	320	44	53	2404226	2302061	102165	2216528	85533	363038126	347611211	347392967	151	151	37.1	433.4	98.2
26189_8#82	Scaffold: Velvet + Improvement	4960358	47	105540	934323	325402	6	322004	7	217058	10	159459	12	92506	16	320	47	5	2243970	2141672	102298	2055678	85994	338839470	323392472	323192175	151	151	37.1	448.6	103.7
26189_8#83	Scaffold: Velvet + Improvement	4949713	41	120725	658885	377937	5	242427	6	171188	9	123880	12	81496	17	308	41	0	1999302	1911793	87509	1838298	73495	301894602	288680743	288502816	151	151	37.2	441	106.3
26189_8#84	Scaffold: Velvet + Improvement	5348460	68	78653.8	417699	187867	10	178068	13	108561	17	75326	23	48918	31	308	68	113	2395600	2300690	94910	2219806	80884	361735600	347404190	347198821	151	151	37.3	425.6	109.1
26189_8#85	Scaffold: Velvet + Improvement	5075781	56	90638.9	644343	190070	8	186586	10	126013	14	103011	18	67086	24	308	56	31	1955418	1864282	91136	1787892	76390	295268118	281506582	281329583	151	151	37.1	452.7	106.4
26189_8#86	Scaffold: Velvet + Improvement	4953724	49	101096	596764	382762	5	225810	7	173198	10	123940	13	75438	18	308	49	0	2428778	2335857	92921	2257718	78139	366745478	352714407	352505262	151	151	37.3	424.3	105.8
26189_8#87	Scaffold: Velvet + Improvement	4963145	46	107894	659484	377340	5	342192	6	225885	8	149385	11	91248	16	308	46	62	2225020	2124695	100325	2038636	86059	335978020	320828945	320621172	151	151	37	444.4	101.2
26189_8#88	Scaffold: Velvet + Improvement	4944319	45	109874	596683	377338	5	375140	6	225779	8	124135	11	79636	16	308	45	2	2096174	1999865	96309	1918908	80957	316522274	301979615	301789912	151	151	37.1	446.4	105.5
26189_8#89	Scaffold: Velvet + Improvement	4963091	47	105598	671141	377330	5	347573	6	220115	8	123928	11	83438	15	308	47	51	2121854	2032907	88947	1957664	75243	320399954	306968957	306780219	151	151	37.2	442	102.2
26189_8#90	Scaffold: Velvet + Improvement	5002847	54	92645.3	659146	429127	5	377939	6	223170	8	149377	11	74855	16	308	54	2257	1779952	1676078	103874	1605606	70472	268772752	253087778	252925775	151	151	37	453.9	104.6
26189_8#91	Scaffold: Velvet + Improvement	4805693	42	114421	746408	293671	5	225832	7	172667	10	136992	13	90872	17	308	42	1	2065498	1975922	89576	1900252	75670	311890198	298364222	298182043	151	151	37.2	441.1	103.3
26189_8#93	Scaffold: Velvet + Improvement	4960731	44	112744	659422	377338	5	342185	6	223637	8	149393	11	90897	15	308	44	1	2005686	1912122	93564	1833416	78706	302858586	288730422	288549334	151	151	37.1	450.8	107.4
26189_8#94	Scaffold: Velvet + Improvement	4961861	42	118140	659560	382669	5	241783	6	173182	9	123918	12	81512	17	308	42	64	2117270	2024185	93085	1946092	78093	319707770	305651935	305464374	151	151	37.2	443.3	105.5
26189_8#96	Scaffold: Velvet + Improvement	4962837	44	112792	746758	575224	4	573227	5	377371	6	149401	9	81688	14	308	44	3	2181342	2084055	97287	2002060	81995	329382642	314692305	314493852	151	151	37.1	434.4	104.4
26433_8#1	Scaffold: Velvet + Improvement	4966646	39	127350	1098929	464229	4	342235	5	223247	7	149450	10	94034	14	308	39	533	4482344	4197629	284715	3933506	264123	676833944	633841979	633420240	151	151	36.4	467.3	107.2
26433_8#2	Scaffold: Velvet + Improvement	4964437	37	134174	746756	575615	4	464227	5	225822	7	150065	10	94039	14	308	37	64	4504116	4210784	293332	3939750	271034	680121516	635828384	635401870	151	151	36.4	464.6	108
26433_8#3	Scaffold: Velvet + Improvement	4967550	40	124189	660072	506839	5	342312	6	225913	7	149491	10	81785	15	308	40	511	4807862	4504889	302973	4225308	279581	725987162	680238239	679784990	151	151	36.4	448.6	109.3
26433_8#5	Scaffold: Velvet + Improvement	4969295	36	138036	1061602	521003	4	342257	5	223233	7	149607	10	107477	13	308	36	229	4650826	4337396	313430	4047344	290052	702274726	654946796	654507908	151	151	36.3	464.4	113.3
26433_8#6	Scaffold: Velvet + Improvement	4966937	43	115510	659527	377393	5	342239	6	223232	8	149450	11	87158	16	308	43	200	4517572	4217547	300025	3939632	277915	682153372	636849597	636420625	151	151	36.3	463.6	110.5
26433_8#7	Scaffold: Velvet + Improvement	4966320	40	124158	659508	464350	5	342249	6	223239	8	149451	11	94053	15	308	40	4	5009142	4723290	285852	4460888	262402	756380442	713216790	712763433	151	151	36.7	432	113.7
26433_8#9	Scaffold: Velvet + Improvement	4961119	52	95406.1	748597	296251	5	225845	7	170517	10	149434	13	121038	16	320	52	289	4318326	4041269	277057	3786078	255191	652067226	610231619	609831983	151	151	36.4	452.7	113.3
26433_8#10	Scaffold: Velvet + Improvement	4966820	43	115507	596808	464351	5	405821	6	225854	8	151630	10	91074	15	308	43	42	4490782	4202626	288156	3936668	265958	678108082	634596526	634175877	151	151	36.4	457.7	110.5
26433_8#16	Scaffold: Velvet + Improvement	5049692	50	100994	1099773	378652	4	312529	5	173215	8	123984	11	75392	16	308	50	337	5329148	5024963	304185	4745816	279147	804701348	758769413	758285040	151	151	36.6	446	107.6
26433_8#17	Scaffold: Velvet + Improvement	4968427	40	124211	659526	377403	5	342239	6	225898	8	149447	11	81786	16	308	40	396	5427112	5126305	300807	4849664	276641	819493912	774072055	773585622	151	151	36.7	442.3	106.7
26433_8#18	Scaffold: Velvet + Improvement	4966303	39	127341	659513	377402	5	342238	6	223235	8	152119	11	94064	15	308	39	3	4556878	4263100	293778	3991278	271822	688088578	643728100	643298850	151	151	36.4	465.7	110
26433_8#19	Scaffold: Velvet + Improvement	4966450	43	115499	659529	377403	5	342247	6	201593	9	123970	12	90926	16	308	43	3	5430544	5134646	295898	4863474	271172	820012144	775331546	774844972	151	151	36.7	426.6	113
26433_8#23	Scaffold: Velvet + Improvement	4968991	42	118309	659495	377390	5	347620	6	223233	8	149471	11	91327	15	308	42	332	4490688	4172819	317869	3877912	294907	678093888	630095669	629659773	151	151	36.2	468.2	109.3
26433_8#29	Scaffold: Velvet + Improvement	4967629	40	124191	659553	382773	5	343020	6	223963	9	154335	11	89278	15	308	40	3	5118168	4817584	300584	4540818	276766	772843368	727455184	726992192	151	151	36.6	443.3	113
26433_8#50	Scaffold: Velvet + Improvement	4966547	40	124164	746761	575632	4	429209	5	225833	7	149591	10	104528	13	320	40	302	4178266	3882773	295493	3617002	265771	630918166	586298723	585896605	151	151	36.2	464.9	107.9
26433_8#51	Scaffold: Velvet + Improvement	4967713	43	115528	659541	377396	5	375204	6	231229	8	152799	10	91028	15	308	43	3	4802348	4504034	298314	4236840	267194	725154548	680109134	679663471	151	151	36.5	457.7	107.4
26433_8#68	Scaffold: Velvet + Improvement	4968893	46	108019	659467	464386	5	342237	6	223233	8	149460	11	90932	15	308	46	241	4401306	4126218	275088	3882594	243624	664597206	623058918	622646293	151	151	36.5	454	102.4
26433_8#71	Scaffold: Velvet + Improvement	4967305	38	130719	659476	464390	5	342238	6	225715	8	149500	11	90941	15	308	38	148	5191698	4891753	299945	4627000	264753	783946398	738654703	738186625	151	151	36.7	444	107.5
26433_8#72	Scaffold: Velvet + Improvement	4966197	44	112868	659496	520771	5	466948	6	223248	7	151600	10	91259	14	308	44	262	4783244	4483988	299256	4218642	265346	722269844	677082188	676643136	151	151	36.5	452.4	107.5
26433_8#73	Scaffold: Velvet + Improvement	4965741	36	137937	659511	520990	5	375268	6	342280	7	155604	9	94042	13	308	36	250	4697694	4400459	297235	4135928	264531	709351794	664469309	664036047	151	151	36.5	452.5	107.9
26433_8#74	Scaffold: Velvet + Improvement	4967142	45	110381	699710	429240	5	377398	6	225721	7	149588	10	90924	14	308	45	4	4462538	4160858	301680	3891420	269438	673843238	628289558	627854056	151	151	36.2	454.4	105.8
26433_8#75	Scaffold: Velvet + Improvement	4965519	36	137931	727702	520986	4	342214	6	225853	7	151980	10	94035	14	308	36	2	4473836	4204739	269097	3964352	240387	675549236	634915589	634504136	151	151	36.6	451.2	105
26433_8#79	Scaffold: Velvet + Improvement	4966483	38	130697	1099225	464225	4	342232	5	223233	7	150145	10	115331	13	320	38	712	4526998	4223280	303718	3955376	267904	683576698	637715280	637291447	151	151	36.4	464	109.7
26433_8#80	Scaffold: Velvet + Improvement	4965891	39	127331	596776	377379	5	275390	7	223238	9	152107	12	102504	16	308	39	363	4976340	4675569	300771	4408136	267433	751427340	706010919	705559630	151	151	36.6	443.1	110.4
26433_8#81	Scaffold: Velvet + Improvement	4966490	42	118250	746774	575666	4	342235	6	225825	7	149455	10	90932	15	308	42	3	4593524	4305979	287545	4052636	253343	693622124	650202829	649762192	151	151	36.4	445.1	104.6
26433_8#82	Scaffold: Velvet + Improvement	4967518	45	110389	600732	343016	6	301251	7	223233	9	127294	12	81805	17	308	45	157	5118098	4792699	325399	4501496	291203	772832798	723697549	723226761	151	151	36.5	451.3	110.4
26433_8#83	Scaffold: Velvet + Improvement	4965242	40	124131	659499	377374	5	375228	6	225819	8	150296	10	90922	15	308	40	1	4270532	4008978	261554	3776724	232254	644850332	605355678	604962621	151	151	36.5	451.1	106.3
26433_8#84	Scaffold: Velvet + Improvement	4969716	39	127429	659530	377412	5	343628	6	226398	8	150198	11	90922	15	308	39	17	5226644	4871117	355527	4550586	320531	789223244	735538667	735040116	151	151	36.3	472.7	109.5
10055_3_R1_P_trim	Scaffold: Velvet + Improvement	5146682	185	27819.9	596150	163927	9	120528	13	85799	18	56290	25	26765	38	300	185	88705	3484540	3384742	99798	3330138	54604	333304382	323567195	323211578	95	101	36.2	232.4	111.8
10100_3_R1_P_trim	Scaffold: Velvet + Improvement	5163656	101	51125.3	656750	377312	5	225988	7	149543	10	96113	15	69535	21	317	101	115974	2362864	2280529	82335	2226436	54093	234355355	226143839	226026815	99	101	36.1	324	157.5
10102_3_R1_P_trim	Scaffold: Velvet + Improvement	4932015	115	42887.1	453954	151161	11	102495	15	90569	20	72130	27	31101	38	308	115	104986	2228994	2156617	72377	2106784	49833	222522773	215275991	215174985	99	101	36.1	311.7	133.4
10155_3_R1_P_trim	Scaffold: Velvet + Improvement	5175595	81	63896.2	578298	347392	6	226343	8	149336	12	90837	16	59785	22	308	81	164277	2214490	2114505	99985	2048470	66035	220674484	210670602	210565499	99	101	35.9	349.5	168.7
10293_3_R1_P_trim	Scaffold: Velvet + Improvement	5105700	89	57367.4	722790	206295	8	180312	10	129142	14	90548	18	51377	26	263	89	333974	1570292	1437145	133147	1355000	82145	156893396	143569137	143493321	99	101	35.6	357.8	168
10393_3_R1_P_trim	Scaffold: Velvet + Improvement	5151385	110	46830.8	597963	272065	6	204157	8	148842	12	110828	16	69601	21	302	110	142537	2134294	2041702	92592	1976518	65184	211458975	202233634	202128558	99	101	35.8	381.4	171
10587_3_R1_P_trim	Scaffold: Velvet + Improvement	5083607	159	31972.4	576258	225337	8	161291	11	120690	14	74245	19	34195	29	279	159	317748	1688478	1550323	138155	1472186	78137	167834548	154053741	153966808	99	101	35.9	332.7	176.1
10799_3_R1_P_trim	Scaffold: Velvet + Improvement	5137052	179	28698.6	521965	94560	13	84262	19	61720	26	49045	35	26708	49	281	179	231376	1865644	1753280	112364	1688354	64926	183596306	172477888	172369916	98	101	36	320.3	157
10952_3_R1_P_trim	Scaffold: Velvet + Improvement	5147629	202	25483.3	309488	88971	18	71584	25	59045	32	37857	43	21586	61	294	202	156756	2008944	1921623	87321	1869268	52355	198435467	189767256	189662549	98	101	36.1	298.4	127.6
11185_3_R1_P_trim	Scaffold: Velvet + Improvement	5190537	68	76331.4	597371	235349	7	185265	9	120943	13	89075	18	63452	25	344	68	88236	2501450	2428373	73077	2374684	53689	247504736	240220332	240100523	98	101	36	352.2	152
11214_3_R1_P_trim	Scaffold: Velvet + Improvement	5139347	123	41783.3	608869	395197	5	181085	7	147350	11	94631	15	53094	22	310	123	128723	2048524	1954272	94252	1890654	63618	203708647	194290285	194182683	99	101	35.8	356.2	181.9
11279_3_R1_P_trim	Scaffold: Velvet + Improvement	5134034	164	31305.1	597159	144995	12	109782	16	85435	21	41977	29	26171	45	300	164	145379	2176614	2087122	89492	2032830	54292	214688764	205820605	205704507	98	101	36.1	316.9	149.4
11522_3_R1_P_trim	Scaffold: Velvet + Improvement	5134579	137	37478.7	611100	377034	5	149583	8	90631	12	58706	19	31152	30	224	137	97348	2609816	2529252	80564	2477650	51602	258042569	250020323	249865609	98	101	36.2	307.8	156.8
11658_3_R1_P_trim	Scaffold: Velvet + Improvement	5140428	122	42134.7	534884	285757	6	173091	8	146162	11	90627	15	55892	22	308	122	157973	2010692	1911147	99545	1844512	66635	200984506	191012805	190912594	99	101	35.9	360.2	192.2
11711_3_R1_P_trim	Scaffold: Velvet + Improvement	4888926	155	31541.5	584257	184863	8	172649	10	123409	14	75593	19	42776	27	300	155	81294	2624444	2534411	90033	2488906	45505	241610128	233049862	232794423	92	101	36.4	269.1	154.8
11949_3_R1_P_trim	Scaffold: Velvet + Improvement	5106087	182	28055.4	388567	102358	14	82693	19	65475	26	39075	36	20660	54	213	182	146425	2337960	2230705	107255	2183284	47421	220292237	210035592	209792676	94	101	36.4	258.2	149.9
11988_3_R1_P_trim	Scaffold: Velvet + Improvement	5096761	160	31854.8	390218	129153	12	103578	17	71063	23	53615	31	29779	43	301	160	318975	1781610	1629169	152441	1559528	69641	173077113	158187055	158033022	97	101	36.1	288.9	170.6
12146_3_R1_P_trim	Scaffold: Velvet + Improvement	4916689	169	29092.8	343565	73049	21	59446	28	48780	37	29691	50	21241	69	305	169	150945	2430784	2321148	109636	2269838	51310	226029054	215611148	215378642	92	101	36.4	263.5	145.8
12228_3_R1_P_trim	Scaffold: Velvet + Improvement	5159458	90	57327.3	596313	271603	6	173164	8	149235	11	109458	15	66526	21	222	90	77667	2657086	2578150	78936	2523838	54312	262138914	254277568	254120294	98	101	36	327.9	174
168CHE_F_S175	Scaffold: Velvet + Improvement	4812558	179	26885.8	359463	112111	14	77333	19	57511	26	41172	35	26367	49	302	179	597547	1077344	913600	163744	827342	86258	107183526	90902265	90877951	99	101	39.1	359.7	179
2101_R1_P_trim	Scaffold: Velvet + Improvement	4890582	217	22537.2	326358	112750	13	93929	18	73820	24	50862	32	26758	45	301	217	42784	4017958	3922850	95108	3877560	45290	364651658	355651688	355111652	90	101	36.6	197.2	84.4
371-14	Scaffold: Velvet + Improvement	4820985	111	43432.3	276533	81918	20	64242	26	52104	35	38355	46	26999	60	320	111	140	3231750	3146950	84800	3083618	63332	480601580	467986618	467880055	148	151	35.9	375	121
6948_11_R1_P_trim	Scaffold: Velvet + Improvement	4887232	177	27611.5	420072	149482	11	121946	14	87486	19	65593	25	36518	36	280	177	85573	3268228	3166408	101820	3119068	47340	304315404	294597001	294220129	93	101	36.5	224	110.5
8351_3_R_form_R1_P_trim	Scaffold: Velvet + Improvement	5062843	215	23548.1	594925	95115	14	88484	19	64741	26	45704	35	19285	53	300	215	287447	2198450	2032373	166077	1959410	72963	206711495	190848085	190644364	94	101	36.1	296.1	184
8820_13_R1_P_trim	Scaffold: Velvet + Improvement	5195721	109	47667.2	420069	149337	11	92357	15	73693	21	57361	29	30565	40	319	109	119799	3149610	3044542	105068	2989296	55246	300933863	290743631	290441776	95	101	36.3	256.5	137.5
8866_3_R1_P_trim	Scaffold: Velvet + Improvement	5098209	203	25114.3	407568	120708	13	83873	18	64645	25	44398	34	25484	49	301	203	235193	2319488	2175812	143676	2113558	62254	220105034	206312981	206088142	94	101	36.1	260.2	141.8
8874_3_R1_P_trim	Scaffold: Velvet + Improvement	5174529	86	60168.9	596236	231419	8	149467	11	90666	15	74742	21	31818	32	335	86	51416	4825132	4723483	101649	4658492	64991	462250409	452287733	451818883	95	101	36.2	245	122.8
8944_3_R1_P_trim	Scaffold: Velvet + Improvement	4899128	134	36560.7	453631	177848	8	149270	11	105671	15	85296	21	32130	30	322	134	113992	2794258	2702390	91868	2649394	52996	272935239	263877421	263663431	97	101	36.2	280.8	146.8
8977_3_R1_P_trim	Scaffold: Velvet + Improvement	5117605	213	24026.3	595305	93680	12	73821	18	53485	26	36488	37	19833	57	302	213	200853	2364794	2239969	124825	2183196	56773	228250348	216097761	215881335	96	101	36.2	253.1	127.3
9060_3_R1_P_trim	Scaffold: Velvet + Improvement	5094627	206	24731.2	366481	67692	19	52002	27	38510	38	29752	54	21364	74	239	206	126788	2755042	2646669	108373	2596068	50601	263587751	253065895	252792404	95	101	36.2	237.4	115
9266_3_R1_P_trim	Scaffold: Velvet + Improvement	4859562	61	79664.9	597160	189042	7	135442	11	120896	14	88684	19	52355	26	308	61	80397	2604792	2528470	76322	2474848	53622	259409609	251772118	251639189	99	101	36	306.5	148.2
9460_3_R1_P_trim	Scaffold: Velvet + Improvement	5167175	89	58058.2	596477	302992	6	149515	9	115038	13	89325	18	49073	26	305	89	92302	2748158	2655587	92571	2601436	54151	268032840	258893630	258669483	97	101	36.2	282.6	161
9541_3_R1_P_trim	Scaffold: Velvet + Improvement	4906316	172	28525.1	310419	120682	12	96566	17	65878	23	47068	32	29108	45	302	172	191185	2365242	2252134	113108	2190976	61158	231775704	220610805	220449743	97	101	36.3	283.1	138.2
9713_3_R1_P_trim	Scaffold: Velvet + Improvement	5140970	182	28247.1	253410	78535	22	66425	29	45741	38	29846	53	19211	74	312	182	226330	2279778	2152193	127585	2097692	54501	218136764	205811190	205587096	95	101	36.2	241	120.2
9745_3_R1_P_trim	Scaffold: Velvet + Improvement	5150098	147	35034.7	843978	189429	8	167985	11	92347	16	61903	22	32228	32	300	147	113100	2393414	2305118	88296	2253228	51890	235220932	226470989	226294773	98	101	36.2	284.1	155.1
9780_3_R1_P_trim	Scaffold: Velvet + Improvement	5052590	212	23833	453001	126389	12	97459	16	83916	22	50174	30	23271	45	300	212	133801	2833272	2716540	116732	2663378	53162	263433026	252339359	252063456	92	101	36.4	268.6	153.9
9849_3_R1_P_trim	Scaffold: Velvet + Improvement	5126148	113	45364.1	596006	204554	8	145296	12	101550	16	84152	21	51002	29	308	113	85982	3050074	2956155	93919	2902842	53313	290038609	280903889	280634943	95	101	36.3	286.2	164.3
9936_3_R1_P_trim	Scaffold: Velvet + Improvement	4884681	113	43227.3	396423	179922	9	130210	13	89494	17	73535	23	42868	33	313	113	77650	2865818	2786568	79250	2741108	45460	277099706	269314815	269086210	96	101	36.3	261.4	131.8
9963_3_R1_P_trim	Scaffold: Velvet + Improvement	5135088	160	32094.3	637981	376013	5	169968	8	149371	11	92488	15	35798	24	257	160	109857	2496852	2401647	95205	2343776	57871	245400576	235965580	235789935	98	101	36	294.4	159.7
L10142_3_L001	Scaffold: Velvet + Improvement	5198566	47	110608	596648	428960	5	225764	7	173187	9	120936	13	90662	18	308	47	13932	17903086	16855052	1048034	16741056	113996	1808211686	1702360252	1701483698	101	101	38	274.3	114.9
L10308_3_L001	Scaffold: Velvet + Improvement	5102178	45	113382	596982	428792	5	226924	7	173189	9	149368	12	89649	17	308	45	943	19459778	18364734	1095044	18211376	153358	1965437578	1854838134	1853938205	101	101	37.9	296	120.6
L10433_3_L001	Scaffold: Velvet + Improvement	5194562	44	118058	695104	377320	5	342158	6	156953	9	106287	13	86704	18	308	44	8266	16027380	14910007	1117373	14808048	101959	1618765380	1505910707	1505070982	101	101	37.9	283.9	121.7
L10958_3_L001	Scaffold: Velvet + Improvement	5077528	42	120894	800509	428724	5	377382	6	173206	8	149382	11	78402	16	308	42	4547	16481722	15539703	942019	15403446	136257	1664653922	1569510003	1568756360	101	101	37.8	306.9	125.9
L11198_3_L001	Scaffold: Velvet + Improvement	5197486	49	106071	596331	377442	5	225751	7	154856	10	96825	14	74834	20	308	49	6700	20831548	19678374	1153174	19517386	160988	2103986348	1987515774	1986557824	101	101	37.8	300	122.8
L11428_3_L001	Scaffold: Velvet + Improvement	5193334	53	97987.4	596536	377422	5	225757	7	159153	10	106741	14	77872	19	308	53	50901	18514950	17514400	1000550	17350532	163868	1870009950	1768954400	1768086770	101	101	37.9	286.4	119.4
L12155_3_L001	Scaffold: Velvet + Improvement	5198050	50	103961	696499	573269	5	377923	6	159177	8	102522	12	78397	17	308	50	20555	13799966	12939528	860438	12791034	148494	1393796566	1306892328	1306214033	101	101	37.5	353.2	147
L12299_3_L001	Scaffold: Velvet + Improvement	4915411	35	140440	697318	534373	4	225760	6	177245	8	149434	12	90677	16	308	35	31921	13569304	12895888	673416	12762178	133710	1370499704	1302484688	1301855079	101	101	37.6	291.5	125.7
L12306_3_L001	Scaffold: Velvet + Improvement	5195620	47	110545	695212	574870	5	574870	5	173186	7	120920	11	81299	16	308	47	4086	16416648	15170533	1246115	15070832	99701	1658081448	1532223833	1531275218	101	101	38.1	249.5	100.7
L9114_3_L001	Scaffold: Velvet + Improvement	5166853	41	126021	596499	464653	5	225748	7	173179	9	129295	13	90662	17	308	41	24705	24966740	17879457	7087283	17734120	145337	2521640740	1805825157	1802894210	101	101	37.9	225.2	113.3
L9412_3_L001	Scaffold: Velvet + Improvement	4938613	49	100788	658470	464017	5	342275	6	225406	8	150141	11	102296	15	308	49	31378	10200852	9685284	515568	9578882	106402	1030286052	978213684	977760460	101	101	37.5	329.9	136.7
L9673_3_L001	Scaffold: Velvet + Improvement	5101711	45	113371	695457	574792	5	574792	5	173202	7	149368	10	90610	15	308	45	4384	17889012	16966544	922468	16812822	153722	1806790212	1713620944	1712846369	101	101	37.9	302.5	124.3
MCMA353_S8	Scaffold: Velvet + Improvement	4884583	86	56797.5	1015013	376746	4	225576	6	149522	8	91860	12	73749	18	308	86	56422	2799640	2744247	55393	2720980	23267	260881534	256219607	256182618	93	101	39.2	274.1	170.3
MCMA357_S10	Scaffold: Velvet + Improvement	4893641	283	17292	192206	60779	26	48960	35	35574	47	25511	63	15955	86	301	283	143052	2572236	2445717	126519	2419554	26163	219739786	210196665	210150789	85	101	39.3	220.2	126.9
MCMA363_S11	Scaffold: Velvet + Improvement	4799136	223	21520.8	308746	75188	20	61538	27	46662	36	34831	47	24353	63	300	223	336909	1752800	1595823	156977	1542472	53351	161642604	147481705	147449234	92	101	39.1	285.5	180.1
MCMA384_S16	Scaffold: Velvet + Improvement	4861243	147	33069.7	394844	149604	11	90706	15	83811	21	74006	27	46278	36	279	147	159449	1650454	1572639	77815	1539248	33391	160245174	152812342	152787615	97	101	39.2	274.6	157.8
MCMA403_S18	Scaffold: Velvet + Improvement	4905303	241	20354	284131	73064	18	63076	25	56945	33	34783	43	18892	62	239	241	150670	1860980	1772813	88167	1743572	29241	174437526	166413567	166385970	93	101	39.3	230.3	127.6
MCMA405_S19	Scaffold: Velvet + Improvement	4841604	258	18765.9	318618	79264	18	58402	26	45010	36	32725	49	19644	67	235	258	158761	2168170	2047944	120226	2018668	29276	190581145	180768738	180731919	87	101	39.2	229.3	132.8
MCMA465_S25	Scaffold: Velvet + Improvement	4820597	265	18190.9	268699	55084	26	42844	36	32180	49	25367	66	18011	88	282	265	170046	2215596	2081188	134408	2051498	29690	191155382	180549457	180506750	86	101	39.3	225.6	132.6
MURB007_S31	Scaffold: Velvet + Improvement	4824587	206	23420.3	275553	92923	17	78732	23	55450	30	37704	41	21293	58	300	206	94714	2429098	2335559	93539	2312472	23087	214904454	207591347	207554760	88	101	39.3	229.5	130.7
MURB047_S32	Scaffold: Velvet + Improvement	4840990	166	29162.6	596409	203611	7	145767	10	99500	14	73778	19	45714	28	278	166	53504	2481654	2426362	55292	2405862	20500	231006900	226282541	226251848	93	101	39.3	239.4	131.9
MURB061_S33	Scaffold: Velvet + Improvement	4743679	303	15655.7	145379	29905	47	24496	64	19006	87	14682	115	9184	155	264	303	393276	1554902	1369744	185158	1324296	45448	138813471	122751134	122716399	89	101	39.3	237.4	140.4
N0237_S106	Scaffold: Velvet + Improvement	4810362	154	31236.1	531657	169138	8	123900	11	95224	15	74478	21	35824	30	301	154	267276	1657862	1537086	120776	1494430	42656	153923710	142978447	142950172	92	101	39.2	272.8	163.1
N0238_S107	Scaffold: Velvet + Improvement	4857180	189	25699.4	390726	103142	16	86916	21	72670	27	60889	34	26776	46	293	189	306531	1582232	1455041	127191	1405864	49177	149527316	137674171	137646217	94	101	39.2	283	169.1
N0330_S108	Scaffold: Velvet + Improvement	4790573	285	16809	141735	43855	36	36965	48	29396	62	20505	82	14850	108	292	285	551922	1371006	1164854	206152	1101354	63500	126546599	107675465	107641603	92	101	39.2	255.2	148.4
N0382_S110	Scaffold: Velvet + Improvement	4840780	101	47928.5	947142	222638	5	192204	7	149413	10	95789	14	71614	20	308	101	87002	2092530	2041234	51296	2015370	25864	202995480	198103239	198079542	97	101	39.2	282.2	161.4
N0396_S112	Scaffold: Velvet + Improvement	4848076	277	17502.1	314613	49924	25	44622	35	29386	49	24339	67	12827	93	303	277	513190	1483964	1299124	184840	1237870	61254	138835494	121626160	121594042	93	101	39.2	266.7	165.7
N0430_H09_S149	Scaffold: Velvet + Improvement	4846761	223	21734.3	279585	81510	18	58693	25	47201	34	33638	46	20822	63	302	223	487560	1371422	1201053	170369	1136432	64621	130565600	114405771	114376315	95	101	39.2	284.1	174.4
N0430_S113	Scaffold: Velvet + Improvement	4806970	256	18777.2	240649	55188	27	44954	36	34343	48	25912	64	15864	87	302	256	569592	1343750	1151285	192465	1084210	67075	126924738	108791227	108760243	94	101	39.2	276.1	168.4
N0442_S114	Scaffold: Velvet + Improvement	4857975	198	24535.2	361743	87007	16	66576	22	54877	30	32620	41	22425	59	274	198	394431	1492666	1342443	150223	1287508	54935	141284250	127154106	127125398	94	101	39.2	273.6	165.2
N0487_S116	Scaffold: Velvet + Improvement	4732962	403	11744.3	134469	29380	50	22586	69	17298	93	12724	126	7054	172	261	403	769515	1186816	938150	248666	861912	76238	111296892	87995063	87961867	93	101	39.1	261.8	157.4
N0502_H16_S154	Scaffold: Velvet + Improvement	4747052	427	11117.2	87870	26341	54	21031	75	15740	101	11951	135	6885	187	305	427	844764	994910	770315	224595	686090	84225	97549580	75539576	75509967	98	101	39.2	279.3	160.7
N0502_S117	Scaffold: Velvet + Improvement	4864911	215	22627.5	385215	85286	16	71168	22	55283	30	37105	40	21368	58	300	215	399124	1534568	1376400	158168	1321000	55400	143559343	128899579	128868223	93	101	39.2	268.6	160.9
N0519_S118	Scaffold: Velvet + Improvement	4763785	288	16540.9	107453	35361	43	30706	58	26660	74	17628	96	10228	132	295	288	504092	1386714	1205817	180897	1148664	57153	129625191	112819154	112787693	93	101	39.2	246.1	139.4
N0545_S119	Scaffold: Velvet + Improvement	4890557	202	24210.7	248728	56545	23	44423	33	35866	45	25868	61	16712	84	302	202	435643	1400296	1247187	153109	1189860	57327	133974781	119388562	119360690	95	101	39.2	266.9	154.7
P0114_S41	Scaffold: Velvet + Improvement	4657365	482	9662.58	133139	20528	71	15478	97	12047	131	9308	175	5436	239	271	482	634030	1253096	1015499	237597	955592	59907	113610460	92301454	92266538	90	101	39.3	239.3	138.5
P0165_S44	Scaffold: Velvet + Improvement	4830045	316	15285	191983	47550	32	35618	44	27443	60	19083	81	11872	112	303	316	360138	1780780	1594861	185919	1550804	44057	156501143	140824148	140785320	87	101	39.2	238.5	145.2
P0180_S47	Scaffold: Velvet + Improvement	4908339	150	32722.3	583999	201834	7	140914	10	118377	14	74642	19	38998	28	233	150	105985	2323300	2247455	75845	2222102	25353	214062963	207564607	207533184	92	101	39.3	245.6	144.1
P0205_S48	Scaffold: Velvet + Improvement	4854751	129	37633.7	578296	287560	7	162083	9	126094	12	75252	17	48893	24	247	129	45741	2472804	2424772	48032	2402972	21800	236329002	231982072	231954972	95	101	39.2	255.5	145.6
P0220_S49	Scaffold: Velvet + Improvement	4891245	257	19032.1	192189	53700	29	49650	38	32600	50	26025	66	16706	89	301	257	169110	2354268	2236439	117829	2204044	32395	209713339	200141359	200103150	89	101	39.3	252.2	149.5
P0271_S50	Scaffold: Velvet + Improvement	4865180	226	21527.3	243309	78160	18	61299	25	46574	34	31712	46	22087	63	301	226	165640	2225768	2111482	114286	2077952	33530	199636915	190183617	190148497	89	101	39.3	258.2	155.7
P0296_S54	Scaffold: Velvet + Improvement	4879829	146	33423.5	596420	149484	9	118271	13	89031	17	71631	23	49849	32	309	146	70322	2947488	2861515	85973	2836546	24969	261844190	255358730	255315359	88	101	39.2	255	157.5
P0317_S56	Scaffold: Velvet + Improvement	4921650	120	41013.8	474393	225716	7	149381	10	108175	14	84139	19	45511	27	302	120	40145	3584920	3508856	76064	3485790	23066	320872733	315181296	315135670	89	101	39.3	233.8	133
P0320_S55	Scaffold: Velvet + Improvement	4898190	187	26193.5	596249	175812	8	121765	11	84285	16	58448	23	32182	33	248	187	86241	2665900	2571800	94100	2547288	24512	234206877	227027518	226986257	87	101	39.3	237.7	140.5
P0330_S57	Scaffold: Velvet + Improvement	4819016	197	24462	277099	112752	14	84066	19	74611	25	47652	32	23902	48	253	197	112939	2520900	2419588	101312	2394588	25000	220538532	212670555	212630554	87	101	39.2	233.2	141
P0363_S59	Scaffold: Velvet + Improvement	4897662	186	26331.5	286904	95967	14	81905	19	68581	26	50352	34	30830	46	276	186	87162	2677148	2594300	82848	2568802	25498	239578346	232964124	232924776	89	101	39.2	248.3	151.9
P0378_S60	Scaffold: Velvet + Improvement	4909312	171	28709.4	395106	147101	11	115297	15	74497	21	50880	29	33348	40	303	171	63209	2961588	2884490	77098	2861706	22784	263823388	257922172	257879433	89	101	39.2	240.8	138.6
P0380_S61	Scaffold: Velvet + Improvement	4858796	193	25175.1	295172	88656	17	80873	22	55010	30	35538	41	26612	56	300	193	133328	2312808	2206822	105986	2177260	29562	205949418	197209350	197171494	89	101	39.2	245.4	149
P0390_S62	Scaffold: Velvet + Improvement	4820456	105	45909.1	400102	124181	11	101485	16	73624	21	54777	29	32162	40	301	105	230762	1932278	1796315	135963	1755858	40457	175066791	163264466	163230093	90	101	39.2	266.4	168.1
P0407_S66	Scaffold: Velvet + Improvement	4855856	211	23013.5	273063	90651	16	71471	22	54830	30	41000	40	21650	57	271	211	107788	2379218	2281116	98102	2255760	25356	210555165	202762063	202725663	88	101	39.3	234.7	138.8
P0428_S72	Scaffold: Velvet + Improvement	4832308	239	20218.9	266353	90052	18	62075	25	47166	34	28816	47	19248	67	244	239	282532	1796576	1647431	149145	1604160	43271	162907259	149764584	149731250	90	101	39.2	246.7	145.1
P0456_S69	Scaffold: Velvet + Improvement	4799507	250	19198	191961	57317	27	47283	36	36944	48	26666	64	16759	87	301	250	220823	1843744	1711057	132687	1675644	35413	165672506	154238151	154206059	89	101	39.2	235.9	136.6
P0460_S70	Scaffold: Velvet + Improvement	4878435	200	24392.2	268622	97181	17	83722	22	62032	28	45836	37	25472	52	298	200	134358	2226146	2125571	100575	2097640	27931	198965280	190634112	190598081	89	101	39.2	237.1	139.6
P0467_S73	Scaffold: Velvet + Improvement	4793426	225	21304.1	331728	79858	17	64812	24	51553	32	34313	43	21184	60	301	225	241141	1947622	1800407	147215	1764104	36303	170226412	158120736	158081364	87	101	39.3	237.5	139.3
P0468_S74	Scaffold: Velvet + Improvement	4907595	183	26817.5	607760	225014	7	199837	9	99151	13	84170	18	37980	27	300	183	79092	2684428	2595196	89232	2570418	24778	234709998	227835001	227787026	87	101	39.2	229.7	135.7
P0483_S76	Scaffold: Velvet + Improvement	4930263	173	28498.6	412227	175705	9	123847	13	96999	17	57929	25	38909	35	305	173	50623	2777648	2710590	67058	2686214	24376	253339053	247805896	247768444	91	101	39.3	244	143.6
P0490_S78	Scaffold: Velvet + Improvement	4912589	206	23847.5	421071	121522	11	86052	16	60590	22	45707	31	25221	45	203	206	84906	2455196	2387265	67931	2364816	22449	226129678	220331681	220300467	92	101	39.3	227.6	121
P0494_S80	Scaffold: Velvet + Improvement	4929336	107	46068.6	596330	225469	7	184758	10	95199	13	80005	18	50871	26	303	107	72597	2359034	2310604	48430	2287002	23602	227927569	223374754	223348254	96	101	39.1	267.2	155.6
P0503_S81	Scaffold: Velvet + Improvement	4851788	231	21003.4	192134	71167	25	55962	32	44464	42	32089	55	19828	74	300	231	274571	1570062	1449333	120729	1409468	39865	147338884	136138128	136111459	93	101	39.3	250.8	146.3
P0507_S82	Scaffold: Velvet + Improvement	4892876	252	19416.2	269132	84944	17	76572	23	55105	30	39563	41	21723	58	258	252	136055	2027874	1942226	85648	1915146	27080	185999034	178465302	178433834	91	101	39.3	233.3	123.1
P0508_H14_S138	Scaffold: Velvet + Improvement	4728861	335	14116	153195	35050	38	29284	53	21308	71	17025	96	10913	131	205	335	641548	1215584	1000542	215042	930078	70464	114079595	93982184	93950721	93	101	39.2	267.8	161.5
P0508_S83	Scaffold: Velvet + Improvement	4824005	168	28714.3	596307	184127	8	149607	10	120808	14	73785	20	32844	28	300	168	70921	2338596	2281586	57010	2260382	21204	216981277	211988055	211958193	92	101	39.2	246.5	140
P0510_S84	Scaffold: Velvet + Improvement	4870051	176	27670.7	311094	148144	11	103793	15	90443	20	71547	26	30805	37	286	176	151160	1830354	1749490	80864	1718666	30824	173682067	166190402	166164697	94	101	39.2	259.9	153.4
P0529_S87	Scaffold: Velvet + Improvement	4866484	129	37724.7	443870	192670	9	184972	11	129756	15	90836	19	47117	26	301	129	336713	1293244	1183747	109497	1123016	60731	128360438	117528281	117506461	99	101	39.1	348.3	179.1
P0530_S88	Scaffold: Velvet + Improvement	4807260	175	27470.1	357275	113692	13	93046	18	74442	23	49514	31	25748	46	304	175	696766	1030030	848902	181128	752286	96616	102269972	84302189	84276284	99	101	39	383.1	186.9
SRR1645171	Scaffold: Velvet + Improvement	4841022	69	70159.7	588351	165193	9	99604	13	88998	18	65423	24	38902	32	342	69	83806	2487366	2309981	177385	2283474	26507	245690806	228195155	228110648	98	100	36.3	286.5	156.8
SRR1645388	Scaffold: Velvet + Improvement	4918523	57	86289.9	580997	219207	8	192262	10	109218	14	84066	19	54597	26	344	57	42868	3140446	2897811	242635	2874256	23555	310589308	286660581	286544968	98	100	36.4	286.1	161.4
SRR1645545	Scaffold: Velvet + Improvement	4875643	89	54782.5	430392	97538	12	83139	17	67011	24	51910	32	28694	44	367	89	168943	2316178	2101552	214626	2032916	68636	223973795	204095230	203970917	96	100	34.4	247.8	106.5
SRR1645768	Scaffold: Velvet + Improvement	4933633	53	93087.4	662306	460258	5	268848	6	174439	9	149390	12	87418	16	320	53	14452	7656554	7134196	522358	7097262	36934	754873724	703355479	703100267	98	100	35.8	231.1	90.7
SRR1646227	Scaffold: Velvet + Improvement	4937993	69	71565.1	467623	122082	12	114596	16	82952	21	72098	27	42745	37	437	69	39966	0	0	0	0		0	0	0	0	30	0	0	0
SRR1646230	Scaffold: Velvet + Improvement	4854129	35	138689	627634	464387	5	337048	6	176004	8	149528	11	92179	15	308	35	23529	3380806	3221574	159232	3203592	17982	332934266	317309928	317227719	98	100	35.8	267.4	117.2
SRR1646238	Scaffold: Velvet + Improvement	4877495	49	99540.7	626883	224871	7	179455	9	120759	13	84069	18	48633	25	344	49	90876	2540406	2134167	406239	2104082	30085	250981425	210930835	210775202	98	100	36.3	257	144.2
SRR1958036	Scaffold: Velvet + Improvement	4880983	43	113511	550892	259695	6	222577	8	179882	10	120914	14	69518	20	337	43	36264	3259570	2826387	433183	2803736	22651	322809093	280032284	279839221	99	100	36.5	237.6	121.8
SRR1958303	Scaffold: Velvet + Improvement	4838785	212	22824.5	164362	41515	36	33896	49	28109	65	22842	84	14732	110	307	212	53800	3300386	2930193	370193	2907234	22959	327376230	290742384	290577284	99	100	36.8	241.6	121.8
SRR1960363	Scaffold: Velvet + Improvement	4941352	96	51472.4	513377	137291	10	98739	14	86692	20	61045	26	45321	35	302	96	74797	2956274	2533031	423243	2505802	27229	292413551	250747243	250631191	98	100	36.2	249.7	124.8
SRR1965263	Scaffold: Velvet + Improvement	4840982	214	22621.4	176842	38981	38	29820	51	25029	69	20473	91	13248	120	319	214	371946	2069168	1556887	512281	1486250	70637	200608027	150690841	150542210	96	100	37.3	227.5	118.4
SRR1965387	Scaffold: Velvet + Improvement	4891576	47	104076	660667	202023	7	197962	9	175274	12	120223	15	81675	20	308	47	217875	2262544	1875685	386859	1820666	55019	220453287	182599709	182469729	97	100	37.4	252	136.6
SRR1966023	Scaffold: Velvet + Improvement	4941755	50	98835.1	596485	234776	7	166476	10	120967	13	84142	18	56306	25	1363	50	26089	5089502	4445755	643747	4409464	36291	498045609	435225250	434932627	97	100	34.7	217.8	99.7
SRR1966408	Scaffold: Velvet + Improvement	4880792	44	110927	599938	243686	6	198330	8	145867	11	90582	16	56299	22	308	44	54587	4037740	3721852	315888	3673972	47880	382422727	351970697	351828191	94	100	37.4	245	107.4
SRR1966418	Scaffold: Velvet + Improvement	4852210	52	93311.7	468757	176338	8	149136	11	110583	15	90236	20	55583	27	308	52	163433	2749886	2576179	173707	2514388	61791	262856634	246400954	246350759	95	100	37	290.4	117.3
SRR1966509	Scaffold: Velvet + Improvement	4899408	130	37687.8	368133	77347	20	54023	28	43604	38	30536	51	22001	70	322	130	433444	2238382	1958460	279922	1868828	89632	213250308	186836221	186764490	95	100	37	248.8	103.1
SRR1966593	Scaffold: Velvet + Improvement	4891718	49	99831	488240	190494	8	149477	11	100080	15	84004	20	56301	27	337	49	39603	3946302	3460777	485525	3426508	34269	384579805	337477301	337284018	97	100	34.5	224	97.8
SRR1966635	Scaffold: Velvet + Improvement	4890507	65	75238.6	472114	192244	8	149476	11	91906	16	63830	22	45511	31	337	65	60626	2967042	2434104	532938	2403746	30358	291444939	239295634	239094018	98	100	35.6	218.4	107.3
SRR1966656	Scaffold: Velvet + Improvement	4848924	673	7204.94	83381	16315	88	13207	121	10206	162	7115	219	3819	309	300	673	127895	2555040	2019197	535843	1969862	49335	247063137	194331421	194119050	96	100	37.2	180.1	69
SRR1967419	Scaffold: Velvet + Improvement	4872162	162	30075.1	146402	60245	28	45623	37	32365	50	27809	66	18941	88	307	162	309972	2426540	2194827	231713	2114486	80341	221200489	199810254	199730252	91	100	36.5	236.1	95.9
SRR1967438	Scaffold: Velvet + Improvement	4893329	56	87380.9	599492	172801	8	149294	11	98979	15	83951	20	58737	27	342	56	33181	3850358	3566945	283413	3539782	27163	376611415	348973354	348814276	97	100	34.7	231.3	103.4
SRR1967447	Scaffold: Velvet + Improvement	4854277	54	89894	599423	190887	7	160650	10	93767	14	80208	19	42063	28	344	54	22297	4208400	4055731	152669	4037542	18189	416054751	401021033	400935504	98	100	36.1	285.2	125.3
SRR1967883	Scaffold: Velvet + Improvement	4946217	60	82436.9	387592	163831	11	137409	14	120835	18	85026	23	45505	30	337	60	85427	3474026	3198628	275398	3148860	49768	329347388	302734752	302592946	94	100	37.3	237.1	99.7
SRR1967938	Scaffold: Velvet + Improvement	4921360	40	123034	594017	443955	5	211893	7	166433	10	149552	13	84085	17	337	40	42604	3028884	2794472	234412	2773002	21470	298926137	275893431	275776675	98	100	35.9	252.6	126.3
SRR1968061	Scaffold: Velvet + Improvement	4852587	38	127700	722824	341581	5	261698	7	149510	9	101288	13	63297	19	339	38	25423	4239302	3850615	388687	3823486	27129	417502075	379435055	379250327	98	100	35.4	233.1	110
SRR1968084	Scaffold: Velvet + Improvement	4756289	49	97067.1	463798	180598	8	172774	10	130231	14	88997	18	56299	25	302	49	40519	3444226	2849770	594456	2820748	29022	339614833	281343947	281117899	98	100	36.1	244.7	137.3
SRR1968221	Scaffold: Velvet + Improvement	4882634	33	147959	1162417	463926	4	336983	5	222537	7	145702	10	90722	14	308	33	20369	4103760	3830109	273651	3809282	20827	404305584	377421033	377278124	98	100	35.7	247.5	115.9
SRR1968363	Scaffold: Velvet + Improvement	4870774	54	90199.5	635622	213564	7	183646	9	110752	13	87309	18	56264	26	308	54	131902	2774120	2366650	407470	2314766	51884	268011641	228164223	227997350	96	100	37.2	235.4	119
SRR1968962	Scaffold: Velvet + Improvement	4893099	41	119344	636265	378430	5	200083	7	149443	10	93924	14	56298	20	337	41	29461	4698776	4247050	451726	4215382	31668	460073610	415755136	415531630	97	100	34.7	224.8	99.4
SRR1969492	Scaffold: Velvet + Improvement	4943626	52	95069.7	659189	330730	6	259832	8	163493	10	93802	14	54534	20	339	52	27214	3824936	3547709	277227	3523534	24175	377555060	350347659	350210497	98	100	35.9	253.9	124.1
SRR1969854	Scaffold: Velvet + Improvement	4846913	44	110157	627536	275734	5	225573	7	149102	10	93793	14	60470	20	349	44	86353	3210672	2997121	213551	2953010	44111	306062462	285447830	285352094	95	100	37	255.7	117.7
SRR3048892	Scaffold: Velvet + Improvement	4714217	495	9523.67	80884	19271	78	15738	105	11870	139	8635	186	4876	257	300	495	687495	1522470	1214403	308067	1112490	101913	144346716	115327243	115277069	94	100	36.6	241.2	101.4
SRR3284779	Scaffold: Velvet + Improvement	4922239	59	83427.8	594052	171423	8	149407	11	93744	15	82481	21	47835	29	304	59	13956	4798840	4365611	433229	4208486	157125	479884000	436561100	436302479	100	100	32.3	247	106.1
SRR3285401	Scaffold: Velvet + Improvement	4913442	145	33885.8	247153	61859	23	53463	32	45497	42	26774	56	18161	78	445	145	54744	3658928	2544633	1114295	2482400	62233	365892800	254463300	254095986	100	100	33.9	198.4	95.9
SRR3285477	Scaffold: Velvet + Improvement	4851918	76	63841	502615	104474	13	90718	18	80367	24	48783	31	31114	44	308	76	22945	4160502	3746528	413974	3654228	92300	416050200	374652800	374438551	100	100	33.3	246.3	102.7
SRR3322345	Scaffold: Velvet + Improvement	4831835	381	12682	98472	24980	65	20554	86	17624	111	12078	144	7361	193	302	381	60479	2780536	2612681	167855	2542238	70443	278053600	261268100	261157897	100	100	33.7	270.3	100.4
SRR3322379	Scaffold: Velvet + Improvement	4849075	106	45746	339442	82989	18	68271	24	51019	33	36124	44	26444	60	337	106	41155	3281178	2958610	322568	2883692	74918	328117800	295861000	295698365	100	100	34.8	258.2	128.9
SRR3323011	Scaffold: Velvet + Improvement	4884851	63	77537.3	447272	136507	10	110648	14	102322	18	71610	24	42780	33	337	63	37479	3483410	3165035	318375	3036310	128725	348341000	316503500	316321861	100	100	32	253.8	106.6
SRR3323046	Scaffold: Velvet + Improvement	4945702	44	112402	686360	398837	5	225499	7	149688	10	120745	13	88168	18	337	44	57476	2605128	2452225	152903	2394224	58001	260512800	245222500	245147689	100	100	35.9	322.9	168.8
SRR5193685	Scaffold: Velvet + Improvement	4756707	61	77978.8	537220	192928	8	120921	11	80263	16	63295	23	51086	31	308	61	30135	3163318	2621579	541739	2536168	85411	316331800	262157900	261915817	100	100	33.9	224.3	111.1
SRR5215816	Scaffold: Velvet + Improvement	4851234	34	142683	1015304	471086	4	341908	5	176244	7	147234	10	90743	15	319	34	50994	2675524	2504050	171474	2441658	62392	267552400	250405000	250295619	100	100	34.5	279.1	131.2
SRR5451251	Scaffold: Velvet + Improvement	4889332	87	56199.2	561174	211623	8	149645	11	93612	16	59021	22	39614	31	339	87	155749	2260914	1953539	307375	1876148	77391	226091400	195353900	195204114	100	100	34.1	256.6	132.7
SRR5451252	Scaffold: Velvet + Improvement	4910179	50	98203.6	580058	192965	7	179687	9	121277	13	90686	18	58725	24	308	50	18846	4782114	4189511	592603	4099162	90349	478211400	418951100	418657077	100	100	34.1	241.1	120.2
SRR5451253	Scaffold: Velvet + Improvement	4877059	92	53011.5	309029	101600	15	80083	20	62357	27	45064	36	25675	50	308	92	95723	2553076	2292488	260588	2200728	91760	255307600	229248800	228965373	100	100	31.8	260.1	123.2
SRR5451254	Scaffold: Velvet + Improvement	4789468	457	10480.2	98653	20815	72	17630	97	13679	128	10149	168	6380	226	301	457	290682	1424822	1266642	158180	1197850	68792	142482200	126664200	126619049	100	100	35.4	293	133.4
SRR5451255	Scaffold: Velvet + Improvement	4886631	156	31324.6	411861	66438	23	53208	31	37877	42	28842	57	19026	78	301	156	47887	3755062	3491729	263333	3385182	106547	375506200	349172900	349024470	100	100	33.7	273.6	116.7
SRR5451256	Scaffold: Velvet + Improvement	4876504	100	48765	329454	98067	15	83951	20	64754	27	52268	35	28093	48	342	100	51272	3490556	2611602	878954	2542150	69452	349055600	261160200	260829620	100	100	34.1	218.8	110
SRR5451257	Scaffold: Velvet + Improvement	4876569	55	88664.9	592866	178766	7	149497	10	94071	15	76908	20	52164	28	308	55	96153	2486426	2284413	202013	2203498	80915	248642600	228441300	228335126	100	100	33.8	281.7	135.9
SRR5451259	Scaffold: Velvet + Improvement	4854812	48	101142	599422	310920	6	192242	8	144606	11	92055	15	61977	21	308	48	23490	3296854	3068040	228814	3000150	67890	329685400	306804000	306668938	100	100	34.3	262	123
SRR5451260	Scaffold: Velvet + Improvement	4799701	480	9999.38	81135	18036	78	15165	107	11309	143	8056	194	5220	267	301	480	355924	2374720	1701033	673687	1530860	170173	237472000	170103300	169845014	100	100	31.3	223.8	107
SRR5451261	Scaffold: Velvet + Improvement	4879796	75	65063.9	599829	121662	11	107791	15	85000	20	61015	27	32540	37	308	75	94183	2351960	2109706	242254	2043786	65920	235196000	210970600	210858713	100	100	35.4	275.2	147.3
SRR5451262	Scaffold: Velvet + Improvement	4882461	64	76288.4	525320	173058	9	107738	13	84010	18	62627	24	42018	34	350	64	62279	2630788	2416616	214172	2306438	110178	263078800	241661600	241502151	100	100	33.3	284.4	123.2
SRR5451264	Scaffold: Velvet + Improvement	4932521	92	53614.4	384540	115336	14	90306	19	80972	24	52252	33	30470	45	308	92	38958	2814334	2550159	264175	2504756	45403	281433400	255015900	254867127	100	100	35.7	245.5	123.3
SRR5451265	Scaffold: Velvet + Improvement	4964703	222	22363.5	106669	44031	40	33623	53	26618	70	19977	91	13009	121	330	222	207240	2322134	2010453	311681	1890390	120063	232213400	201045300	200892410	100	100	32.1	242.3	100.8
SRR5451266	Scaffold: Velvet + Improvement	4887165	82	59599.6	598230	154979	9	113831	13	87116	18	62255	24	47990	33	305	82	27163	3268472	2904385	364087	2842318	62067	326847200	290438500	290250337	100	100	34.9	249.8	128.2
SRR5451267	Scaffold: Velvet + Improvement	4848713	54	89791	550861	190653	9	141517	11	94714	16	74465	21	54892	29	344	54	29024	3333992	2971330	362662	2895904	75426	333399200	297133000	296929610	100	100	34.4	249.3	127
SRR5451268	Scaffold: Velvet + Improvement	4908045	94	52213.2	220664	96953	17	82097	23	74344	29	54511	37	28678	49	316	94	158007	2027430	1806831	220599	1717854	88977	202743000	180683100	180599447	100	100	34.3	296.3	153.4
SRR5451269	Scaffold: Velvet + Improvement	4942118	55	89856.7	596000	191675	8	159451	10	121458	14	88731	19	50904	26	337	55	68537	2553880	2301595	252285	2242370	59225	255388000	230159500	230009329	100	100	35	256.5	131.7
SRR5451270	Scaffold: Velvet + Improvement	4941065	71	69592.5	511146	121287	11	93753	16	83593	21	64413	28	32692	39	308	71	46499	3069320	2882977	186343	2798306	84671	306932000	288297700	288198640	100	100	33.9	294.3	123.5
SRR5451272	Scaffold: Velvet + Improvement	4882802	43	113554	533647	289895	6	225683	8	164474	11	149484	14	90700	19	308	43	70599	3139030	2810508	328522	2663364	147144	313903000	281050800	280840608	100	100	32.3	249.6	111.9
SRR5451273	Scaffold: Velvet + Improvement	4925147	40	123129	596363	203938	6	184679	9	152928	12	121301	15	74479	20	344	40	28653	3186180	2950023	236157	2857666	92357	318618000	295002300	294861470	100	100	33.9	273.5	130.6
SRR5451274	Scaffold: Velvet + Improvement	4759172	50	95183.4	471759	253174	7	214562	9	147478	12	90642	17	51152	23	308	50	30078	3408566	3146822	261744	3023052	123770	340856600	314682200	314470660	100	100	33.4	270.5	119.2
SRR5451275	Scaffold: Velvet + Improvement	4851721	83	58454.5	393156	103486	15	86711	20	80026	26	58964	33	28076	45	308	83	30846	3645080	3390900	254180	3311848	79052	364508000	339090000	338928645	100	100	33.7	247.3	108
SRR5451276	Scaffold: Velvet + Improvement	4929554	83	59392.2	388123	148042	12	119484	16	90688	21	62732	28	38646	38	308	83	25706	3649738	3262385	387353	3201260	61125	364973800	326238500	326048806	100	100	35.2	248.5	121.4
SRR5451277	Scaffold: Velvet + Improvement	4944774	54	91569.9	596676	192423	7	163765	10	144461	13	84049	18	58737	25	344	54	29633	4790048	4325296	464752	4246056	79240	479004800	432529600	432310580	100	100	35.3	265.1	135.3
SRR5451278	Scaffold: Velvet + Improvement	4852761	64	75824.4	524104	138228	10	104150	14	87787	19	76512	25	32771	35	308	64	31721	3874780	3426578	448202	3294822	131756	387478000	342657800	342415184	100	100	32.3	239.4	109.6
SRR5451279	Scaffold: Velvet + Improvement	4847297	183	26488	143370	46611	36	37062	47	29613	62	23310	80	16670	104	308	183	43738	3302312	3087751	214561	2994548	93203	330231200	308775100	308645245	100	100	32.8	277.8	114.4
SRR5451280	Scaffold: Velvet + Improvement	4915220	36	136534	695272	533110	4	500946	5	226011	7	120946	10	90682	15	308	36	26945	3925560	3577417	348143	3499392	78025	392556000	357741700	357544612	100	100	34.6	257.7	128.1
SRR5451281	Scaffold: Velvet + Improvement	4882772	155	31501.8	250868	61715	24	49500	33	36694	44	28636	59	20867	78	274	155	43810	3713092	3533018	180074	3448622	84396	371309200	353301800	353205241	100	100	35.4	325.1	140.7
SRR5451282	Scaffold: Velvet + Improvement	5163463	177	29172.1	192843	64891	28	52588	37	32218	51	26148	68	16573	93	328	177	41094	3430568	3112866	317702	3037844	75022	343056800	311286600	311123986	100	100	34.3	246.2	107.9
SRR5451283	Scaffold: Velvet + Improvement	4854413	158	30724.1	192291	53677	28	42292	38	34470	51	29301	66	19025	87	308	158	17444	3910214	3587334	322880	3490758	96576	391021400	358733400	358547825	100	100	33.8	249	109
SRR5451284	Scaffold: Velvet + Improvement	4941455	54	91508.4	421933	191696	9	148067	12	104764	16	88592	21	47801	28	308	54	23121	3709788	3510315	199473	3438390	71925	370978800	351031500	350899243	100	100	34.8	285.7	133.3
SRR5451285	Scaffold: Velvet + Improvement	4851713	88	55133.1	339447	101554	16	85874	21	70050	27	55012	34	25299	48	344	88	34114	4563074	4236614	326460	4142838	93776	456307400	423661400	423456539	100	100	34.4	274.2	126.9
SRR5451286	Scaffold: Velvet + Improvement	4855286	47	103304	599273	185001	7	154600	10	110082	14	93022	19	56227	25	308	47	14278	7167464	6412221	755243	6298378	113843	716746400	641222100	640829873	100	100	35	251.6	130.6
SRR5451287	Scaffold: Velvet + Improvement	4853258	51	95161.9	475064	192616	8	172500	11	120923	14	86050	19	48942	27	308	51	8237	8270738	7756301	514437	7599170	157131	827073800	775630100	775302747	100	100	34.2	281.5	126.6
