# Supplementary material for: A genomic appraisal of invasive Salmonella Typhimurium and associated antibiotic resistance in sub-Saharan Africa
Source: Nat Commun. 2023 Oct 23;14:6392. doi: 10.1038/s41467-023-41152-6 (PMC10593746; doi:10.1038/s41467-023-41152-6)
Supplement: Supplementary file 6 — Supplementary Data 3 [file 41467_2023_41152_MOESM6_ESM.xlsx]

## Sheet: MinION
Reference	Plasmid Replicon	AMR	Isolate	MLST	Continent	Region	Country	Year-Analysis	MINION_Assembly	contig1	contig1_comment	contig2		contig2_characteristics	contig3	contig3_characteristics		contig4	contig5	contig6	contig7	contig8	contig9	contig10	contig11	contig12	contig13	contig14
This study	HI2	MDR	3152_4	313	Africa	Central	DRC	2014	--> 3152filt.gff <==	2671119	part chromosome	1749205		part chromosome	262211	HI2, circ	AMR plasmid	158014	116855	88443	75341	73624	10189	2556	1975	1890	1704	1009
This study	HI2	PDR	5390_4	313	Africa	Central	DRC	2016	--> 5390filt.gff <==	4882120	chromosome	281440	HI2, circ	AMR plasmid	94620	FII,F		4593	2556	1975
This study	HI2	XDR	7593_12	313	Africa	Central	DRC	2012	--> 7593filt.gff <==	4832368	chromosome	267916	HI2, circ	AMR plasmid	116544	FII,F		44611	4593	1975	1700	1569	562	556	300	245
This study	HI2	XDR	10530_17	313	Africa	Central	DRC	2017	--> 10530.gff <==	4877127	chromosome	296484	HI2, circ	AMR plasmid	100586	FII,F		2556	1975
This study	I1	XDR	22392_3	313	Africa	Central	DRC	2017	--> 22392.gff <==	4880139	chromosome	109047		FII,F	90095	I1, circ	AMR plasmid	4082	2556	1975
This study	I1	XDR	22400_3	313	Africa	Central	DRC	2017	--> 22400.gff <==	4823203	chromosome	115720		FII,F	90103	I1, circ	AMR plasmid	55357	4593	1975	820	270
This study	I1	XDR	23060_3	313	Africa	Central	DRC	2017	--> 23060.gff <==	4879079	chromosome	116529		FII,F	97430	I1, circ	AMR plasmid	4593	1975
