# Supplementary material for: A genomic appraisal of invasive Salmonella Typhimurium and associated antibiotic resistance in sub-Saharan Africa
Source: Nat Commun. 2023 Oct 23;14:6392. doi: 10.1038/s41467-023-41152-6 (PMC10593746; doi:10.1038/s41467-023-41152-6)
Supplement: Supplementary file 7 — Supplementary Data 4 [file 41467_2023_41152_MOESM7_ESM.xlsx]

## Sheet: Sheet1
Isolate	Clade
14555_2#85	ST19-1
16404_4#50	ST19-1
17225_4#48	ST19-1
19787_4#3	ST19-1
22036_8#292	ST19-1
22204_8#69	ST19-1
22709_8#37	ST19-1
22709_8#58	ST19-1
24276_3#265	ST19-1
26189_8#91	ST19-1
22709_8#44	ST19-2
22709_8#51	ST19-2
22709_8#7	ST19-2
25692_2#227	ST19-2
25692_2#239	ST19-2
26189_8#46	ST19-2
26189_8#50	ST19-2
26189_8#58	ST19-2
26189_8#76	ST19-2
26189_8#82	ST19-2
16399_4#12	ST19-3
16404_4#85	ST19-3
21631_6#137	ST19-3
21631_6#86	ST19-3
22204_7#279	ST19-3
22204_8#13	ST19-3
22204_8#227	ST19-3
22204_8#71	ST19-3
24276_3#222	ST19-3
24276_3#251	ST19-3
22204_8#111	ST19-4
22204_8#64	ST19-4
22709_8#19	ST19-4
22709_8#32	ST19-4
22709_8#39	ST19-4
24276_3#267	ST19-4
25692_2#224	ST19-4
26189_8#18	ST19-4
26189_8#63	ST19-4
26189_8#84	ST19-4
22204_7#118	ST313-1
22204_7#99	ST313-1
22204_8#128	ST313-1
22204_8#194	ST313-1
22204_8#219	ST313-1
22204_8#43	ST313-1
22204_8#72	ST313-1
22709_8#11	ST313-1
24276_3#187	ST313-1
25692_2#219	ST313-1
16399_3#46	ST313-2
16549_8#64	ST313-2
19787_4#59	ST313-2
21631_5#105	ST313-2
22709_8#211	ST313-2
22709_8#94	ST313-2
24276_2#94	ST313-2
25692_2#167	ST313-2
26189_8#70	ST313-2
26433_8#84	ST313-2
