# Supplementary material for: A genomic appraisal of invasive Salmonella Typhimurium and associated antibiotic resistance in sub-Saharan Africa
Source: Nat Commun. 2023 Oct 23;14:6392. doi: 10.1038/s41467-023-41152-6 (PMC10593746; doi:10.1038/s41467-023-41152-6)
Supplement: Supplementary file 8 — Supplementary Data 5 [file 41467_2023_41152_MOESM8_ESM.xlsx]

## Sheet: other-Typhimurium-metadata
sample identifier	accession	sample group
C096	ERR024387	SalTy
C0105	ERR024388	SalTy
C0106	ERR024389	SalTy
C097	ERR024391	SalTy
C098	ERR024392	SalTy
C0100	ERR024394	SalTy
C0101	ERR024395	SalTy
C0102	ERR024396	SalTy
C0103	ERR024397	SalTy
C0104	ERR024398	SalTy
C0108	ERR024400	SalTy
C0117	ERR024401	SalTy
C0118	ERR024402	SalTy
C0109	ERR024404	SalTy
C0110	ERR024405	SalTy
C0111	ERR024406	SalTy
C0112	ERR024407	SalTy
C0113	ERR024408	SalTy
C0114	ERR024409	SalTy
C0115	ERR024410	SalTy
C0116	ERR024411	SalTy
C0120	ERR024413	SalTy
C0121	ERR024417	SalTy
105841997	ERR024629	SalTy
S0272405	ERR024634	SalTy
L0004109	ERR024954	SalTy
S00705-09	ERR028271	SalTy
3193-1995	ERR028272	SalTy
S04696-09	ERR028277	SalTy
10084-1995	ERR028278	SalTy
100419-1995	ERR028279	SalTy
S00454-09	ERR028280	SalTy
S05738-08	ERR028282	SalTy
547-2001	ERR028283	SalTy
10902-1996	ERR028284	SalTy
7828-1995	ERR028285	SalTy
7830-1995	ERR028286	SalTy
7302-199	ERR028287	SalTy
S00914-05	ERR028288	SalTy
4582-1995	ERR028289	SalTy
12005-1995	ERR028290	SalTy
3203-1997	ERR028291	SalTy
10984-1996	ERR028292	SalTy
1713-1998	ERR028294	SalTy
1164-1995	ERR028295	SalTy
818-1998	ERR028296	SalTy
S08300-02	ERR028299	SalTy
4284-1995	ERR028300	SalTy
4179-2001	ERR028301	SalTy
8935-1995	ERR028302	SalTy
6940-1998	ERR028303	SalTy
S06221-07	ERR028304	SalTy
3299-1997	ERR028306	SalTy
5544-1997	ERR028307	SalTy
11020-1996	ERR028308	SalTy
2610-1998	ERR028309	SalTy
6353-1997	ERR028310	SalTy
8721-1997	ERR028311	SalTy
1008-1995	ERR028312	SalTy
1402-2000	ERR028313	SalTy
S03188-03	ERR028314	SalTy
S09207-07	ERR028315	SalTy
8380-1996	ERR028316	SalTy
9115-1995	ERR028631	SalTy
S04744-08	ERR028632	SalTy
7396-1998	ERR028633	SalTy
388-1998	ERR028634	SalTy
S08313-02	ERR028635	SalTy
S04454-08	ERR028636	SalTy
S06356-04	ERR028637	SalTy
S01491-06	ERR028638	SalTy
S06281-04	ERR028639	SalTy
S04178-09	ERR028640	SalTy
8767-1998	ERR028641	SalTy
C0119rpt	ERR028643	SalTy
C095rpt	ERR028656	SalTy
C0107rpt	ERR028658	SalTy
S03433-05	ERR029213	SalTy
S05416-06	ERR029214	SalTy
5465-1998	ERR029215	SalTy
S05081-04	ERR029216	SalTy
S00060-07	ERR029217	SalTy
S09304-02	ERR029218	SalTy
6164-1997	ERR029219	SalTy
S09313-03	ERR029220	SalTy
2087-1997	ERR029221	SalTy
S07676-03	ERR029222	SalTy
S05451-08	ERR029223	SalTy
10258-1997	ERR029225	SalTy
SR11-WT	ERR029226	SalTy
2036-2000	ERR029228	SalTy
12342-1996	ERR029229	SalTy
4300-2001	ERR029230	SalTy
S01960-05	ERR029231	SalTy
S04199-08	ERR029232	SalTy
S05968-02	ERR029233	SalTy
S07292-07	ERR029234	SalTy
S04782-03	ERR029235	SalTy
10177-1993	ERR038757	SalTy
10246-1993	ERR038758	SalTy
10382-1995	ERR038759	SalTy
1013-1997	ERR038760	SalTy
11671-1996	ERR038761	SalTy
4061-1997	ERR038762	SalTy
S03512-08	ERR038763	SalTy
1731-1999	ERR038771	SalTy
6887-2000	ERR038773	SalTy
2798-2001	ERR038774	SalTy
3543-2002	ERR038775	SalTy
S5828-08	ERR038789	SalTy
S4489-10	ERR038792	SalTy
S00250-07	ERR039364	SalTy
L00961-04	ERR039366	SalTy
5102-1999	ERR039367	SalTy
L01730-06	ERR039368	SalTy
S02909-08	ERR039369	SalTy
S05894-09	ERR039371	SalTy
01_2888	ERR028072	SalTy
03-715	ERR028071	SalTy
A130	PRJEB34594	SalTy
D23580	FN424405.1	SalTy
DT104	HF937208.1	SalTy
DT2	HG326213.1	SalTy
L01157-10	PRJEB34595	SalTy
O1960-05	PRJEB34597	SalTy
04698-09	PRJEB10340	SalTy
S01569-10	ERS023498	SalTy
SL1344	FQ312003.1	SalTy
S03645-11	TBC	SalTy
S04527-10	TBC	SalTy
S07676-03	PRJEB34599	SalTy
